# Supplementary material for: An integrated proteomic and glycoproteomic approach uncovers differences in glycosylation occupancy from benign and malignant epithelial ovarian tumors
Source: Clin Proteomics. 2017 May 10;14:16. doi: 10.1186/s12014-017-9152-2 (PMC5424371; doi:10.1186/s12014-017-9152-2)
Supplement: Supplementary file 1 — Additional file 1: Table S1. Global proteomic analysis of ovarian tissue proteins from the first iTRAQ experiment. [file 12014_2017_9152_MOESM1_ESM.xlsx]

## Sheet: Sheet1
Supplementary Table S1. Global proteomic analysis of ovarian tissue proteins from the first iTRAQ experiment
Accession	Description	Coverage	# Unique Peptides	# Peptides	# PSMs	Benign2/Benign1	Cancer1/Benign1	Cancer 2/Benign1
171460928	1,2-dihydroxy-3-keto-5-methylthiopentene dioxygenase [Homo sapiens]	31.84	4	4	4	1.21486	0.473717	0.406351
189458812	1,4-alpha-glucan-branching enzyme [Homo sapiens]	10.11	5	5	5	1.11778	0.56902	0.478565
4504523	10 kDa heat shock protein, mitochondrial [Homo sapiens]	70.59	4	8	32	1.00642	2.20731	2.7204
217272894	116 kDa U5 small nuclear ribonucleoprotein component isoform b [Homo sapiens]	28.5	19	20	31	0.961514	1.15379	1.18808
24475861	14 kDa phosphohistidine phosphatase isoform 3 [Homo sapiens]	37.6	3	3	8	0.989687	1.18184	1.05497
21328448	14-3-3 protein beta/alpha [Homo sapiens]	43.9	4	11	34	1.00076	1.37226	1.44528
5803225	14-3-3 protein epsilon [Homo sapiens]	69.41	19	22	59	1.07831	0.830703	0.840538
4507951	14-3-3 protein eta [Homo sapiens]	39.02	10	14	29	1.02826	1.19814	1.07766
21464101	14-3-3 protein gamma [Homo sapiens]	42.91	7	12	30	1.00274	0.73671	0.6758
5454052	14-3-3 protein sigma [Homo sapiens]	18.95	2	6	18	1.00054	1.28957	1.34944
5803227	14-3-3 protein theta [Homo sapiens]	44.9	10	16	41	1.00271	0.843327	0.858628
208973238	14-3-3 protein zeta/delta [Homo sapiens]	54.69	12	17	56	0.983104	0.838202	0.857938
42741648	15 kDa selenoprotein isoform 1 precursor [Homo sapiens]	20.61	3	3	3	1.16633	1.24235	1.3031
110556636	182 kDa tankyrase-1-binding protein [Homo sapiens]	21.98	26	26	30	0.935796	0.548538	0.478744
546232005	1-phosphatidylinositol 4,5-bisphosphate phosphodiesterase beta-2 isoform 3 [Homo sapiens]	4.7	5	5	5	0.98593	1.89915	1.64112
90265805	1-phosphatidylinositol 4,5-bisphosphate phosphodiesterase delta-1 isoform 2 [Homo sapiens]	7.94	5	5	6	0.92814	0.196499	0.152704
19115964	1-phosphatidylinositol 4,5-bisphosphate phosphodiesterase delta-3 [Homo sapiens]	3.17	2	2	2	1.29364	0.423401	0.334093
117320537	1-phosphatidylinositol 4,5-bisphosphate phosphodiesterase gamma-2 [Homo sapiens]	11.23	11	11	11	0.695181	1.00746	1.04398
74229017	2'-5'-oligoadenylate synthase 2 isoform 2 [Homo sapiens]	23.58	17	17	20	1.13538	2.32754	2.31292
45007007	2'-5'-oligoadenylate synthase 3 [Homo sapiens]	24.38	25	25	32	1.04688	2.30167	2.60564
195539395	26S protease regulatory subunit 10B [Homo sapiens]	42.43	14	14	21	1.06502	1.02149	0.946982
24430151	26S protease regulatory subunit 4 [Homo sapiens]	41.82	14	15	18	1.0333	1.09466	1.00784
5729991	26S protease regulatory subunit 6B isoform 1 [Homo sapiens]	35.65	14	14	21	1.14266	1.07236	0.999521
4506209	26S protease regulatory subunit 7 isoform 1 [Homo sapiens]	46.19	19	19	26	1.01901	0.992212	0.959556
312596881	26S protease regulatory subunit 8 isoform 2 [Homo sapiens]	50.25	14	15	22	0.913882	0.985094	0.960069
25777600	26S proteasome non-ATPase regulatory subunit 1 isoform 1 [Homo sapiens]	23.08	16	16	19	0.947271	1.10939	1.03675
4506217	26S proteasome non-ATPase regulatory subunit 10 isoform 1 [Homo sapiens]	34.51	7	7	9	1.04821	0.788117	0.86437
28872725	26S proteasome non-ATPase regulatory subunit 11 [Homo sapiens]	45.26	19	19	33	1.0304	1.19403	1.08431
28872765	26S proteasome non-ATPase regulatory subunit 12 isoform 2 [Homo sapiens]	16.74	6	6	7	1.02273	0.814793	0.831885
157502193	26S proteasome non-ATPase regulatory subunit 13 isoform 1 [Homo sapiens]	38.83	13	13	18	0.998925	1.06691	1.01472
5031981	26S proteasome non-ATPase regulatory subunit 14 [Homo sapiens]	18.39	7	7	8	1.0563	0.817122	0.713999
25777602	26S proteasome non-ATPase regulatory subunit 2 isoform 1 [Homo sapiens]	30.4	20	20	32	1.06661	0.876273	0.830939
25777612	26S proteasome non-ATPase regulatory subunit 3 [Homo sapiens]	33.15	17	17	25	1.06474	1.13202	1.06244
5292161	26S proteasome non-ATPase regulatory subunit 4 [Homo sapiens]	34.48	10	10	14	0.988648	1.03763	0.995082
394025672	26S proteasome non-ATPase regulatory subunit 5 isoform 2 [Homo sapiens]	34.71	13	13	19	0.858888	0.777435	0.74804
7661914	26S proteasome non-ATPase regulatory subunit 6 isoform 2 [Homo sapiens]	26.74	14	14	17	1.19442	1.14173	1.01677
25777615	26S proteasome non-ATPase regulatory subunit 7 [Homo sapiens]	20.99	8	8	10	1.0484	1.04408	0.930783
156631005	26S proteasome non-ATPase regulatory subunit 8 [Homo sapiens]	24.86	7	7	9	0.918909	1.37802	1.31743
18543329	26S proteasome non-ATPase regulatory subunit 9 isoform 1 [Homo sapiens]	35.87	8	8	9	0.973465	0.970554	0.829395
7657441	28 kDa heat- and acid-stable phosphoprotein [Homo sapiens]	53.59	14	14	18	1.09915	1.00137	0.92295
11056056	28S ribosomal protein S12, mitochondrial precursor [Homo sapiens]	13.77	2	2	2	0.797485	1.86315	1.94501
7705626	28S ribosomal protein S16, mitochondrial [Homo sapiens]	18.98	2	2	2	1.03034	1.16753	1.28839
7662645	28S ribosomal protein S18b, mitochondrial [Homo sapiens]	13.57	3	3	3	1.29258	1.09656	1.11627
7705805	28S ribosomal protein S2, mitochondrial [Homo sapiens]	14.86	5	5	5	0.952843	1.95673	2.11427
16554604	28S ribosomal protein S23, mitochondrial [Homo sapiens]	28.42	5	5	5	0.907105	1.29915	1.40374
15721937	28S ribosomal protein S24, mitochondrial precursor [Homo sapiens]	10.18	2	2	2	0.785739	1.10889	1.16227
14028877	28S ribosomal protein S25, mitochondrial [Homo sapiens]	26.59	3	3	3	0.964774	1.65265	2.11254
14269586	28S ribosomal protein S26, mitochondrial [Homo sapiens]	5.85	2	2	2	1.03173	1.27562	1.555
557948101	28S ribosomal protein S27, mitochondrial isoform 3 [Homo sapiens]	16.76	4	4	5	0.9571	1.31319	1.31549
7661730	28S ribosomal protein S28, mitochondrial [Homo sapiens]	9.63	2	2	2	0.879995	2.10807	2.34068
186928854	28S ribosomal protein S31, mitochondrial [Homo sapiens]	15.95	5	5	6	1.10754	2.25167	2.39753
13027604	28S ribosomal protein S34, mitochondrial isoform 2 [Homo sapiens]	22.94	3	3	3	0.606248	1.23459	1.33692
16950603	28S ribosomal protein S35, mitochondrial isoform 1 precursor [Homo sapiens]	13.93	3	3	3	1.26016	0.736199	0.794759
15150811	28S ribosomal protein S36, mitochondrial [Homo sapiens]	68.93	5	5	10	0.700408	1.06634	1.10761
16554616	28S ribosomal protein S6, mitochondrial [Homo sapiens]	26.4	3	3	3	0.747215	1.17269	1.28222
186928852	28S ribosomal protein S7, mitochondrial [Homo sapiens]	30.58	7	7	9	1.0647	1.39655	1.59218
33188463	28S ribosomal protein S9, mitochondrial [Homo sapiens]	23.99	7	7	9	1.14374	1.26969	1.43994
548923731	2-hydroxyacyl-CoA lyase 1 isoform b [Homo sapiens]	13.97	6	6	7	1.33151	0.801017	0.806746
116063536	2-methoxy-6-polyprenyl-1,4-benzoquinol methylase, mitochondrial precursor [Homo sapiens]	33.03	9	9	12	0.90993	1.10376	1.30249
13375891	2-oxoglutarate and iron-dependent oxygenase domain-containing protein 3 isoform 1 [Homo sapiens]	16.3	3	3	3	0.93865	0.759203	0.659446
51873036	2-oxoglutarate dehydrogenase, mitochondrial isoform 1 precursor [Homo sapiens]	39.49	28	34	51	0.900304	1.52242	1.68102
221316661	2-oxoglutarate dehydrogenase-like, mitochondrial isoform a [Homo sapiens]	22.67	14	20	31	1.05227	1.86203	2.25569
258645172	2-oxoisovalerate dehydrogenase subunit alpha, mitochondrial isoform 2 precursor [Homo sapiens]	16.89	6	6	8	1.12499	0.959787	1.04895
555289990	3'(2'),5'-bisphosphate nucleotidase 1 isoform 3 [Homo sapiens]	32.35	7	7	10	1.13252	0.548491	0.505924
7705618	39S ribosomal protein L11, mitochondrial isoform a [Homo sapiens]	40.63	7	7	8	0.919811	1.07123	1.15878
27436901	39S ribosomal protein L12, mitochondrial [Homo sapiens]	16.16	3	3	5	1.1472	1.12893	1.34447
7661806	39S ribosomal protein L15, mitochondrial [Homo sapiens]	37.5	8	8	9	0.893091	1.08218	1.27214
11596859	39S ribosomal protein L17, mitochondrial [Homo sapiens]	9.14	2	2	3	0.919408	1.19537	1.47222
94557305	39S ribosomal protein L19, mitochondrial [Homo sapiens]	6.51	2	2	2	0.943317	0.946804	1.12603
22035588	39S ribosomal protein L24, mitochondrial [Homo sapiens]	16.67	3	3	3	0.779715	1.03437	0.918427
7706057	39S ribosomal protein L27, mitochondrial [Homo sapiens]	20.95	2	2	2	1.10103	0.687473	0.808912
6005862	39S ribosomal protein L3, mitochondrial [Homo sapiens]	4.6	2	2	2	1.22053	1.19254	1.30014
22547134	39S ribosomal protein L37, mitochondrial [Homo sapiens]	14.66	5	5	5	0.994147	0.821117	0.837946
169636418	39S ribosomal protein L38, mitochondrial [Homo sapiens]	6.84	2	2	2	0.988638	1.12225	1.10255
22547140	39S ribosomal protein L4, mitochondrial isoform b [Homo sapiens]	13.31	2	2	4	0.908146	0.849958	0.823077
28872734	39S ribosomal protein L43, mitochondrial isoform a [Homo sapiens]	13.84	2	2	2	1.10821	0.855663	0.975426
633257787	39S ribosomal protein L45, mitochondrial isoform 2 [Homo sapiens]	7.03	2	2	2	1.1319	1.25351	1.32359
26667177	39S ribosomal protein L46, mitochondrial [Homo sapiens]	27.24	8	8	12	0.991331	1.63798	2.27621
4826649	39S ribosomal protein L49, mitochondrial [Homo sapiens]	25.3	4	4	5	0.777952	0.912287	0.983017
21265096	39S ribosomal protein L50, mitochondrial [Homo sapiens]	24.68	4	4	4	0.863264	0.574619	0.63822
16596694	39S ribosomal protein L53, mitochondrial [Homo sapiens]	32.14	3	3	3	1.23227	0.826368	0.9642
31563352	39S ribosomal protein L55, mitochondrial isoform a [Homo sapiens]	18.75	2	2	2	1.40223	1.11145	1.20978
13899231	39S ribosomal protein L9, mitochondrial isoform 1 [Homo sapiens]	18.35	5	5	5	1.00676	0.956062	0.819917
4758504	3-hydroxyacyl-CoA dehydrogenase type-2 isoform 1 [Homo sapiens]	73.95	15	15	39	0.978549	1.61021	1.97606
66933014	3-hydroxybutyrate dehydrogenase type 2 [Homo sapiens]	14.29	3	3	3	0.92963	0.215929	0.209249
23308751	3-hydroxyisobutyrate dehydrogenase, mitochondrial precursor [Homo sapiens]	36.9	9	9	17	0.879169	0.883961	1.00938
37594471	3-hydroxyisobutyryl-CoA hydrolase, mitochondrial isoform 1 precursor [Homo sapiens]	34.46	13	13	20	1.11371	1.96641	2.31441
167614485	3-ketoacyl-CoA thiolase, mitochondrial [Homo sapiens]	34.76	12	12	18	0.977203	0.821727	0.823127
4501853	3-ketoacyl-CoA thiolase, peroxisomal isoform a [Homo sapiens]	30.9	7	7	9	0.914892	0.985496	1.07255
7705421	3-keto-steroid reductase isoform 1 [Homo sapiens]	4.99	2	2	2	0.989448	0.908647	0.96113
322303127	40S ribosomal protein S10 [Homo sapiens]	43.03	7	8	17	1.18553	1.06996	1.03304
4506681	40S ribosomal protein S11 [Homo sapiens]	50.63	10	10	16	1.04704	1.22782	1.06945
14277700	40S ribosomal protein S12 [Homo sapiens]	58.33	9	9	20	1.02632	1.2695	1.19996
4506685	40S ribosomal protein S13 [Homo sapiens]	35.76	7	7	14	0.992263	1.12691	1.0632
5032051	40S ribosomal protein S14 [Homo sapiens]	31.13	6	6	14	1.08398	1.05254	0.880292
4506687	40S ribosomal protein S15 [Homo sapiens]	26.9	4	4	8	1.11246	0.717753	0.606965
14165469	40S ribosomal protein S15a [Homo sapiens]	59.23	7	7	11	0.98549	1.06043	1.01213
4506691	40S ribosomal protein S16 [Homo sapiens]	56.16	9	9	19	0.994714	1.20483	1.21385
4506693	40S ribosomal protein S17 [Homo sapiens]	45.93	7	7	17	1.03154	1.16697	1.19482
11968182	40S ribosomal protein S18 [Homo sapiens]	39.47	9	9	16	1.00175	1.16708	1.11654
4506695	40S ribosomal protein S19 [Homo sapiens]	57.93	13	13	28	1.02743	1.24444	1.27702
15055539	40S ribosomal protein S2 [Homo sapiens]	43.34	12	12	25	1.03691	1.10627	1.02413
4506697	40S ribosomal protein S20 isoform 2 [Homo sapiens]	30.25	4	4	10	0.981082	1.10054	0.982836
4506699	40S ribosomal protein S21 [Homo sapiens]	54.22	6	6	11	0.978744	0.99987	0.972841
4506701	40S ribosomal protein S23 [Homo sapiens]	30.07	6	6	12	1.11845	1.1025	1.08943
14916501	40S ribosomal protein S24 isoform a [Homo sapiens]	20.77	3	3	14	0.9228	1.07166	0.992312
4506707	40S ribosomal protein S25 [Homo sapiens]	28	6	6	12	0.981097	1.17753	1.04321
15011936	40S ribosomal protein S26 [Homo sapiens]	31.3	3	3	6	1.55563	1.17953	1.19175
4506711	40S ribosomal protein S27 [Homo sapiens]	40.48	2	4	8	1.11587	1.17998	1.09474
7705706	40S ribosomal protein S27-like [Homo sapiens]	40.48	2	4	7	1.12906	1.05331	0.90056
4506715	40S ribosomal protein S28 [Homo sapiens]	30.43	2	2	8	0.865723	1.24921	1.11239
15718687	40S ribosomal protein S3 isoform 1 [Homo sapiens]	78.19	20	20	43	0.943776	1.16967	1.07691
4506723	40S ribosomal protein S3a isoform 1 [Homo sapiens]	50.38	14	14	26	1.16198	1.17704	1.09915
4506725	40S ribosomal protein S4, X isoform X isoform [Homo sapiens]	50.95	14	14	35	1.28786	1.06067	0.951827
13904870	40S ribosomal protein S5 [Homo sapiens]	31.86	7	7	11	1.09789	0.788	0.793769
17158044	40S ribosomal protein S6 [Homo sapiens]	28.51	11	11	17	1.07353	1.12947	1.13977
4506741	40S ribosomal protein S7 [Homo sapiens]	22.16	6	6	7	1.01062	1.76467	1.38089
4506743	40S ribosomal protein S8 [Homo sapiens]	51.92	11	11	21	1.27134	1.0205	1.00341
14141193	40S ribosomal protein S9 [Homo sapiens]	44.33	11	11	21	1.21256	1.04733	1.06271
9845502	40S ribosomal protein SA isoform 1 [Homo sapiens]	36.95	8	8	18	1.01865	1.08636	0.904954
188536080	4-aminobutyrate aminotransferase, mitochondrial precursor [Homo sapiens]	10.8	5	5	5	0.847157	0.862936	0.924256
61744483	4F2 cell-surface antigen heavy chain isoform f [Homo sapiens]	29.49	14	14	19	0.723095	1.30556	1.44465
115387104	4-trimethylaminobutyraldehyde dehydrogenase [Homo sapiens]	30.5	15	15	34	0.949311	1.17801	1.27825
7657033	5'(3')-deoxyribonucleotidase, cytosolic type isoform 1 [Homo sapiens]	31.34	4	4	6	1.03946	0.589895	0.602052
18860916	5'-3' exoribonuclease 2 [Homo sapiens]	21.79	17	17	26	0.954233	1.53701	1.64152
94557301	5'-AMP-activated protein kinase catalytic subunit alpha-1 isoform 1 [Homo sapiens]	26.12	11	11	12	0.959584	1.06022	1.10097
5453746	5-formyltetrahydrofolate cyclo-ligase isoform a [Homo sapiens]	14.29	3	3	4	1.14366	1.72954	1.90437
38570156	5'-nucleotidase domain-containing protein 1 [Homo sapiens]	22.64	9	9	10	1.24853	1.09094	1.07725
325651886	5'-nucleotidase isoform 2 preproprotein [Homo sapiens]	25.38	10	10	14	0.619777	0.13511	0.0938168
48314820	5-oxoprolinase [Homo sapiens]	24.84	24	24	30	1.00231	1.50628	1.41949
31542947	60 kDa heat shock protein, mitochondrial [Homo sapiens]	58.46	34	34	92	0.924046	1.9559	2.51126
291084629	60 kDa SS-A/Ro ribonucleoprotein isoform 2 [Homo sapiens]	33.27	16	16	20	1.03078	0.904961	0.802459
16933546	60S acidic ribosomal protein P0 [Homo sapiens]	45.74	13	13	27	1.10542	1.24151	1.25201
4506669	60S acidic ribosomal protein P1 isoform 1 [Homo sapiens]	66.67	2	3	7	0.854363	0.984531	1.10181
4506671	60S acidic ribosomal protein P2 [Homo sapiens]	92.17	7	8	19	1.0231	1.17198	1.19493
19923796	60S ribosomal export protein NMD3 [Homo sapiens]	5.77	2	2	2	1.39289	0.958634	0.935328
746817430	60S ribosomal protein L10 isoform c [Homo sapiens]	29.21	7	7	16	1.05539	1.14094	1.0927
15431288	60S ribosomal protein L10a [Homo sapiens]	35.02	9	9	28	1.01815	1.28124	1.1731
315221152	60S ribosomal protein L11 isoform 2 [Homo sapiens]	21.47	4	4	7	0.938306	1.28047	1.11332
4506597	60S ribosomal protein L12 [Homo sapiens]	55.76	8	8	18	1.00202	0.98212	1.00681
15431295	60S ribosomal protein L13 isoform 1 [Homo sapiens]	40.28	10	10	24	1.07157	1.07275	0.999082
6912634	60S ribosomal protein L13a isoform 1 [Homo sapiens]	30.05	8	8	20	1.05893	1.03086	0.969374
78000181	60S ribosomal protein L14 [Homo sapiens]	26.05	6	6	12	1.15766	1.24187	1.27114
15431293	60S ribosomal protein L15 isoform 1 [Homo sapiens]	33.82	6	6	11	1.14495	0.923886	0.851775
313569768	60S ribosomal protein L17 isoform a [Homo sapiens]	39.13	8	8	22	0.994992	1.10964	1.00303
395132436	60S ribosomal protein L18 isoform 2 [Homo sapiens]	30.19	4	4	9	1.0865	1.45692	1.40899
11415026	60S ribosomal protein L18a [Homo sapiens]	22.73	4	4	11	1.15776	1.30128	1.2901
18104948	60S ribosomal protein L21 [Homo sapiens]	38.13	7	7	21	1.06634	1.16445	1.17976
4506613	60S ribosomal protein L22 proprotein [Homo sapiens]	18.75	2	2	3	1.25031	1.16313	0.996699
4506605	60S ribosomal protein L23 [Homo sapiens]	44.29	6	6	18	0.969345	1.19764	1.12827
17105394	60S ribosomal protein L23a [Homo sapiens]	42.31	11	11	21	1.20041	1.12608	1.06642
4506619	60S ribosomal protein L24 [Homo sapiens]	43.31	10	10	20	0.885491	1.29497	1.25833
4506621	60S ribosomal protein L26 [Homo sapiens]	51.72	2	11	18	0.96179	0.939461	0.927104
4506623	60S ribosomal protein L27 [Homo sapiens]	55.15	9	9	19	1.0789	1.23602	1.22076
4506625	60S ribosomal protein L27a [Homo sapiens]	22.97	4	4	6	1.03206	1.58147	1.47215
13904866	60S ribosomal protein L28 isoform 2 [Homo sapiens]	35.04	7	7	8	1.14997	1.04756	0.972556
4506629	60S ribosomal protein L29 [Homo sapiens]	14.47	2	2	4	0.895699	1.21597	1.23016
4506649	60S ribosomal protein L3 isoform a [Homo sapiens]	37.97	3	17	28	1.10684	1.10266	1.01246
76496472	60S ribosomal protein L3 isoform b [Homo sapiens]	38.7	1	15	26	1.10495	1.10266	1.01246
4506631	60S ribosomal protein L30 [Homo sapiens]	66.96	7	7	16	0.961332	1.22187	1.1748
153252132	60S ribosomal protein L31 isoform 3 [Homo sapiens]	33.06	5	5	9	0.816018	1.12483	1.0509
4506635	60S ribosomal protein L32 [Homo sapiens]	23.7	4	4	7	1.04285	0.801232	0.807163
16117787	60S ribosomal protein L34 [Homo sapiens]	29.06	4	4	6	1.22631	1.98349	1.90462
6005860	60S ribosomal protein L35 [Homo sapiens]	39.02	5	5	6	1.22037	1.1011	1.10905
16117791	60S ribosomal protein L35a [Homo sapiens]	25.45	3	3	3	1.23887	1.09906	0.93879
16117794	60S ribosomal protein L36 [Homo sapiens]	30.48	5	5	9	1.09637	0.95683	0.675742
316983124	60S ribosomal protein L36a isoform a [Homo sapiens]	19.72	1	3	7	1.39248	1.32691	1.32644
4506651	60S ribosomal protein L36a-like [Homo sapiens]	24.53	1	3	4	1.28415	1.13244	1.13092
4506643	60S ribosomal protein L37a [Homo sapiens]	31.52	4	4	7	1.16084	1.00434	0.878868
4506645	60S ribosomal protein L38 [Homo sapiens]	34.29	4	4	6	1.08365	1.14181	1.01072
16579885	60S ribosomal protein L4 [Homo sapiens]	42.86	22	22	42	1.06567	1.24268	1.12537
14591909	60S ribosomal protein L5 [Homo sapiens]	34.68	13	13	28	1.08617	1.0323	0.962595
16753227	60S ribosomal protein L6 [Homo sapiens]	36.81	15	15	39	1.01314	1.3038	1.2891
15431301	60S ribosomal protein L7 [Homo sapiens]	45.16	16	16	31	1.15946	1.05858	1.07506
4506661	60S ribosomal protein L7a [Homo sapiens]	45.11	16	16	36	1.02833	1.04532	1.10127
50053872	60S ribosomal protein L7-like 1 [Homo sapiens]	21.14	5	5	6	0.969825	1.39959	1.57885
15431306	60S ribosomal protein L8 [Homo sapiens]	46.3	8	8	13	1.00388	0.637667	0.542977
15431303	60S ribosomal protein L9 [Homo sapiens]	22.4	5	5	13	0.969655	0.978992	1.01208
313661502	60S ribosome subunit biogenesis protein NIP7 homolog isoform 2 [Homo sapiens]	27.82	3	3	3	0.977708	1.13364	1.15863
751130507	6-phosphogluconate dehydrogenase, decarboxylating isoform 3 [Homo sapiens]	38.3	18	18	35	1.05473	1.56463	1.40788
6912586	6-phosphogluconolactonase [Homo sapiens]	50	11	11	24	1.13634	1.61269	1.58372
40288274	7,8-dihydro-8-oxoguanine triphosphatase isoform p18 [Homo sapiens]	25.64	3	3	3	0.836296	1.27718	1.18488
11342666	72 kDa type IV collagenase isoform 1 preproprotein [Homo sapiens]	18.03	9	9	10	1.57378	0.798871	0.342504
16507237	78 kDa glucose-regulated protein precursor [Homo sapiens]	59.02	40	43	178	1.03433	1.3807	1.43931
47271406	7SK snRNA methylphosphate capping enzyme isoform A [Homo sapiens]	5.81	3	3	3	1.09076	0.562789	0.517512
15100151	abhydrolase domain-containing protein 16A isoform a [Homo sapiens]	16.31	8	8	8	0.761764	1.54189	1.65416
206597502	ABI gene family member 3 isoform 2 [Homo sapiens]	15.56	4	4	4	0.92212	1.25179	1.21077
296011001	abl interactor 1 isoform k [Homo sapiens]	17.01	3	6	8	1.03446	0.944029	0.846333
385862224	abscission/NoCut checkpoint regulator isoform 4 [Homo sapiens]	16.22	3	4	5	1.66211	1.08013	1.1264
728798446	absent in melanoma 1 protein [Homo sapiens]	1.51	2	2	2	0.688826	0.817823	0.761133
148539872	acetyl-CoA acetyltransferase, cytosolic isoform 1 [Homo sapiens]	13.85	3	3	3	0.675708	0.504381	0.369603
4557237	acetyl-CoA acetyltransferase, mitochondrial precursor [Homo sapiens]	63	22	22	41	0.771694	1.57497	1.76787
358248205	acetyl-coenzyme A synthetase 2-like, mitochondrial isoform 2 precursor [Homo sapiens]	15.43	8	8	8	0.972803	1.14079	1.19006
8923896	acetyl-coenzyme A synthetase, cytoplasmic isoform 1 [Homo sapiens]	14.27	9	9	11	1.15645	1.12494	1.25284
7262378	acidic fibroblast growth factor intracellular-binding protein isoform b [Homo sapiens]	12.89	4	4	4	0.911772	1.11013	1.08212
5453880	acidic leucine-rich nuclear phosphoprotein 32 family member A [Homo sapiens]	39.36	7	13	30	1.16055	1.79796	2.09977
5454088	acidic leucine-rich nuclear phosphoprotein 32 family member B [Homo sapiens]	32.27	4	10	26	1.15969	1.91607	1.94999
210147571	acidic leucine-rich nuclear phosphoprotein 32 family member E isoform 3 [Homo sapiens]	6.36	2	2	4	1.15306	1.03811	1.05437
4501867	aconitate hydratase, mitochondrial precursor [Homo sapiens]	47.95	34	34	61	1.05326	1.69386	1.86763
24308338	actin filament-associated protein 1-like 2 isoform 2 [Homo sapiens]	12.9	6	6	7	0.941681	0.790853	0.805106
213688375	actin, aortic smooth muscle [Homo sapiens]	67.64	10	21	233	1.02989	0.593118	0.499471
316659409	actin, cytoplasmic 2 [Homo sapiens]	71.47	12	26	314	1.05313	0.661731	0.569059
4757718	actin-like protein 6A isoform 1 [Homo sapiens]	26.81	9	9	12	0.95919	0.941978	0.982005
5031571	actin-related protein 2 isoform b [Homo sapiens]	29.44	10	10	30	1.18534	1.1345	1.04242
300360515	actin-related protein 2/3 complex subunit 1A isoform 2 [Homo sapiens]	12.92	4	4	4	1.12528	0.459629	0.469525
5031601	actin-related protein 2/3 complex subunit 1B [Homo sapiens]	23.12	8	8	10	1.1938	0.857973	0.813491
23238211	actin-related protein 2/3 complex subunit 2 [Homo sapiens]	45.67	17	17	26	1.27424	1.25312	1.14443
564473387	actin-related protein 2/3 complex subunit 3 isoform 2 [Homo sapiens]	31.07	6	6	11	1.06675	1.54436	1.52042
5031595	actin-related protein 2/3 complex subunit 4 isoform a [Homo sapiens]	33.33	5	5	8	1.19005	1.43759	1.50328
5031593	actin-related protein 2/3 complex subunit 5 isoform 1 [Homo sapiens]	58.28	7	8	14	1.08128	1.45353	1.17531
5031573	actin-related protein 3 isoform 1 [Homo sapiens]	42.58	14	15	44	1.12798	1.15291	1.10535
217330646	activated RNA polymerase II transcriptional coactivator p15 [Homo sapiens]	62.2	11	11	30	0.8515	1.55449	1.70185
557357729	activating transcription factor 7-interacting protein 1 isoform 4 [Homo sapiens]	4.52	2	2	2	1.62546	0.69221	0.724522
6912280	activator of 90 kDa heat shock protein ATPase homolog 1 [Homo sapiens]	36.09	10	10	10	1.01479	1.12799	1.11099
531034789	active breakpoint cluster region-related protein isoform e [Homo sapiens]	4.21	2	2	2	1.04863	1.35344	1.11275
34996527	active regulator of SIRT1 [Homo sapiens]	10.29	2	2	2	1.23552	0.83602	0.832607
12229217	activity-dependent neuroprotector homeobox protein [Homo sapiens]	18.06	14	14	16	0.977216	1.26176	1.32804
4826852	acyl carrier protein, mitochondrial precursor [Homo sapiens]	21.15	3	3	11	0.95402	1.18649	1.38069
48976061	acyl-CoA dehydrogenase family member 10 isoform b [Homo sapiens]	7.84	5	5	5	0.931331	1.00693	0.817647
21361497	acyl-CoA dehydrogenase family member 9, mitochondrial [Homo sapiens]	30.11	19	19	25	1.04896	1.30009	1.64008
572879274	acyl-CoA synthetase family member 2, mitochondrial isoform 3 [Homo sapiens]	24.09	11	11	13	0.836166	0.799111	0.905628
187761343	acyl-CoA synthetase family member 3, mitochondrial isoform 1 precursor [Homo sapiens]	17.53	10	10	13	1.10013	1.17539	1.47516
669173520	acyl-CoA-binding domain-containing protein 5 isoform 4 [Homo sapiens]	6.73	2	2	2	1.27354	0.497957	0.520212
120433590	acyl-CoA-binding protein isoform 3 [Homo sapiens]	62.07	4	4	5	0.980133	1.29632	1.38622
42544132	acyl-coenzyme A synthetase ACSM3, mitochondrial isoform 1 [Homo sapiens]	3.58	2	2	2	1.29855	1.484	1.53134
81230485	acyl-coenzyme A thioesterase 1 [Homo sapiens]	28.27	9	9	10	0.78357	1.15777	1.45075
231567183	acyl-coenzyme A thioesterase 13 isoform 2 [Homo sapiens]	18.8	2	2	4	0.967624	2.16738	2.39245
81295404	acyl-coenzyme A thioesterase 9, mitochondrial isoform b precursor [Homo sapiens]	34.62	13	13	19	0.916852	1.28484	1.32664
525342616	acyl-protein thioesterase 1 isoform 6 [Homo sapiens]	39.16	5	5	8	1.24733	1.89681	1.84879
9966764	acyl-protein thioesterase 2 [Homo sapiens]	19.48	4	4	5	1.31643	1.89892	1.61409
13654274	acylpyruvase FAHD1, mitochondrial isoform 2 [Homo sapiens]	13.39	4	4	7	1.06808	1.80533	2.06188
41327710	adapter molecule crk isoform b [Homo sapiens]	47.06	8	8	13	0.975997	0.63175	0.591996
8922416	adaptin ear-binding coat-associated protein 2 isoform 1 [Homo sapiens]	22.05	4	4	4	1.01495	0.793213	0.841525
71773201	adenine phosphoribosyltransferase isoform b [Homo sapiens]	44.03	7	7	11	1.16203	0.797723	0.780584
557357666	adenosine 3'-phospho 5'-phosphosulfate transporter 1 isoform c [Homo sapiens]	13.05	5	5	5	1.53752	0.610918	0.680918
47078295	adenosine deaminase [Homo sapiens]	20.11	8	8	9	0.901888	2.24337	2.2262
532691763	adenosine deaminase CECR1 isoform d [Homo sapiens]	21.23	7	7	8	1.13844	1.26146	1.082
320461539	adenosine kinase isoform d [Homo sapiens]	24.92	8	8	9	1.10639	1.26513	1.23669
9951915	adenosylhomocysteinase isoform 1 [Homo sapiens]	42.82	19	21	48	1.19998	1.51798	1.47344
312836806	adenylate kinase 2, mitochondrial isoform c [Homo sapiens]	58.48	12	12	32	1.01358	2.43782	2.51314
53832001	adenylate kinase 4, mitochondrial [Homo sapiens]	34.08	7	7	13	1.37895	1.72077	1.72051
4502011	adenylate kinase isoenzyme 1 [Homo sapiens]	40.21	7	7	11	0.92511	0.459722	0.372731
34577063	adenylosuccinate synthetase isozyme 2 [Homo sapiens]	31.14	12	12	13	1.18834	0.966871	0.845327
157649073	adenylyl cyclase-associated protein 1 [Homo sapiens]	49.05	24	25	45	0.947135	1.18348	0.987519
5453593	adenylyl cyclase-associated protein 2 [Homo sapiens]	16.77	5	6	6	1.52679	0.353464	0.271156
7657339	adenylyltransferase and sulfurtransferase MOCS3 [Homo sapiens]	20	7	7	7	0.890344	1.58724	1.65692
53692189	adipocyte enhancer-binding protein 1 precursor [Homo sapiens]	30.83	27	28	51	2.24449	0.415478	0.152471
24308201	adipocyte plasma membrane-associated protein [Homo sapiens]	25	12	12	18	0.840626	0.82865	0.91766
5802976	adipogenesis regulatory factor [Homo sapiens]	39.47	3	3	3	0.585066	0.0273427	0.0194887
55749577	ADP/ATP translocase 1 [Homo sapiens]	42.95	4	13	31	0.867614	1.80768	1.90091
156071459	ADP/ATP translocase 2 [Homo sapiens]	45.3	5	15	45	0.956991	2.39848	2.7241
156071462	ADP/ATP translocase 3 [Homo sapiens]	44.63	1	13	33	0.989015	2.30629	2.86505
37594457	ADP-ribose pyrophosphatase, mitochondrial isoform b [Homo sapiens]	11	3	3	5	1.20655	1.10287	1.10287
38454326	ADP-ribosyl cyclase/cyclic ADP-ribose hydrolase 1 [Homo sapiens]	31.67	10	10	11	0.980892	1.61889	1.9997
634743264	ADP-ribosylarginine hydrolase isoform 2 [Homo sapiens]	13.2	2	2	4	1.50262	0.749663	0.756863
4502201	ADP-ribosylation factor 1 [Homo sapiens]	46.96	5	9	18	0.987327	1.15798	1.17093
4502205	ADP-ribosylation factor 4 [Homo sapiens]	52.78	6	9	14	1.35459	1.18448	1.15918
4502209	ADP-ribosylation factor 5 [Homo sapiens]	45	4	8	14	1.17228	1.58332	1.60564
4502211	ADP-ribosylation factor 6 [Homo sapiens]	38.86	5	5	8	0.953557	1.17692	1.09688
527498256	ADP-ribosylation factor GTPase-activating protein 1 isoform d [Homo sapiens]	14.96	4	4	5	1.10117	1.34175	1.3129
338827663	ADP-ribosylation factor GTPase-activating protein 2 isoform 2 [Homo sapiens]	12.37	5	5	7	1.07224	1.13344	1.11822
214829714	ADP-ribosylation factor GTPase-activating protein 3 isoform 2 [Homo sapiens]	8.26	4	4	4	1.14237	1.37497	1.49307
48527952	ADP-ribosylation factor-binding protein GGA1 isoform 2 [Homo sapiens]	6.16	4	4	5	0.891221	0.936894	0.930289
289577111	ADP-ribosylation factor-binding protein GGA3 isoform 2 [Homo sapiens]	5.57	2	2	2	1.60199	0.903503	0.783079
4502227	ADP-ribosylation factor-like protein 1 isoform 1 [Homo sapiens]	22.1	4	4	5	1.29357	1.62296	1.70531
148612885	ADP-ribosylation factor-like protein 2 isoform 1 [Homo sapiens]	21.2	3	3	5	1.03549	1.05399	1.07227
4757774	ADP-ribosylation factor-like protein 3 [Homo sapiens]	33.52	5	5	6	1.3978	0.660255	0.622092
507834134	ADP-ribosylation factor-like protein 6-interacting protein 4 isoform 7 [Homo sapiens]	25.66	5	5	6	0.989011	1.03738	1.06921
20270343	ADP-ribosylation factor-like protein 8A isoform 1 [Homo sapiens]	23.66	2	4	8	0.941391	1.13638	1.11301
8922601	ADP-ribosylation factor-like protein 8B [Homo sapiens]	23.66	3	5	8	0.883696	0.885142	0.885999
162951877	adseverin isoform 1 [Homo sapiens]	13.01	6	6	7	0.806526	1.05645	1.07255
333108224	afadin isoform 1 [Homo sapiens]	7.92	10	10	13	1.0741	0.723071	0.779948
4501987	afamin precursor [Homo sapiens]	27.38	17	17	22	1.06418	0.250839	0.132054
300192933	AFG3-like protein 2 [Homo sapiens]	28.98	25	26	35	1.04036	1.67227	2.13222
41327764	aflatoxin B1 aldehyde reductase member 2 [Homo sapiens]	36.49	11	11	16	0.965623	0.625491	0.591459
54873613	agrin precursor [Homo sapiens]	31.59	46	46	66	0.781551	0.945288	1.15451
729042247	AH receptor-interacting protein isoform 1 [Homo sapiens]	38.79	10	10	13	1.02953	0.784088	0.708845
21493029	A-kinase anchor protein 13 isoform 2 [Homo sapiens]	4.51	9	9	9	1.06142	1.00447	0.875696
41152097	A-kinase anchor protein 17A isoform 1 [Homo sapiens]	2.73	2	2	2	1.01525	0.847016	0.966601
12962937	aladin isoform 1 [Homo sapiens]	6.59	3	3	3	0.831084	1.26137	1.36035
19263340	alanine aminotransferase 2 isoform 1 [Homo sapiens]	6.12	3	3	3	1.34392	1.3362	1.57606
109148542	alanine--tRNA ligase, cytoplasmic [Homo sapiens]	37.71	33	33	59	1.2388	1.32123	1.34141
387528025	alanyl-tRNA editing protein Aarsd1 [Homo sapiens]	10.44	4	4	4	1.2527	0.865435	0.731509
24497577	alcohol dehydrogenase [NADP(+)] [Homo sapiens]	45.54	14	15	40	1.29682	1.28726	1.25339
34577061	alcohol dehydrogenase 1B isoform 1 [Homo sapiens]	38.4	12	12	16	0.31465	0.0540091	0.0443961
71565154	alcohol dehydrogenase class-3 [Homo sapiens]	35.03	13	13	25	0.881255	0.325836	0.300738
153266822	aldehyde dehydrogenase family 1 member A3 isoform 1 [Homo sapiens]	8.4	2	5	6	0.895083	0.67354	0.462571
223972653	aldehyde dehydrogenase family 16 member A1 isoform 2 [Homo sapiens]	14.78	7	7	7	0.841283	0.720948	0.635684
238814371	aldehyde dehydrogenase family 3 member B1 isoform a [Homo sapiens]	11.32	5	5	5	0.867203	0.763197	0.784071
25777730	aldehyde dehydrogenase X, mitochondrial precursor [Homo sapiens]	38.49	17	20	37	0.92728	1.40606	1.5637
25777732	aldehyde dehydrogenase, mitochondrial isoform 1 precursor [Homo sapiens]	48.16	19	22	46	0.621284	1.057	1.22787
71773480	aldehyde oxidase [Homo sapiens]	4.48	4	4	4	0.508422	0.125624	0.089986
5453543	aldo-keto reductase family 1 member C1 [Homo sapiens]	17.03	2	4	5	0.813598	0.157063	0.155019
24497583	aldo-keto reductase family 1 member C3 isoform 1 [Homo sapiens]	21.67	3	5	6	0.900815	0.373348	0.368433
20270355	aldose 1-epimerase [Homo sapiens]	35.38	8	8	14	0.960057	1.02147	0.931065
4502049	aldose reductase [Homo sapiens]	43.04	12	13	31	0.780792	1.33218	1.28198
14574568	allograft inflammatory factor 1 isoform 3 [Homo sapiens]	50.34	8	9	14	1.02914	1.37685	1.36566
13899241	allograft inflammatory factor 1-like isoform 1 [Homo sapiens]	32	4	5	9	0.94076	1.25954	1.36767
203098013	all-trans-retinol 13,14-reductase precursor [Homo sapiens]	9.18	5	5	5	0.940152	0.875323	0.83964
30410726	alpha-(1,6)-fucosyltransferase isoform a [Homo sapiens]	17.04	8	8	8	1.06998	1.01349	1.26176
23200012	alpha/beta hydrolase domain-containing protein 11 isoform 2 [Homo sapiens]	35.39	9	9	17	0.793532	3.15731	3.56507
14249382	alpha/beta hydrolase domain-containing protein 14B isoform 1 [Homo sapiens]	39.52	6	6	16	0.917479	0.676705	0.680663
118026935	alpha-1,2-mannosyltransferase ALG9 isoform d precursor [Homo sapiens]	12.05	3	3	3	0.753636	0.491713	0.550515
14861836	alpha-1,3/1,6-mannosyltransferase ALG2 [Homo sapiens]	8.17	2	2	3	0.929531	0.622324	0.636156
167857778	alpha-1,3-mannosyl-glycoprotein 2-beta-N-acetylglucosaminyltransferase [Homo sapiens]	11.24	5	5	5	1.00166	1.25053	1.44985
167857790	alpha-1-acid glycoprotein 1 precursor [Homo sapiens]	37.81	5	9	18	1.17928	0.241075	0.133708
4505529	alpha-1-acid glycoprotein 2 precursor [Homo sapiens]	43.78	5	9	14	1.15925	0.272804	0.165804
50659080	alpha-1-antichymotrypsin precursor [Homo sapiens]	37.59	16	16	24	1.27095	0.210816	0.106549
189163528	alpha-1-antitrypsin precursor [Homo sapiens]	55.98	26	26	115	1.10428	0.351647	0.199482
21071030	alpha-1B-glycoprotein precursor [Homo sapiens]	19.6	8	8	19	1.05433	0.292761	0.192054
156523970	alpha-2-HS-glycoprotein preproprotein [Homo sapiens]	19.62	5	5	19	1.15256	0.219789	0.130179
66932947	alpha-2-macroglobulin precursor [Homo sapiens]	45.25	45	51	96	0.607162	0.418862	0.181811
4505021	alpha-2-macroglobulin receptor-associated protein precursor [Homo sapiens]	28.29	12	12	19	1.37999	0.789217	0.809535
194097350	alpha-actinin-1 isoform a [Homo sapiens]	59.08	34	49	127	1.0759	0.705797	0.545625
12025678	alpha-actinin-4 [Homo sapiens]	60.81	1	55	150	1.02377	0.56421	0.498382
29826323	alpha-adducin isoform c [Homo sapiens]	25.83	12	12	18	0.575356	0.301859	0.269073
319655561	alpha-aminoadipic semialdehyde dehydrogenase isoform 2 [Homo sapiens]	46.77	22	22	34	0.814545	0.623094	0.707553
13027640	alpha-aminoadipic semialdehyde synthase, mitochondrial [Homo sapiens]	5.94	5	5	6	0.61139	0.698004	0.800142
5031569	alpha-centractin [Homo sapiens]	38.56	7	12	15	1.00394	0.652801	0.557457
4503057	alpha-crystallin B chain [Homo sapiens]	20	3	3	3	0.737375	0.110289	0.0519637
46389554	alpha-endosulfine isoform 4 [Homo sapiens]	52.14	5	6	8	1.03171	0.613851	0.690118
4503571	alpha-enolase isoform 1 [Homo sapiens]	65.67	28	29	132	1.24389	1.47163	1.40961
4504009	alpha-galactosidase A precursor [Homo sapiens]	24.94	9	9	10	1.12476	2.06091	2.1153
21361278	alpha-globin transcription factor CP2 isoform 1 [Homo sapiens]	22.51	6	7	7	1.12992	1.25654	1.58543
374532779	alpha-mannosidase 2C1 isoform 4 [Homo sapiens]	3.93	2	2	2	1.15499	0.993413	1.34217
51477716	alpha-mannosidase 2x [Homo sapiens]	8.43	7	7	7	1.10272	1.22529	1.45937
4557781	alpha-N-acetylgalactosaminidase precursor [Homo sapiens]	15.82	5	5	11	1.09564	1.25156	1.46886
66346698	alpha-N-acetylglucosaminidase precursor [Homo sapiens]	16.29	8	8	10	1.0601	1.62719	1.88666
47933379	alpha-soluble NSF attachment protein [Homo sapiens]	47.46	12	12	22	0.847614	0.886561	0.953599
6806898	alpha-synuclein isoform NACP112 [Homo sapiens]	63.39	6	6	7	0.446622	0.328922	0.168499
28460688	alpha-taxilin [Homo sapiens]	23.26	8	8	8	1.11855	0.83825	0.889517
73486661	amiloride-sensitive amine oxidase [copper-containing] isoform 2 precursor [Homo sapiens]	3.46	2	2	2	1.19617	1.73885	1.74004
4557735	amine oxidase [flavin-containing] A isoform 1 [Homo sapiens]	5.88	1	4	6	1.07588	0.229687	0.200506
215490009	aminoacyl tRNA synthase complex-interacting multifunctional protein 1 isoform a precursor [Homo sapiens]	51.92	11	11	20	1.08832	1.24815	1.18259
11125770	aminoacyl tRNA synthase complex-interacting multifunctional protein 2 [Homo sapiens]	26.25	8	8	12	1.09777	1.83199	1.74463
312032405	aminoacylase-1 isoform b [Homo sapiens]	32.74	9	9	11	1.41684	1.9894	1.97665
40316915	aminopeptidase B [Homo sapiens]	26.46	16	16	22	1.12828	0.769332	0.660737
157266300	aminopeptidase N precursor [Homo sapiens]	4.45	3	3	3	1.4954	1.20371	0.998712
34147621	AMP deaminase 2 isoform 2 [Homo sapiens]	16.04	13	14	14	1.02806	0.869561	0.781074
289063415	AMP deaminase 3 isoform 1B [Homo sapiens]	6.91	4	5	5	1.09706	1.11128	1.12087
324021736	amyloid beta A4 protein isoform i precursor [Homo sapiens]	13.64	9	9	10	0.749238	0.584527	0.635165
282847410	AN1-type zinc finger protein 1 isoform c [Homo sapiens]	10.57	2	2	2	1.04287	0.791975	0.795321
31712030	ancient ubiquitous protein 1 [Homo sapiens]	14.15	4	4	4	0.914978	0.684835	0.617343
55743075	angio-associated migratory cell protein isoform 2 [Homo sapiens]	4.84	2	2	2	0.731714	0.808506	0.829669
148277046	angiogenin precursor [Homo sapiens]	21.09	2	2	3	2.02063	0.386732	0.212635
4557287	angiotensinogen preproprotein [Homo sapiens]	16.08	6	6	11	1.10569	0.260757	0.13491
156071474	anion exchange protein 2 isoform 1 [Homo sapiens]	15.07	12	12	18	1.06846	1.28938	1.33006
46519147	ankyrin repeat and KH domain-containing protein 1 isoform 1 [Homo sapiens]	1.61	3	3	3	0.974228	0.981538	0.996889
70780353	ankyrin-1 isoform 4 [Homo sapiens]	22.36	29	32	42	0.171863	0.285688	0.110248
188595682	ankyrin-2 isoform 3 [Homo sapiens]	5.58	4	9	10	0.937554	0.24893	0.215418
4502101	annexin A1 [Homo sapiens]	60.12	20	20	48	1.13368	0.619251	0.498848
508772599	annexin A11 isoform 2 [Homo sapiens]	40.25	18	18	37	0.919729	0.676458	0.684887
209862831	annexin A2 isoform 2 [Homo sapiens]	61.65	28	28	102	0.898981	0.373746	0.287741
4826643	annexin A3 [Homo sapiens]	58.2	21	21	36	0.89394	1.76462	1.67382
4502105	annexin A4 [Homo sapiens]	60.44	20	21	34	0.869209	0.638274	0.600468
4502107	annexin A5 [Homo sapiens]	54.69	17	18	39	0.990965	0.515491	0.394488
71773329	annexin A6 isoform 1 [Homo sapiens]	64.78	2	46	113	0.948693	0.390911	0.357512
14149904	anthrax toxin receptor 1 isoform 1 precursor [Homo sapiens]	4.79	2	2	2	1.24905	0.647973	0.357484
635372931	antigen peptide transporter 1 isoform 2 [Homo sapiens]	10.79	4	4	6	0.913323	1.30616	1.4224
73747915	antigen peptide transporter 2 isoform 1 [Homo sapiens]	16.64	9	10	12	1.07348	1.29192	1.50457
4507065	antileukoproteinase precursor [Homo sapiens]	32.58	4	4	5	1.01354	1.62835	2.29631
4502261	antithrombin-III precursor [Homo sapiens]	38.15	21	21	48	1.1814	0.0470867	0.0313664
260436860	AP-1 complex subunit beta-1 isoform b [Homo sapiens]	31.42	13	30	46	1.09839	1.08234	1.03207
71772942	AP-1 complex subunit gamma-1 isoform b [Homo sapiens]	13.87	8	9	10	1.00171	1.23595	1.1226
4503843	AP-1 complex subunit gamma-like 2 isoform 1 [Homo sapiens]	4.84	3	4	4	0.925973	1.78412	1.82279
4557471	AP-1 complex subunit sigma-1A [Homo sapiens]	15.82	2	2	3	1.1364	1.24598	1.23655
22027655	AP-1 complex subunit sigma-2 isoform 2 [Homo sapiens]	15.92	2	2	2	0.808107	1.14912	1.06727
19913416	AP-2 complex subunit alpha-1 isoform 2 [Homo sapiens]	38.85	22	30	39	1.01052	0.695368	0.606015
27477041	AP-2 complex subunit alpha-2 isoform 2 [Homo sapiens]	23	11	19	23	0.976506	0.898834	0.820002
4557469	AP-2 complex subunit beta isoform b [Homo sapiens]	33.08	15	32	44	1.09584	0.823362	0.767795
68799814	AP-2 complex subunit mu isoform b [Homo sapiens]	15.47	6	6	12	0.967745	0.794802	0.655355
148277037	AP2-associated protein kinase 1 [Homo sapiens]	9.47	6	6	7	0.927523	1.06897	0.959699
419636284	AP-3 complex subunit beta-1 isoform 2 [Homo sapiens]	20.77	21	22	23	1.06134	0.946669	0.920944
46370095	AP-3 complex subunit mu-1 [Homo sapiens]	31.34	8	10	13	0.988508	0.87738	0.846182
197209857	AP-3 complex subunit mu-2 [Homo sapiens]	12.68	2	4	4	0.920522	1.0869	1.05824
4557321	apolipoprotein A-I preproprotein [Homo sapiens]	76.03	27	27	86	0.891526	0.298039	0.149326
4502149	apolipoprotein A-II preproprotein [Homo sapiens]	22	5	5	8	1.03444	0.298212	0.146242
71773110	apolipoprotein A-IV precursor [Homo sapiens]	43.94	18	18	28	1.03649	0.22765	0.136991
340138932	apolipoprotein B receptor [Homo sapiens]	12.58	8	8	9	0.969742	1.54744	1.49544
105990532	apolipoprotein B-100 precursor [Homo sapiens]	22.22	90	91	124	0.771294	0.81993	0.347349
4502157	apolipoprotein C-I precursor [Homo sapiens]	37.35	5	5	10	0.708339	0.394535	0.154845
32130518	apolipoprotein C-II precursor [Homo sapiens]	28.71	3	3	3	0.958905	0.692719	0.201527
4557323	apolipoprotein C-III precursor [Homo sapiens]	34.34	3	3	3	0.839452	0.602955	0.196145
4502163	apolipoprotein D precursor [Homo sapiens]	12.17	2	2	3	0.838257	0.170834	0.107898
4557325	apolipoprotein E isoform b precursor [Homo sapiens]	43.53	15	15	21	0.844296	0.761474	0.491405
211938442	apolipoprotein L1 isoform c [Homo sapiens]	15.79	6	6	7	0.805797	0.725123	0.303878
731184188	apolipoprotein L2 [Homo sapiens]	10.68	3	3	4	1.0462	0.737523	0.613122
371873523	apolipoprotein M isoform 2 [Homo sapiens]	26.72	3	3	3	0.850281	0.225277	0.16091
13129148	apolipoprotein O precursor [Homo sapiens]	27.78	4	4	5	1.00715	1.16553	1.5157
116292750	apolipoprotein(a) precursor [Homo sapiens]	17.01	4	4	6	0.81181	3.75928	1.26114
5729730	apoptosis inhibitor 5 isoform b [Homo sapiens]	28.37	14	14	19	1.10516	1.6189	1.92306
242117893	apoptosis regulator BAX isoform sigma [Homo sapiens]	35.75	6	6	10	1.42491	1.40285	1.21814
22035620	apoptosis-associated speck-like protein containing a CARD isoform b [Homo sapiens]	25.57	4	4	6	1.24213	1.90306	1.82
22202629	apoptosis-inducing factor 1, mitochondrial isoform 2 precursor [Homo sapiens]	41.54	25	25	78	1.03886	1.90632	2.12638
259906020	apoptotic chromatin condensation inducer in the nucleus isoform 3 [Homo sapiens]	29.21	1	27	37	0.952973	0.862228	0.927146
371877525	arachidonate 5-lipoxygenase isoform 2 [Homo sapiens]	8.88	5	5	6	0.931303	2.49382	2.53587
41393573	ARF GTPase-activating protein GIT1 isoform 2 [Homo sapiens]	10.38	5	6	7	0.893851	0.857446	0.861025
566006098	arfaptin-1 isoform 1 [Homo sapiens]	25.47	1	7	9	1.22638	0.91511	0.913964
566006156	arfaptin-1 isoform 2 [Homo sapiens]	24.63	1	7	9	1.22638	0.843208	0.8313
206597509	arf-GAP domain and FG repeat-containing protein 1 isoform 4 [Homo sapiens]	7.09	2	2	3	1.49573	0.999104	0.947105
187608516	arf-GAP with coiled-coil, ANK repeat and PH domain-containing protein 2 [Homo sapiens]	23.78	14	14	17	1.05937	0.839903	0.86494
206597515	arf-GAP with Rho-GAP domain, ANK repeat and PH domain-containing protein 1 isoform d [Homo sapiens]	5.47	5	5	9	0.913714	1.03389	0.898456
134152708	arginine and glutamate-rich protein 1 [Homo sapiens]	11.72	4	4	5	0.99868	1.12688	1.2712
15149476	arginine--tRNA ligase, cytoplasmic [Homo sapiens]	48.79	28	28	42	1.06847	1.79445	1.66925
31541964	argininosuccinate lyase isoform 1 [Homo sapiens]	16.16	6	6	7	0.666826	0.498632	0.512479
16950633	argininosuccinate synthase [Homo sapiens]	34.47	17	17	37	0.863011	2.69187	3.12546
570359588	arginyl-tRNA--protein transferase 1 isoform 3 [Homo sapiens]	18.11	6	6	6	0.730368	0.667754	0.618431
238776795	armadillo repeat-containing protein 10 isoform c [Homo sapiens]	21.48	1	5	7	1.01407	1.02088	1.33158
238776801	armadillo repeat-containing protein 10 isoform f [Homo sapiens]	26.22	1	5	7	1.01407	1.02088	1.09011
15529984	armadillo repeat-containing protein 6 isoform 2 [Homo sapiens]	8.61	3	3	3	1.02168	1.38389	1.61458
537361067	armadillo repeat-containing protein 8 isoform 5 [Homo sapiens]	5	3	3	4	0.921649	1.15916	1.18333
7706143	armadillo repeat-containing X-linked protein 1 [Homo sapiens]	8.17	4	4	4	0.958591	0.88169	0.936136
29540562	armadillo repeat-containing X-linked protein 2 [Homo sapiens]	15.35	7	7	7	1.08428	0.675909	0.76669
29540564	armadillo repeat-containing X-linked protein 3 [Homo sapiens]	30.34	10	10	20	0.921981	1.48624	2.0852
32699050	arpin isoform 1 [Homo sapiens]	41.59	9	9	9	0.981512	0.880535	0.845859
38569405	arylsulfatase B isoform 1 precursor [Homo sapiens]	8.82	4	4	4	1.36277	1.11809	0.99548
296010848	asparagine synthetase [glutamine-hydrolyzing] isoform b [Homo sapiens]	18.89	9	9	9	1.00905	2.17053	2.61408
4504067	aspartate aminotransferase, cytoplasmic [Homo sapiens]	34.14	10	10	11	0.98277	0.70166	0.686268
73486658	aspartate aminotransferase, mitochondrial isoform 1 precursor [Homo sapiens]	50	20	20	36	0.980086	1.91851	2.18028
45439306	aspartate--tRNA ligase, cytoplasmic isoform 1 [Homo sapiens]	55.89	24	24	37	0.945114	1.01601	0.916603
40789249	aspartate--tRNA ligase, mitochondrial [Homo sapiens]	39.38	20	20	24	0.911489	1.98691	2.41282
156416028	aspartyl aminopeptidase [Homo sapiens]	40.82	17	17	38	0.909479	1.27991	1.23885
301069322	asporin isoform 1 preproprotein [Homo sapiens]	25.33	8	8	8	0.527579	0.20286	0.0556321
4505705	astrocytic phosphoprotein PEA-15 isoform b [Homo sapiens]	60	7	7	19	0.91002	1.15138	1.17848
266453278	ataxin-10 isoform 2 [Homo sapiens]	23.36	9	9	12	1.14409	0.704693	0.689649
171543895	ataxin-2 [Homo sapiens]	2.97	2	4	4	1.03399	0.743532	0.646034
27262651	ataxin-2-like protein isoform D [Homo sapiens]	16.19	12	14	16	1.10136	0.982984	0.990932
21361565	ATP synthase F(0) complex subunit B1, mitochondrial precursor [Homo sapiens]	35.94	9	9	16	1.00327	1.00694	1.1861
374081865	ATP synthase mitochondrial F1 complex assembly factor 1 isoform 4 [Homo sapiens]	11.3	2	2	2	1.50828	2.00698	2.3451
4757810	ATP synthase subunit alpha, mitochondrial isoform a precursor [Homo sapiens]	42.86	23	23	56	0.905354	0.958041	1.12361
32189394	ATP synthase subunit beta, mitochondrial precursor [Homo sapiens]	49.34	20	20	83	0.894504	1.07559	1.24411
5453559	ATP synthase subunit d, mitochondrial isoform a [Homo sapiens]	58.39	9	9	22	0.891912	1.08675	1.19487
4502297	ATP synthase subunit delta, mitochondrial precursor [Homo sapiens]	13.69	2	2	3	0.909362	1.30816	1.4986
6005717	ATP synthase subunit e, mitochondrial [Homo sapiens]	42.03	3	3	5	0.960171	1.36017	1.6113
5901896	ATP synthase subunit epsilon, mitochondrial [Homo sapiens]	45.1	3	3	3	1.08805	1.02833	1.23478
85794908	ATP synthase subunit f, mitochondrial isoform 2d [Homo sapiens]	48.98	2	2	4	0.746588	1.43178	1.64989
51479156	ATP synthase subunit g, mitochondrial [Homo sapiens]	47.57	5	5	9	0.804255	0.902046	0.968317
4502303	ATP synthase subunit O, mitochondrial precursor [Homo sapiens]	45.54	8	8	17	0.875432	1.17741	1.30008
18644883	ATP synthase-coupling factor 6, mitochondrial isoform a precursor [Homo sapiens]	51.85	6	6	7	1.04113	1.21972	1.37055
50428938	ATPase ASNA1 [Homo sapiens]	33.33	9	9	12	1.0405	0.874133	0.85372
283436222	ATPase family AAA domain-containing protein 3A isoform 2 [Homo sapiens]	39.93	19	19	25	1.00786	1.31163	1.6431
7705927	ATPase inhibitor, mitochondrial isoform 1 precursor [Homo sapiens]	7.55	2	2	3	1.07433	2.33426	2.56577
18426904	ATPase WRNIP1 isoform 2 [Homo sapiens]	17.66	9	9	10	1.02594	1.27098	1.49826
411147365	ATP-binding cassette sub-family B member 7, mitochondrial isoform 3 [Homo sapiens]	5.76	3	3	4	0.751257	1.43098	1.73446
533869216	ATP-binding cassette sub-family B member 8, mitochondrial isoform d [Homo sapiens]	6.67	2	3	3	0.952711	0.783231	0.851174
7262393	ATP-binding cassette sub-family D member 1 [Homo sapiens]	17.18	10	10	13	1.12052	2.20991	2.81198
108773782	ATP-binding cassette sub-family E member 1 [Homo sapiens]	26.21	14	14	21	1.27554	1.0203	0.968083
69354671	ATP-binding cassette sub-family F member 1 isoform a [Homo sapiens]	29.35	20	20	25	0.976523	0.892238	0.895704
27881506	ATP-binding cassette sub-family F member 2 isoform a [Homo sapiens]	22.95	12	12	14	1.09826	1.3031	1.28332
148612853	ATP-binding cassette sub-family F member 3 [Homo sapiens]	13.96	8	8	12	1.16228	1.12045	1.11607
38569423	ATP-citrate synthase isoform 2 [Homo sapiens]	16.96	16	16	18	0.890191	0.576945	0.454893
338968899	ATP-dependent (S)-NAD(P)H-hydrate dehydratase isoform c [Homo sapiens]	22.8	5	5	6	1.19449	0.318515	0.328192
48762920	ATP-dependent 6-phosphofructokinase, liver type isoform b [Homo sapiens]	30	18	23	33	0.902806	0.738323	0.641626
266453748	ATP-dependent 6-phosphofructokinase, muscle type isoform 2 [Homo sapiens]	35.38	21	24	30	0.994896	0.394144	0.367632
11321601	ATP-dependent 6-phosphofructokinase, platelet type isoform 1 [Homo sapiens]	31.76	19	23	38	1.07944	1.05061	0.835172
5174419	ATP-dependent Clp protease proteolytic subunit, mitochondrial precursor [Homo sapiens]	30.32	6	6	9	0.832926	1.6906	1.6649
14591902	ATP-dependent DNA helicase Q1 [Homo sapiens]	25.58	16	16	19	0.988036	0.878351	0.804345
148612816	ATP-dependent DNA helicase Q5 isoform 1 [Homo sapiens]	2.52	3	3	3	0.84626	1.38993	1.53833
100913206	ATP-dependent RNA helicase A [Homo sapiens]	37.01	41	41	75	0.903042	1.10968	1.26731
4826686	ATP-dependent RNA helicase DDX1 [Homo sapiens]	45	29	29	44	1.14909	1.09413	1.10416
38327634	ATP-dependent RNA helicase DDX18 [Homo sapiens]	20.9	13	13	14	1.01221	1.31611	1.48743
8922886	ATP-dependent RNA helicase DDX19A [Homo sapiens]	22.8	3	9	11	1.19597	0.990289	0.927384
62241024	ATP-dependent RNA helicase DDX19B isoform 2 [Homo sapiens]	16.96	1	7	9	1.22535	0.990289	0.927384
9966805	ATP-dependent RNA helicase DDX24 [Homo sapiens]	17.35	11	11	12	1.09574	1.12456	1.14357
21040371	ATP-dependent RNA helicase DDX39A [Homo sapiens]	39.81	5	17	31	0.996911	1.58225	1.73374
45446743	ATP-dependent RNA helicase DDX42 [Homo sapiens]	23.56	16	16	20	1.05218	1.0622	1.11738
13129006	ATP-dependent RNA helicase DDX50 [Homo sapiens]	19	10	11	16	1.02897	1.63864	2.16598
154759257	ATP-dependent RNA helicase DDX51 [Homo sapiens]	13.51	7	7	7	0.913848	1.26019	1.53587
51094101	ATP-dependent RNA helicase DDX54 isoform 2 [Homo sapiens]	13.73	9	10	12	0.950857	1.53845	1.69296
167830436	ATP-dependent RNA helicase DHX36 isoform 2 [Homo sapiens]	4.73	3	3	3	1.12168	0.642726	0.634284
31543667	ATP-dependent RNA helicase SUPV3L1, mitochondrial isoform 1 [Homo sapiens]	26.72	17	17	20	0.928938	1.41185	1.64159
359718987	ATP-dependent zinc metalloprotease YME1L1 isoform 4 [Homo sapiens]	14.79	7	7	7	0.97654	1.13247	1.33676
21264575	AT-rich interactive domain-containing protein 1A isoform b [Homo sapiens]	6.77	9	9	9	0.907884	0.898792	0.859041
333440461	attractin isoform 4 [Homo sapiens]	3.72	5	5	5	0.870099	0.48994	0.416637
554790347	autophagy protein 5 isoform b precursor [Homo sapiens]	11.68	2	2	2	1.03371	0.967766	0.905665
116089282	autophagy-related protein 9A [Homo sapiens]	4.77	3	3	3	0.976036	0.956203	0.873744
124248539	axin interactor, dorsalization-associated protein [Homo sapiens]	18.63	4	4	4	1.0706	0.538547	0.442344
4757834	BAG family molecular chaperone regulator 2 [Homo sapiens]	9.48	2	2	2	0.89204	0.283018	0.25431
62548854	BAG family molecular chaperone regulator 5 isoform b [Homo sapiens]	14.09	5	5	5	0.918745	0.98548	1.09955
4503579	band 4.1-like protein 2 isoform a [Homo sapiens]	32.74	26	29	41	0.785611	0.351136	0.34927
528281421	band 4.1-like protein 3 isoform 3 [Homo sapiens]	23.01	12	15	20	0.96306	0.463896	0.437528
296531463	band 4.1-like protein 5 isoform 3 [Homo sapiens]	8.32	2	2	2	0.77638	0.470404	0.706481
221316573	barrier-to-autointegration factor [Homo sapiens]	50.56	4	4	16	0.718939	0.405446	0.410778
31543106	basal cell adhesion molecule isoform 1 precursor [Homo sapiens]	38.69	17	17	48	0.656259	1.00884	1.21905
126012571	basement membrane-specific heparan sulfate proteoglycan core protein isoform b precursor [Homo sapiens]	25.85	80	80	130	0.775911	0.327787	0.217615
333470717	basic leucine zipper and W2 domain-containing protein 1 isoform 1 [Homo sapiens]	22.2	9	11	13	1.13278	1.88856	1.74727
229577398	basic leucine zipper and W2 domain-containing protein 2 [Homo sapiens]	13.84	4	6	6	1.2737	1.35494	1.32243
38372925	basigin isoform 2 [Homo sapiens]	29.37	6	6	8	0.86149	0.814197	0.769902
148746209	bax inhibitor 1 isoform 1 [Homo sapiens]	3.8	2	2	3	0.701693	1.1174	1.21177
10337613	B-cell CLL/lymphoma 7 protein family member A isoform a [Homo sapiens]	13.42	2	2	2	1.12324	0.27346	0.195598
56549091	B-cell receptor-associated protein 29 isoform b [Homo sapiens]	12.03	3	3	3	0.696407	0.66046	0.719069
213511508	B-cell receptor-associated protein 31 isoform a [Homo sapiens]	34.5	18	18	35	0.977563	1.03569	1.51257
10835069	bcl2 antagonist of cell death [Homo sapiens]	15.48	2	2	2	1.24607	0.820806	0.748296
666335584	bcl-2-associated transcription factor 1 isoform 4 [Homo sapiens]	28.43	21	22	30	1.03224	1.08433	1.11754
315434255	BCL2L2-PABPN1 protein [Homo sapiens]	27.63	12	12	15	1.01814	1.62939	1.55145
4502381	bcl-2-like protein 1 isoform 2 [Homo sapiens]	11.18	2	2	2	1.00462	1.63937	1.76079
398774791	bcl-2-like protein 13 isoform c [Homo sapiens]	8.89	3	3	4	0.64088	2.49299	2.69086
32261322	BET1-like protein isoform 2 [Homo sapiens]	27.45	2	2	2	1.18059	1.61862	1.70535
11321640	beta-1-syntrophin [Homo sapiens]	9.85	4	5	6	1.14444	0.768298	0.83584
153266841	beta-2-glycoprotein 1 precursor [Homo sapiens]	44.06	12	12	31	1.1489	0.303151	0.15653
4757826	beta-2-microglobulin precursor [Homo sapiens]	19.33	3	3	10	0.822145	1.33909	1.43825
5803177	beta-2-syntrophin [Homo sapiens]	27.41	11	12	15	0.851865	0.371977	0.337445
89276787	beta-adducin isoform b [Homo sapiens]	6.62	3	3	3	0.286881	0.449255	0.26903
10880134	beta-arrestin-1 isoform B [Homo sapiens]	6.1	2	2	2	0.835519	0.596906	0.536541
18644734	beta-catenin-like protein 1 isoform 1 [Homo sapiens]	27.35	13	13	15	0.87878	1.20857	1.38534
11342680	beta-centractin [Homo sapiens]	31.65	3	8	10	0.93152	0.644597	0.540997
119372312	beta-galactosidase isoform b [Homo sapiens]	17.93	8	8	15	1.29363	1.53583	1.3853
556695395	beta-galactosidase-1-like protein isoform 2 precursor [Homo sapiens]	5.67	2	2	2	0.87073	0.950613	1.02691
27765091	beta-galactoside alpha-2,6-sialyltransferase 1 isoform a [Homo sapiens]	17.49	6	6	8	1.24114	1.30215	1.49951
546230986	beta-glucuronidase isoform 2 precursor [Homo sapiens]	11.49	5	5	6	1.17587	0.866847	1.25734
189181666	beta-hexosaminidase subunit alpha preproprotein [Homo sapiens]	31.57	15	16	24	1.15282	1.81589	2.00119
4504373	beta-hexosaminidase subunit beta isoform 1 preproprotein [Homo sapiens]	25	12	13	20	1.22506	1.458	1.65628
7705793	beta-lactamase-like protein 2 [Homo sapiens]	39.58	11	11	14	0.939655	2.04883	2.37765
20127528	beta-parvin isoform b [Homo sapiens]	9.62	2	3	3	0.742571	0.546809	0.435864
347300410	BH3-interacting domain death agonist isoform 2 [Homo sapiens]	19.49	3	3	3	0.953687	0.893025	0.809354
34447231	bifunctional 3'-phosphoadenosine 5'-phosphosulfate synthase 2 isoform a [Homo sapiens]	7.17	2	3	3	0.870285	0.276281	0.220719
125988389	bifunctional arginine demethylase and lysyl-hydroxylase JMJD6 isoform 2 [Homo sapiens]	7.44	2	2	2	0.869035	0.848178	0.829467
20149621	bifunctional ATP-dependent dihydroxyacetone kinase/FAD-AMP lyase (cyclizing) [Homo sapiens]	27.65	12	12	16	0.986876	0.954748	0.876117
110227601	bifunctional coenzyme A synthase isoform a precursor [Homo sapiens]	10.64	4	4	7	0.904109	0.85904	0.818009
27597073	bifunctional epoxide hydrolase 2 isoform a [Homo sapiens]	16.4	7	7	8	0.897481	0.261516	0.270548
62241042	bifunctional glutamate/proline--tRNA ligase [Homo sapiens]	35.45	44	44	65	1.04806	1.41031	1.33724
23346418	bifunctional lysine-specific demethylase and histidyl-hydroxylase MINA isoform b [Homo sapiens]	27.37	10	10	16	0.788022	2.2076	2.5221
106879206	bifunctional lysine-specific demethylase and histidyl-hydroxylase NO66 [Homo sapiens]	5.62	2	2	2	1.16048	0.685526	0.520027
31543419	bifunctional polynucleotide phosphatase/kinase [Homo sapiens]	4.22	2	2	2	1.17808	0.968038	0.978697
20127454	bifunctional purine biosynthesis protein PURH [Homo sapiens]	55.57	25	25	43	0.95878	1.11205	1.11746
4502403	biglycan preproprotein [Homo sapiens]	46.47	13	14	97	2.6017	0.144403	0.0631933
33589854	biliverdin reductase A precursor [Homo sapiens]	42.91	14	14	23	1.03102	1.40956	1.2906
315113895	biogenesis of lysosome-related organelles complex 1 subunit 1 [Homo sapiens]	25.49	4	4	5	0.870489	0.961098	0.95044
87299628	biorientation of chromosomes in cell division protein 1-like 1 [Homo sapiens]	1.61	4	4	4	0.984341	0.859797	0.817577
261278358	bis(5'-adenosyl)-triphosphatase [Homo sapiens]	27.89	3	3	5	1.27303	1.483	1.72176
7662358	bis(5'-adenosyl)-triphosphatase ENPP4 precursor [Homo sapiens]	9.27	4	4	5	0.883963	1.16577	1.09694
22219465	bis(5'-nucleosyl)-tetraphosphatase [asymmetrical] [Homo sapiens]	25.17	3	3	5	1.15861	1.05137	0.978505
40353764	bisphosphoglycerate mutase [Homo sapiens]	38.61	8	8	8	0.333485	0.513142	0.19313
4557367	bleomycin hydrolase [Homo sapiens]	18.9	8	8	10	0.935561	1.0735	0.948456
38787904	BMP-2-inducible protein kinase isoform b [Homo sapiens]	9.52	4	4	4	1.06889	0.996072	1.04515
73622130	BolA-like protein 2 [Homo sapiens]	34.87	4	4	6	1.06078	1.72801	1.8117
4757876	bone marrow stromal antigen 2 precursor [Homo sapiens]	13.89	3	3	5	0.701904	1.42606	1.72491
30795231	brain acid soluble protein 1 [Homo sapiens]	78.85	13	13	23	1.15999	0.267292	0.192434
5453565	brain-specific angiogenesis inhibitor 1-associated protein 2 isoform 3 [Homo sapiens]	14.42	6	6	6	0.860179	1.10279	1.18781
32171238	brain-specific angiogenesis inhibitor 1-associated protein 2-like protein 1 [Homo sapiens]	5.87	3	3	3	0.971922	1.8013	1.40832
38176287	branched-chain-amino-acid aminotransferase, cytosolic isoform 1 [Homo sapiens]	28.5	9	9	21	0.908397	2.34819	2.18514
50658084	branched-chain-amino-acid aminotransferase, mitochondrial isoform a precursor [Homo sapiens]	23.98	8	8	13	1.01376	1.17965	1.28805
40353757	BRCA1-A complex subunit BRE isoform 2 [Homo sapiens]	10.18	3	3	3	1.15317	0.867013	0.915994
17402871	BRCA2 and CDKN1A-interacting protein isoform BCCIPbeta [Homo sapiens]	26.43	6	6	6	0.910109	1.22592	1.2654
571026606	BRISC and BRCA1-A complex member 1 isoform 1 [Homo sapiens]	20.67	5	5	5	1.12906	0.843318	0.870217
148529023	BRISC complex subunit Abro1 [Homo sapiens]	9.4	3	3	3	1.22504	1.04067	0.941367
124244088	BRO1 domain-containing protein BROX isoform a [Homo sapiens]	18.49	7	7	8	0.952627	0.883794	0.74144
634743319	bromodomain-containing protein 2 isoform 4 [Homo sapiens]	6.9	3	4	4	0.878827	1.03402	1.13131
11067749	bromodomain-containing protein 3 [Homo sapiens]	19.28	7	12	13	1.03716	0.713972	0.656894
19718731	bromodomain-containing protein 4 isoform long [Homo sapiens]	9.54	6	11	12	0.972135	0.741776	0.733044
221316586	BSD domain-containing protein 1 isoform d [Homo sapiens]	6.87	2	2	2	1.37159	0.930717	0.86763
209969708	BTB/POZ domain-containing protein KCTD1 isoform a [Homo sapiens]	8.17	2	2	2	0.925729	0.865991	1.09764
19923973	BTB/POZ domain-containing protein KCTD12 [Homo sapiens]	38.15	10	10	20	1.31129	0.430911	0.37455
73808090	BUB3-interacting and GLEBS motif-containing protein ZNF207 isoform b [Homo sapiens]	10.58	4	4	8	1.09553	1.34036	1.38731
51173724	bystin [Homo sapiens]	13.96	6	6	6	1.04023	1.9325	2.31177
222136639	C-1-tetrahydrofolate synthase, cytoplasmic [Homo sapiens]	32.19	26	26	36	0.905773	0.680897	0.694852
4502503	C4b-binding protein alpha chain precursor [Homo sapiens]	28.48	14	14	22	0.727983	1.0894	0.514463
18379366	CAAX prenyl protease 1 homolog [Homo sapiens]	14.74	7	7	8	0.925036	1.15659	1.16657
4757960	cadherin-1 preproprotein [Homo sapiens]	13.83	10	10	12	0.970016	1.77984	2.02413
4826673	cadherin-6 preproprotein [Homo sapiens]	7.34	5	5	6	1.06841	1.18197	1.32674
6005731	calcineurin B homologous protein 1 [Homo sapiens]	26.15	6	6	8	1.03376	0.765349	0.760169
4506025	calcineurin subunit B type 1 [Homo sapiens]	41.18	5	5	7	0.915421	0.540776	0.460451
119226260	calcium homeostasis endoplasmic reticulum protein [Homo sapiens]	8.52	7	7	9	1.00796	1.50025	1.79379
398303805	calcium uniporter protein, mitochondrial isoform 3 [Homo sapiens]	27.81	9	9	11	0.916607	1.54813	1.76432
306922382	calcium uptake protein 1, mitochondrial isoform 2 [Homo sapiens]	7.77	3	3	4	0.985194	1.00989	1.07726
22749443	calcium uptake protein 2, mitochondrial [Homo sapiens]	6.68	2	2	2	0.821589	1.27375	1.37241
4502553	calcium/calmodulin-dependent protein kinase type 1 [Homo sapiens]	11.62	2	3	3	0.987092	0.711666	0.641584
26667183	calcium/calmodulin-dependent protein kinase type II subunit delta isoform 1 [Homo sapiens]	22.59	6	9	12	0.863469	0.976777	0.831037
26667191	calcium/calmodulin-dependent protein kinase type II subunit gamma isoform 4 [Homo sapiens]	20.4	6	9	11	1.05855	0.800091	0.731534
21361103	calcium-binding mitochondrial carrier protein Aralar1 [Homo sapiens]	32.6	13	20	29	0.825552	1.10658	1.47424
7657581	calcium-binding mitochondrial carrier protein Aralar2 isoform 2 [Homo sapiens]	39.85	15	22	34	0.988135	2.24632	2.58433
148491091	calcium-binding mitochondrial carrier protein SCaMC-1 isoform 1 [Homo sapiens]	38.78	18	18	26	1.21477	1.74881	2.14745
56699401	calcium-binding mitochondrial carrier protein SCaMC-2 isoform a [Homo sapiens]	5.76	3	3	3	0.687445	1.15664	1.34854
195927020	calcium-binding protein 39 [Homo sapiens]	30.21	12	12	17	1.0157	1.29569	1.17102
109715854	calcium-regulated heat stable protein 1 [Homo sapiens]	23.81	3	3	4	0.765132	0.618962	0.665804
7656952	calcyclin-binding protein isoform 1 [Homo sapiens]	48.68	13	13	17	0.901003	1.02283	1.04691
4757908	calcyphosin isoform a [Homo sapiens]	47.62	8	8	9	3.35586	1.62746	2.9216
15149465	caldesmon isoform 5 [Homo sapiens]	50.56	33	34	64	0.977721	0.247304	0.134892
4502549	calmodulin [Homo sapiens]	55.03	11	11	56	1.17517	0.956545	0.940065
223278387	calmodulin-like protein 5 [Homo sapiens]	13.7	2	2	2	1.02015	2.69881	2.48854
130502140	calmodulin-regulated spectrin-associated protein 3 isoform 2 [Homo sapiens]	5.84	6	6	6	0.881762	1.37528	1.28814
10716563	calnexin precursor [Homo sapiens]	42.06	32	32	81	0.901385	1.25136	1.37593
12408656	calpain-1 catalytic subunit [Homo sapiens]	31.65	23	23	35	0.887155	0.788629	0.691688
157389005	calpain-2 catalytic subunit isoform 1 [Homo sapiens]	36.71	22	22	32	1.65775	0.508458	0.428596
37577157	calpain-5 [Homo sapiens]	8.13	4	4	4	0.995613	0.546305	0.677628
21361120	calponin-1 [Homo sapiens]	42.09	10	11	19	0.887052	0.205397	0.0682872
746576343	calponin-2 isoform c [Homo sapiens]	37.25	8	10	20	1.17987	0.733543	0.445408
4502923	calponin-3 isoform 1 [Homo sapiens]	40.73	8	10	20	0.887607	1.09142	0.561337
4757900	calreticulin precursor [Homo sapiens]	59.95	24	24	88	1.25533	1.45656	1.59376
153946409	calretinin isoform 1 [Homo sapiens]	15.87	4	4	4	0.459622	0.762377	0.457412
4502551	calumenin isoform a precursor [Homo sapiens]	43.17	4	12	21	1.406	0.793517	0.789293
194578885	calumenin isoform b precursor [Homo sapiens]	35.56	1	9	17	1.38532	0.937134	0.805332
4506055	cAMP-dependent protein kinase catalytic subunit alpha isoform Calpha1 [Homo sapiens]	25.36	5	10	12	1.15653	0.390091	0.34697
338827761	cAMP-dependent protein kinase catalytic subunit beta isoform 8 [Homo sapiens]	13.71	1	6	7	1.17673	0.4094	0.385174
443497964	cAMP-dependent protein kinase type I-alpha regulatory subunit isoform a [Homo sapiens]	39.63	12	14	19	0.95282	0.727372	0.764553
47132585	cAMP-dependent protein kinase type II-beta regulatory subunit [Homo sapiens]	28.71	6	10	14	1.36371	0.245207	0.244008
14150100	cancer-related nucleoside-triphosphatase [Homo sapiens]	34.21	5	5	7	0.865139	0.872796	0.84169
38044112	CAP-Gly domain-containing linker protein 1 isoform b [Homo sapiens]	12.64	12	14	14	0.995417	0.994623	0.96088
14702162	CAP-Gly domain-containing linker protein 2 isoform 2 [Homo sapiens]	5.24	2	4	5	1.16082	0.618927	0.560446
42734503	caprin-1 isoform 2 [Homo sapiens]	13.98	6	6	8	1.25818	1.48901	1.55999
24307983	cap-specific mRNA (nucleoside-2'-O-)-methyltransferase 1 [Homo sapiens]	8.98	8	8	8	0.864965	1.12456	1.2767
18497304	carbohydrate sulfotransferase 14 [Homo sapiens]	8.51	3	3	3	1.01611	0.657004	0.615845
192447430	carbonic anhydrase 1 isoform a [Homo sapiens]	55.94	10	10	40	0.323782	0.490805	0.125019
4557395	carbonic anhydrase 2 isoform 1 [Homo sapiens]	49.23	10	10	13	0.314376	0.506982	0.170055
4885099	carbonic anhydrase 3 [Homo sapiens]	7.69	2	2	3	0.427062	0.303348	0.0699227
4502599	carbonyl reductase [NADPH] 1 isoform 1 [Homo sapiens]	68.59	12	15	30	0.971087	0.679671	0.672202
4502601	carbonyl reductase [NADPH] 3 [Homo sapiens]	27.08	2	5	9	0.982471	0.64087	0.628023
40254992	carbonyl reductase family member 4 [Homo sapiens]	24.05	5	5	6	1.00289	1.31832	1.53073
20270371	carboxymethylenebutenolidase homolog [Homo sapiens]	29.8	8	8	9	1.20009	0.825904	0.965817
513126877	carboxypeptidase B2 isoform 2 preproprotein [Homo sapiens]	10.36	3	3	4	1.61758	0.267801	0.18219
22202611	carboxypeptidase D isoform 1 precursor [Homo sapiens]	5.51	8	8	8	1.09099	1.87191	1.88239
4503011	carboxypeptidase N catalytic chain precursor [Homo sapiens]	8.3	2	2	2	1.12621	0.402549	0.209062
62388875	carboxypeptidase Z isoform 2 precursor [Homo sapiens]	9.2	5	5	5	0.937658	0.140412	0.0679064
383209673	carnitine O-acetyltransferase isoform 2 [Homo sapiens]	12.56	1	7	7	0.800191	1.58029	1.82634
73623028	carnitine O-palmitoyltransferase 1, liver isoform isoform 2 [Homo sapiens]	3.17	2	2	2	0.816711	0.645977	0.647339
4503023	carnitine O-palmitoyltransferase 2, mitochondrial precursor [Homo sapiens]	39.21	23	23	29	1.03627	2.58868	2.76668
192449445	cartilage intermediate layer protein 1 preproprotein [Homo sapiens]	2.79	3	3	3	1.6227	1.37936	0.306353
145699139	cartilage intermediate layer protein 2 precursor [Homo sapiens]	8.56	9	9	13	4.6795	0.134847	0.127652
40217843	cartilage oligomeric matrix protein precursor [Homo sapiens]	25.89	12	12	14	1.12648	1.43231	0.283572
5453601	cartilage-associated protein precursor [Homo sapiens]	11.22	5	5	6	1.75197	1.64201	1.12544
414144880	casein kinase I isoform alpha isoform 4 [Homo sapiens]	20.29	6	6	6	1.03717	1.10842	1.13738
20544145	casein kinase I isoform delta isoform 2 [Homo sapiens]	5.87	2	2	2	0.913081	1.15467	1.27424
98986450	casein kinase I isoform gamma-1 [Homo sapiens]	8.77	2	4	4	0.82836	0.831323	0.890775
396578110	casein kinase I isoform gamma-3 isoform 7 [Homo sapiens]	8.04	1	3	3	0.910437	0.71091	0.716842
4503097	casein kinase II subunit alpha' [Homo sapiens]	31.14	9	10	12	0.855209	1.02319	0.992819
29570791	casein kinase II subunit alpha isoform a [Homo sapiens]	45.01	13	14	20	0.885345	1.14134	1.25999
23503295	casein kinase II subunit beta isoform 1 [Homo sapiens]	20.93	3	3	6	1.03429	0.880927	0.857991
385719196	caseinolytic peptidase B protein homolog isoform 3 [Homo sapiens]	14.2	8	8	9	1.39816	1.19341	1.51451
16751833	caspase recruitment domain-containing protein 16 isoform 2 [Homo sapiens]	17.53	1	2	2	1.75116	0.827012	0.738192
380254459	caspase-1 isoform beta precursor [Homo sapiens]	26.89	8	9	10	1.14083	1.74375	1.67229
14790115	caspase-3 preproprotein [Homo sapiens]	10.83	2	2	3	1.28452	2.20684	1.90259
14916483	caspase-6 isoform alpha preproprotein [Homo sapiens]	20.14	5	5	6	1.13644	1.57286	1.5343
21914862	cat eye syndrome critical region protein 5 isoform 1 [Homo sapiens]	18.32	5	5	7	0.923782	1.03884	1.1102
4557014	catalase [Homo sapiens]	48.01	22	22	35	0.409199	0.49344	0.252994
6466450	catechol O-methyltransferase isoform S-COMT [Homo sapiens]	29.86	6	6	11	0.870046	0.555335	0.681123
55770844	catenin alpha-1 isoform 1 [Homo sapiens]	41.17	31	31	49	1.01979	0.938674	0.936586
332688216	catenin delta-1 isoform 2A [Homo sapiens]	30.6	22	23	34	0.988959	0.72747	0.690118
348041314	cathelicidin antimicrobial peptide preproprotein [Homo sapiens]	12.72	2	2	2	0.619164	0.491714	0.695408
22538431	cathepsin B preproprotein [Homo sapiens]	27.14	7	7	21	1.40074	1.27184	1.14446
4503143	cathepsin D preproprotein [Homo sapiens]	48.3	16	16	65	0.736292	2.42056	2.73236
4503149	cathepsin G preproprotein [Homo sapiens]	20.39	4	4	5	0.441885	0.752626	1.29114
4503151	cathepsin K preproprotein [Homo sapiens]	11.85	2	3	3	1.01131	0.913618	0.844091
22202619	cathepsin L1 isoform 1 preproprotein [Homo sapiens]	6.91	2	3	5	1.21594	2.43006	2.37758
23110962	cathepsin S isoform 1 preproprotein [Homo sapiens]	18.73	5	5	6	0.969812	2.34419	2.07593
22538442	cathepsin Z preproprotein [Homo sapiens]	12.21	3	3	5	1.86149	1.86643	1.90589
4505061	cation-dependent mannose-6-phosphate receptor isoform 1 precursor [Homo sapiens]	22.74	6	6	8	0.972097	1.13414	1.24736
119964726	cation-independent mannose-6-phosphate receptor precursor [Homo sapiens]	4.3	10	10	10	1.22948	0.80337	0.753402
15451856	caveolin-1 isoform alpha [Homo sapiens]	39.33	7	7	11	0.723465	0.0620997	0.0381956
24308071	CB1 cannabinoid receptor-interacting protein 1 isoform CRIP1a [Homo sapiens]	15.85	3	3	3	0.755656	0.158918	0.089647
729042263	CCA tRNA nucleotidyltransferase 1, mitochondrial isoform 2 [Homo sapiens]	33.82	11	11	13	1.13722	1.45227	1.61101
42542392	CCAAT/enhancer-binding protein zeta [Homo sapiens]	10.15	10	10	12	0.964896	1.52815	1.76461
388454220	CCR4-NOT transcription complex subunit 1 isoform c [Homo sapiens]	8.14	16	16	17	1.04222	1.14226	1.13066
188497630	CCR4-NOT transcription complex subunit 11 [Homo sapiens]	8.24	2	2	2	0.789937	0.625767	0.641674
227430301	CD109 antigen isoform 2 preproprotein [Homo sapiens]	10.43	12	12	13	0.900852	1.4763	1.65651
21237748	CD151 antigen [Homo sapiens]	10.67	3	3	3	0.531136	0.626886	0.713171
343168772	CD166 antigen isoform 3 precursor [Homo sapiens]	26.85	13	13	20	1.02137	1.05806	1.10818
343887347	CD2 antigen cytoplasmic tail-binding protein 2 [Homo sapiens]	27.86	7	7	7	1	1.10265	1.23126
321400140	CD44 antigen isoform 7 precursor [Homo sapiens]	23.24	7	7	10	1.11351	1.24191	1.06419
5174411	CD5 antigen-like precursor [Homo sapiens]	17.87	4	4	4	0.730271	0.420888	0.266009
10835165	CD59 glycoprotein preproprotein [Homo sapiens]	25	4	4	9	0.758563	0.464512	0.498662
383872538	CD63 antigen isoform D precursor [Homo sapiens]	19.23	4	4	8	1.15732	1.49956	1.70676
663071018	CD81 antigen isoform 2 [Homo sapiens]	35.76	3	3	8	0.603269	0.638224	0.60059
17978489	CD97 antigen isoform 2 preproprotein [Homo sapiens]	14.15	8	8	9	0.926427	1.50231	1.71514
171543879	CD99 antigen isoform b precursor [Homo sapiens]	14.2	1	2	5	1.01357	0.747215	0.725392
23238226	cdc42 effector protein 1 [Homo sapiens]	11.51	3	3	3	0.568333	0.302608	0.261302
13786127	cdc42 effector protein 4 [Homo sapiens]	34.55	10	10	17	0.616808	0.857941	0.940484
11342676	cdc42-interacting protein 4 isoform 2 [Homo sapiens]	19.27	8	8	8	0.773578	0.490739	0.426695
8923930	CDGSH iron-sulfur domain-containing protein 1 [Homo sapiens]	44.44	5	5	11	0.964398	1.76772	2.10589
56605994	CDGSH iron-sulfur domain-containing protein 2 [Homo sapiens]	44.44	5	5	8	0.86807	1.21542	1.41989
503774363	CDK5 regulatory subunit-associated protein 3 isoform f [Homo sapiens]	21.48	10	10	14	0.965998	1.18264	1.3245
8923040	CDKN2A-interacting protein [Homo sapiens]	7.93	3	3	3	0.814915	0.67239	0.681057
84508631	CDP-diacylglycerol--glycerol-3-phosphate 3-phosphatidyltransferase, mitochondrial precursor [Homo sapiens]	4.32	3	3	3	0.919909	0.865034	0.982832
557440906	CDP-diacylglycerol--inositol 3-phosphatidyltransferase isoform 3 [Homo sapiens]	14.19	2	2	2	0.79527	0.350421	0.345775
148664211	cell adhesion molecule 1 isoform E precursor [Homo sapiens]	22.71	6	6	10	1.16779	1.11109	1.26145
221139888	cell cycle control protein 50A isoform 2 [Homo sapiens]	6.15	2	2	2	0.962871	0.46837	0.459962
410515404	cell differentiation protein RCD1 homolog isoform 3 [Homo sapiens]	13.95	3	3	3	0.970738	0.852938	0.885233
4757952	cell division control protein 42 homolog isoform 1 precursor [Homo sapiens]	36.65	6	7	14	0.999527	1.13242	1.07778
11067747	cell division cycle 5-like protein [Homo sapiens]	33.79	20	20	27	0.95338	1.3403	1.41392
545478468	cell division cycle and apoptosis regulator protein 1 isoform b [Homo sapiens]	22.38	23	23	27	1.01161	1.23929	1.34605
118402596	cell division cycle protein 23 homolog [Homo sapiens]	3.18	2	2	2	0.962655	0.638192	0.630919
641386947	cell division cycle protein 27 homolog isoform 4 [Homo sapiens]	3.15	2	2	2	1.24991	0.765709	0.725912
224591430	cell growth-regulating nucleolar protein [Homo sapiens]	16.89	4	4	5	1.01823	0.787286	0.824288
71274107	cell surface glycoprotein MUC18 precursor [Homo sapiens]	17.49	10	10	13	0.756501	0.216408	0.159813
187608744	cellular nucleic acid-binding protein isoform 5 [Homo sapiens]	38.6	1	5	6	1.45882	1.08351	1.13112
187608750	cellular nucleic acid-binding protein isoform 6 [Homo sapiens]	38.24	1	5	7	1.39651	1.04999	0.987044
315013542	cellular retinoic acid-binding protein 2 [Homo sapiens]	41.3	6	6	11	1.05588	3.30087	3.66146
371502119	cellular tumor antigen p53 isoform g [Homo sapiens]	8.76	3	3	3	1.08683	2.42358	2.5927
4757902	centrin-2 [Homo sapiens]	38.95	5	5	7	1.1458	0.960022	1.09317
56118234	centromere protein V [Homo sapiens]	22.79	5	5	7	1.07729	0.670301	0.811181
4759344	centromere/kinetochore protein zw10 homolog [Homo sapiens]	16.43	9	9	9	0.886583	0.966189	1.02107
109255232	centrosomal protein of 170 kDa isoform gamma [Homo sapiens]	2.53	3	3	3	1.05983	0.654272	0.50615
380692321	centrosomal protein of 41 kDa isoform 3 [Homo sapiens]	10.88	2	2	2	0.92568	1.66594	1.77396
31077094	ceramide synthase 2 [Homo sapiens]	7.11	3	3	4	0.957192	0.997221	0.903706
5729772	ceroid-lipofuscinosis neuronal protein 5 [Homo sapiens]	8.35	4	4	4	1.19758	1.13787	1.06907
305855078	CGG triplet repeat-binding protein 1 [Homo sapiens]	16.77	3	3	3	0.665526	0.824316	0.774441
148612818	cGMP-dependent protein kinase 1 isoform 1 [Homo sapiens]	9.24	5	5	5	0.909829	0.286796	0.158061
103485496	charged multivesicular body protein 1a isoform 2 [Homo sapiens]	8.67	2	2	2	1.2134	1.30662	1.31904
31542306	charged multivesicular body protein 1b [Homo sapiens]	12.06	3	3	3	0.869285	1.1108	1.16272
38372933	charged multivesicular body protein 2a [Homo sapiens]	19.82	5	5	6	0.962141	0.670784	0.631322
347582619	charged multivesicular body protein 2b isoform 2 [Homo sapiens]	11.05	2	2	2	0.712073	0.612132	0.611865
301898721	charged multivesicular body protein 3 isoform 3 [Homo sapiens]	12.64	3	3	3	0.968501	0.645142	0.635709
40548422	charged multivesicular body protein 4a [Homo sapiens]	31.32	6	7	8	1.31291	1.06476	1.06786
28827795	charged multivesicular body protein 4b [Homo sapiens]	31.7	8	8	12	0.998212	0.879874	0.842153
189409150	charged multivesicular body protein 5 isoform 1 [Homo sapiens]	28.31	4	4	6	1.23968	0.430592	0.381807
31542673	charged multivesicular body protein 6 [Homo sapiens]	9.45	2	2	2	0.915453	0.481851	0.511474
218083269	chitinase domain-containing protein 1 isoform c precursor [Homo sapiens]	22.38	8	8	9	1.13592	0.832089	0.973748
144226251	chitinase-3-like protein 1 precursor [Homo sapiens]	13.58	5	5	6	0.701912	3.34508	3.50862
41350216	chitobiosyldiphosphodolichol beta-mannosyltransferase [Homo sapiens]	5.39	2	2	2	1.03414	1.38088	1.51238
115270970	chloride channel CLIC-like protein 1 isoform 1 precursor [Homo sapiens]	3.27	2	2	2	0.904637	0.929991	1.04781
14251209	chloride intracellular channel protein 1 [Homo sapiens]	54.36	11	11	22	1.11495	1.36384	1.31738
66346733	chloride intracellular channel protein 2 [Homo sapiens]	14.57	2	2	2	0.437567	0.300168	0.338946
40288290	chloride intracellular channel protein 3 [Homo sapiens]	17.8	3	3	3	1.11823	0.913547	1.05953
7330335	chloride intracellular channel protein 4 [Homo sapiens]	50.2	11	11	19	1.10886	1.23701	1.04136
217272839	choline dehydrogenase, mitochondrial [Homo sapiens]	17.51	7	7	7	0.941083	1.13295	1.10655
222831610	choline transporter-like protein 2 isoform 2 [Homo sapiens]	2.41	2	2	2	0.808166	0.218269	0.210268
31543385	choline-phosphate cytidylyltransferase A [Homo sapiens]	28.61	8	8	11	1.01792	1.07827	1.24909
27545323	chondroitin sulfate synthase 2 isoform 1 [Homo sapiens]	4.39	3	3	3	1.16874	0.872106	0.961739
8393116	chromatin accessibility complex protein 1 [Homo sapiens]	19.85	2	2	2	0.948844	1.20111	1.29669
52856421	chromatin complexes subunit BAP18 isoform 2 [Homo sapiens]	59.88	6	6	10	0.949617	1.5935	1.44903
187960037	chromobox protein homolog 1 [Homo sapiens]	29.73	6	7	18	0.870023	0.694829	0.752116
15082258	chromobox protein homolog 3 [Homo sapiens]	36.07	6	7	18	0.875566	1.32582	1.67163
188035908	chromobox protein homolog 5 [Homo sapiens]	42.93	6	6	14	0.944759	1.3567	1.47978
10190682	chromobox protein homolog 8 [Homo sapiens]	9.25	3	3	3	0.83061	2.31876	2.55831
221136753	chromodomain Y-like protein isoform d [Homo sapiens]	7.52	2	2	2	1.03618	0.763627	0.774621
373432617	chromodomain-helicase-DNA-binding protein 1-like isoform 3 [Homo sapiens]	4.59	3	3	3	1.04398	1.13451	1.15834
118421089	chromodomain-helicase-DNA-binding protein 2 isoform 1 [Homo sapiens]	3.88	5	6	6	1.10363	1.49115	1.55535
52630326	chromodomain-helicase-DNA-binding protein 3 isoform 1 [Homo sapiens]	6.4	4	12	13	1.01101	0.800354	0.843771
114326455	chromodomain-helicase-DNA-binding protein 8 isoform 2 [Homo sapiens]	1.43	2	3	3	0.933068	1.17251	1.18474
255918139	chromosome alignment-maintaining phosphoprotein 1 [Homo sapiens]	8.25	6	6	6	1.03502	1.02002	1.05402
8392875	cilia- and flagella-associated protein 20 [Homo sapiens]	10.36	2	2	3	1.14417	0.71912	0.69231
16262452	cingulin [Homo sapiens]	3.24	4	4	4	0.652607	0.848004	1.27031
186928847	cirhin [Homo sapiens]	12.24	7	7	8	0.913778	1.02505	1.17273
38327625	citrate synthase, mitochondrial precursor [Homo sapiens]	20.17	10	10	26	0.962755	2.06027	2.28278
27436920	C-Jun-amino-terminal kinase-interacting protein 4 isoform 3 [Homo sapiens]	12.47	10	10	10	0.85232	0.615936	0.451009
7661968	clathrin interactor 1 isoform 2 [Homo sapiens]	24.48	1	12	16	1.03287	1.21609	1.19942
4502899	clathrin light chain A isoform a [Homo sapiens]	38.53	10	10	15	1.41671	1.43542	1.37179
4502901	clathrin light chain B isoform a [Homo sapiens]	30.81	9	9	10	0.905819	0.545347	0.506858
34101288	cleavage and polyadenylation specificity factor subunit 2 [Homo sapiens]	3.32	3	3	3	1.06617	0.717004	0.695095
5901926	cleavage and polyadenylation specificity factor subunit 5 [Homo sapiens]	42.73	11	11	16	0.984254	1.47977	1.59466
162329583	cleavage and polyadenylation specificity factor subunit 6 isoform 1 [Homo sapiens]	18.87	9	9	14	0.989592	1.24546	1.39712
4557491	cleavage stimulation factor subunit 1 [Homo sapiens]	26.22	8	8	9	1.04747	1.08372	1.13152
4557493	cleavage stimulation factor subunit 2 [Homo sapiens]	15.94	4	6	8	0.984941	1.00748	0.982122
14149675	cleavage stimulation factor subunit 2 tau variant [Homo sapiens]	11.53	2	4	6	0.856649	0.970183	1.0251
4557495	cleavage stimulation factor subunit 3 isoform 1 [Homo sapiens]	9.48	7	7	7	0.906636	1.47412	1.58673
532164706	cleft lip and palate transmembrane protein 1 isoform 4 [Homo sapiens]	2.82	2	2	2	1.02426	0.86525	0.871899
87162455	clustered mitochondria protein homolog [Homo sapiens]	5.65	5	5	5	0.996646	0.828296	0.863663
355594753	clusterin preproprotein [Homo sapiens]	31.18	14	14	24	1.03446	0.367472	0.275589
57242777	C-Myc-binding protein [Homo sapiens]	71.84	6	6	6	1.14964	1.08042	1.09392
21624607	coactosin-like protein [Homo sapiens]	26.76	8	8	11	1.28468	2.70225	2.47299
4503649	coagulation factor IX preproprotein [Homo sapiens]	4.99	2	2	3	0.956587	0.11264	0.0846648
4503625	coagulation factor X preproprotein [Homo sapiens]	7.79	3	3	3	1.09748	0.238708	0.124125
119395709	coagulation factor XIII A chain precursor [Homo sapiens]	23.22	17	17	23	1.04998	0.616715	0.322128
148536853	coatomer subunit alpha isoform 2 [Homo sapiens]	44.53	48	48	80	1.23179	1.57721	1.52209
221316630	coatomer subunit beta [Homo sapiens]	35.26	27	27	61	1.09088	1.47809	1.47812
4758032	coatomer subunit beta' [Homo sapiens]	29.03	22	22	34	1.28521	1.33366	1.36003
11863154	coatomer subunit delta isoform 1 [Homo sapiens]	39.73	20	20	29	1.34559	1.49617	1.37599
31542319	coatomer subunit epsilon isoform a [Homo sapiens]	27.27	8	8	11	1.20766	1.36303	1.21749
11559929	coatomer subunit gamma-1 [Homo sapiens]	36.38	24	27	45	1.2339	1.65913	1.73107
109134349	coatomer subunit gamma-2 isoform 1 [Homo sapiens]	20.32	11	14	18	1.09207	1.49058	1.65497
7706337	coatomer subunit zeta-1 isoform 1 [Homo sapiens]	27.12	5	5	8	1.17904	2.00971	2.08639
16418349	cob(I)yrinic acid a,c-diamide adenosyltransferase, mitochondrial precursor [Homo sapiens]	32.4	6	6	9	1.0361	1.2863	1.64693
5031635	cofilin-1 [Homo sapiens]	72.89	14	18	57	1.11997	1.69765	1.48488
343887344	cofilin-2 isoform 2 [Homo sapiens]	32.89	1	5	15	0.975061	1.48692	1.40357
19923969	coiled-coil domain-containing protein 124 [Homo sapiens]	23.77	5	5	7	1.15627	0.706643	0.664103
21687127	coiled-coil domain-containing protein 127 [Homo sapiens]	6.54	2	2	2	0.664952	0.950375	1.10204
62865871	coiled-coil domain-containing protein 132 isoform a [Homo sapiens]	5.6	4	4	4	1.10213	0.660997	0.673741
13376216	coiled-coil domain-containing protein 134 isoform 1 precursor [Homo sapiens]	11.35	2	2	3	0.710083	0.743674	0.638741
40548332	coiled-coil domain-containing protein 137 [Homo sapiens]	6.92	2	2	2	1.17841	1.14238	1.28073
151101335	coiled-coil domain-containing protein 43 isoform 2 [Homo sapiens]	12.99	2	2	2	0.892715	0.976641	0.91534
171906582	coiled-coil domain-containing protein 47 precursor [Homo sapiens]	26.5	11	11	13	1.1384	0.808374	0.804988
28372509	coiled-coil domain-containing protein 50 short isoform [Homo sapiens]	13.4	3	3	3	0.94234	0.57907	0.603466
379698839	coiled-coil domain-containing protein 51 isoform 1 [Homo sapiens]	13.38	5	5	5	1.05925	1.21042	1.31976
46852390	coiled-coil domain-containing protein 6 [Homo sapiens]	40.93	20	20	38	1.10138	1.60374	1.93069
199559779	coiled-coil domain-containing protein 8 [Homo sapiens]	13.57	3	3	3	0.917262	0.294782	0.347762
41152074	coiled-coil domain-containing protein 80 precursor [Homo sapiens]	5.89	4	4	4	1.40131	1.09961	0.191141
13129104	coiled-coil domain-containing protein 86 [Homo sapiens]	11.11	3	3	3	0.930593	0.684653	0.755383
554790349	coiled-coil domain-containing protein 90B, mitochondrial isoform e [Homo sapiens]	11.51	3	3	3	0.968854	2.0409	2.56657
82775371	coiled-coil domain-containing protein 93 [Homo sapiens]	17.43	9	9	10	0.925195	0.82518	0.777883
7705851	coiled-coil-helix-coiled-coil-helix domain-containing protein 2, mitochondrial precursor [Homo sapiens]	15.23	2	2	2	1.10036	1.64358	1.9221
58761520	coiled-coil-helix-coiled-coil-helix domain-containing protein 7 isoform f [Homo sapiens]	42.35	2	2	2	1.02108	0.380858	0.392228
338968934	cold shock domain-containing protein E1 isoform 2 [Homo sapiens]	28.42	21	21	22	1.19296	0.996211	1.06558
4502847	cold-inducible RNA-binding protein isoform 1 [Homo sapiens]	33.14	4	4	6	1.35707	1.32066	1.31274
110349772	collagen alpha-1(I) chain preproprotein [Homo sapiens]	36.34	38	40	237	2.57361	0.0823619	0.0580819
111118976	collagen alpha-1(II) chain isoform 1 precursor [Homo sapiens]	2.96	1	4	7	3.16165	0.25445	0.190999
4502951	collagen alpha-1(III) chain preproprotein [Homo sapiens]	10.98	13	14	27	2.4347	0.124929	0.03853
495528154	collagen alpha-1(V) chain isoform 2 preproprotein [Homo sapiens]	7.51	9	10	13	1.97373	1.04691	0.340722
87196339	collagen alpha-1(VI) chain precursor [Homo sapiens]	38.33	35	35	134	2.32743	0.107146	0.0656191
17738302	collagen alpha-1(VIII) chain precursor [Homo sapiens]	6.45	5	5	5	1.38701	0.244104	0.119968
299523257	collagen alpha-1(XI) chain isoform E preproprotein [Homo sapiens]	9.22	10	11	13	1.77506	2.0783	1.20426
93141047	collagen alpha-1(XII) chain long isoform precursor [Homo sapiens]	43.81	113	113	236	1.66159	0.367254	0.223427
116008152	collagen alpha-1(XV) chain precursor [Homo sapiens]	3.75	5	5	5	1.42847	0.641906	0.267767
110611233	collagen alpha-1(XVIII) chain isoform 2 preproprotein [Homo sapiens]	8.68	10	10	16	0.921086	0.388908	0.430508
48762934	collagen alpha-2(I) chain precursor [Homo sapiens]	32.94	36	36	175	2.46568	0.0669731	0.0357216
116256354	collagen alpha-2(IV) chain preproprotein [Homo sapiens]	10.05	11	11	17	0.584586	0.325382	0.300454
115527062	collagen alpha-2(VI) chain isoform 2C2 precursor [Homo sapiens]	31.6	7	30	104	2.33983	0.125003	0.0740219
115527066	collagen alpha-2(VI) chain isoform 2C2a precursor [Homo sapiens]	31.48	1	24	83	2.34258	0.124397	0.0704929
368711292	collagen triple helix repeat-containing protein 1 isoform 2 [Homo sapiens]	15.72	4	4	5	1.37188	5.13722	1.77257
14165452	collagen type IV alpha-3-binding protein isoform 2 [Homo sapiens]	9.2	5	5	6	1.03991	0.838898	0.920331
6912278	COMM domain-containing protein 3 [Homo sapiens]	24.62	1	3	3	0.890834	0.80885	0.795046
124487382	COMM domain-containing protein 5 [Homo sapiens]	21.43	4	4	5	0.83216	0.818665	0.823223
323276616	COMMD3-BMI1 read-through protein [Homo sapiens]	9.38	1	3	3	1.03045	0.80885	0.795046
166235903	complement C1q subcomponent subunit C precursor [Homo sapiens]	25.31	5	5	7	1.29967	0.904892	0.545908
66347875	complement C1r subcomponent precursor [Homo sapiens]	12.34	7	7	11	1.22146	0.50862	0.259062
41393602	complement C1s subcomponent precursor [Homo sapiens]	26.02	13	13	14	1.24343	0.460868	0.254937
225543438	complement C2 isoform 2 precursor [Homo sapiens]	13.55	5	5	6	1.4293	0.460698	0.2216
115298678	complement C3 precursor [Homo sapiens]	52.5	84	84	203	1.05728	0.487538	0.267032
178557739	complement C4-B preproprotein [Homo sapiens]	36.93	3	52	97	1.10116	0.763477	0.387922
38016947	complement C5 preproprotein [Homo sapiens]	12.17	19	19	24	1.06787	0.385975	0.199238
4502491	complement component 1 Q subcomponent-binding protein, mitochondrial precursor [Homo sapiens]	33.69	8	8	17	0.946006	1.98218	2.40694
169636415	complement component C6 precursor [Homo sapiens]	10.6	9	9	10	1.22025	0.333	0.2118
45580688	complement component C7 precursor [Homo sapiens]	24.79	15	15	19	2.32723	0.177817	0.0942125
4557389	complement component C8 alpha chain preproprotein [Homo sapiens]	21.06	9	9	11	1.63039	0.305963	0.169517
514239920	complement component C8 beta chain isoform 3 [Homo sapiens]	16.64	7	7	8	1.6399	0.283834	0.144787
166197660	complement component C8 gamma chain precursor [Homo sapiens]	34.16	5	5	8	1.2333	0.39022	0.274951
4502511	complement component C9 precursor [Homo sapiens]	25.94	11	12	17	1.26041	0.358093	0.21337
665505989	complement decay-accelerating factor isoform 5 precursor [Homo sapiens]	34.01	12	12	17	1.88581	0.141052	0.145243
67782358	complement factor B preproprotein [Homo sapiens]	34.82	27	27	42	1.37737	0.491802	0.29558
62739186	complement factor H isoform a precursor [Homo sapiens]	41.67	35	39	67	1.29313	0.474204	0.232925
118442839	complement factor H-related protein 1 precursor [Homo sapiens]	26.97	2	8	10	1.42021	0.530015	0.301123
59710109	complex I assembly factor TIMMDC1, mitochondrial precursor [Homo sapiens]	21.4	6	6	6	0.945239	1.0767	1.23402
4503123	connective tissue growth factor precursor [Homo sapiens]	7.16	3	3	3	1.14396	0.516832	0.312468
21237783	conserved oligomeric Golgi complex subunit 1 [Homo sapiens]	15.71	12	12	12	0.986678	1.02275	1.10211
223029519	conserved oligomeric Golgi complex subunit 2 isoform 2 [Homo sapiens]	10.18	6	6	7	1.07149	1.83322	1.63174
325197106	conserved oligomeric Golgi complex subunit 3 [Homo sapiens]	7	5	5	5	1.23091	1.44269	1.49275
304376294	conserved oligomeric Golgi complex subunit 4 isoform 2 [Homo sapiens]	21.74	13	13	14	1.21334	1.03137	1.03767
240849537	conserved oligomeric Golgi complex subunit 5 isoform 2 [Homo sapiens]	5.96	5	5	5	1.13228	1.38256	1.41901
223468630	conserved oligomeric Golgi complex subunit 6 isoform 2 [Homo sapiens]	8.46	5	6	6	1.16629	1.89847	1.86397
23957690	conserved oligomeric Golgi complex subunit 7 [Homo sapiens]	12.08	7	7	7	1.0122	1.28044	1.30165
186928841	conserved oligomeric Golgi complex subunit 8 [Homo sapiens]	5.56	5	5	5	1.09698	1.25162	1.20308
557878589	constitutive coactivator of PPAR-gamma-like protein 1 isoform b [Homo sapiens]	18.98	15	16	23	1.11882	0.909921	0.822839
28373119	contactin-1 isoform 2 precursor [Homo sapiens]	4.27	3	3	3	1.10641	0.055138	0.0584466
4759264	COP9 signalosome complex subunit 2 isoform 1 [Homo sapiens]	30.93	13	13	17	0.965529	0.900671	0.849514
38373690	COP9 signalosome complex subunit 4 isoform 1 [Homo sapiens]	42.86	14	14	16	0.904463	1.0976	1.02297
38027923	COP9 signalosome complex subunit 5 [Homo sapiens]	28.14	7	7	9	0.949657	0.971129	1.02106
34147637	COP9 signalosome complex subunit 6 [Homo sapiens]	35.17	9	9	10	1.03465	0.832677	0.747208
545478361	COP9 signalosome complex subunit 7b isoform c [Homo sapiens]	22.61	4	4	5	0.920752	0.79959	0.790768
38027914	COP9 signalosome complex subunit 8 isoform 2 [Homo sapiens]	39.38	4	4	5	1.24689	0.775396	0.601144
311893345	copine-1 isoform c [Homo sapiens]	14.18	7	7	7	1.23011	0.552889	0.473947
30181236	copine-2 [Homo sapiens]	6.75	2	3	4	0.752995	0.628443	0.646276
4503015	copine-3 [Homo sapiens]	25.14	11	12	20	0.841735	0.503797	0.475549
4826665	copper chaperone for superoxide dismutase [Homo sapiens]	10.58	3	3	3	0.904003	0.662539	0.521571
4757804	copper transport protein ATOX1 [Homo sapiens]	66.18	6	6	11	1.28825	1.45691	1.33957
4758496	core histone macro-H2A.1 isoform 2 [Homo sapiens]	48.52	17	19	59	0.886037	1.05669	1.01315
8923920	core histone macro-H2A.2 [Homo sapiens]	42.74	11	13	24	0.960458	0.588004	0.551554
319918873	CORO7-PAM16 protein [Homo sapiens]	15.94	12	12	15	1.02643	1.29145	1.21466
300934762	coronin-1A [Homo sapiens]	27.98	15	16	21	0.915144	1.97035	1.95314
14149734	coronin-1B [Homo sapiens]	18	10	10	15	1.02998	1.03925	0.985027
451172106	coronin-1C isoform b [Homo sapiens]	33.33	17	17	23	1.31374	1.11313	0.966897
299117128	coronin-2B isoform 2 [Homo sapiens]	4.21	2	2	2	1.17117	0.237101	0.226471
73858564	corticosteroid-binding globulin precursor [Homo sapiens]	13.58	4	4	6	1.05889	0.180653	0.103043
24308273	costars family protein ABRACL [Homo sapiens]	27.16	2	2	2	1.07544	1.21276	1.19924
223555951	COUP transcription factor 2 isoform c [Homo sapiens]	8.43	2	2	2	0.751333	0.434311	0.465251
32698876	COX assembly mitochondrial protein homolog [Homo sapiens]	24.53	2	2	2	1.24832	1.18555	1.22565
21536286	creatine kinase B-type [Homo sapiens]	32.28	10	10	12	0.684352	0.0900517	0.0652306
4885153	crk-like protein [Homo sapiens]	42.24	10	10	15	1.03168	0.924718	0.867839
520975432	crooked neck-like protein 1 isoform d [Homo sapiens]	9.61	6	6	6	0.967541	0.939303	0.921893
61743967	C-terminal-binding protein 1 isoform 2 [Homo sapiens]	21.68	5	8	9	0.86612	0.914467	1.00169
148491070	CTP synthase 1 isoform a [Homo sapiens]	9.14	5	5	6	1.17354	0.797501	0.774129
221316689	CTP synthase 2 [Homo sapiens]	18.6	9	9	9	0.818125	0.740271	0.705847
24308179	CTTNBP2 N-terminal-like protein [Homo sapiens]	5.16	3	3	3	1.23509	0.647906	0.59988
4506803	C-type lectin domain family 11 member A precursor [Homo sapiens]	11.46	3	3	3	1.58931	0.70034	0.379606
110624774	C-type mannose receptor 2 precursor [Homo sapiens]	12.71	12	12	15	1.51497	0.37592	0.250524
5729794	CUGBP Elav-like family member 1 isoform 1 [Homo sapiens]	17.01	6	7	8	1.26735	1.20132	1.35504
32307161	cullin-1 [Homo sapiens]	12.5	9	9	9	1.01576	0.997459	1.01188
19482174	cullin-2 isoform c [Homo sapiens]	14.63	11	11	13	0.976796	0.97526	0.996062
4503165	cullin-3 isoform 1 [Homo sapiens]	33.59	24	24	34	0.930836	1.27199	1.35395
57165424	cullin-4A isoform 1 [Homo sapiens]	21.87	7	15	17	1.00765	1.18762	1.20458
121114302	cullin-4B isoform 2 [Homo sapiens]	21.12	12	20	24	1.04734	1.37111	1.4946
40254446	cullin-5 [Homo sapiens]	21.67	17	17	22	1.01163	0.936473	0.970972
41872646	cullin-7 isoform 2 [Homo sapiens]	4.89	5	5	5	0.939629	0.880768	0.808326
21361794	cullin-associated NEDD8-dissociated protein 1 [Homo sapiens]	34.47	34	38	67	0.967354	1.31299	1.39235
112420977	cullin-associated NEDD8-dissociated protein 2 isoform 2 [Homo sapiens]	4.56	2	6	6	0.997917	0.976533	0.984638
741866094	CWF19-like protein 1 isoform 3 [Homo sapiens]	12.22	4	4	5	0.890639	1.15136	1.06776
4885073	cyclic AMP-dependent transcription factor ATF-1 [Homo sapiens]	5.54	1	2	3	0.761852	1.92211	2.12405
194239643	cyclic AMP-dependent transcription factor ATF-7 isoform 3 [Homo sapiens]	3.68	2	2	2	0.767915	0.855819	0.841183
4502709	cyclin-dependent kinase 1 isoform 1 [Homo sapiens]	34.01	7	9	9	1.10878	1.64528	2.00984
606215171	cyclin-dependent kinase 11B isoform 10 [Homo sapiens]	14.77	10	10	10	0.915461	0.920915	0.932055
145309300	cyclin-dependent kinase 13 isoform 2 [Homo sapiens]	2.48	1	3	3	0.912648	1.05843	1.05994
47078229	cyclin-dependent kinase 18 isoform b [Homo sapiens]	4.22	1	2	2	1.08871	0.943306	0.829428
166362719	cyclin-dependent kinase 2 isoform 2 [Homo sapiens]	19.7	3	5	5	0.912648	1.02707	1.24487
4502735	cyclin-dependent kinase 4 [Homo sapiens]	13.86	3	4	6	1.02931	0.567919	0.599046
17981699	cyclin-dependent kinase 4 inhibitor C [Homo sapiens]	17.86	3	3	3	0.734094	0.237928	0.25002
4502747	cyclin-dependent kinase 9 [Homo sapiens]	17.47	6	7	7	0.98718	1.18574	1.15734
4757962	cyclin-dependent kinase inhibitor 1B [Homo sapiens]	25.76	3	3	3	0.674234	0.290964	0.288224
4502749	cyclin-dependent kinase inhibitor 2A isoform p16INK4a [Homo sapiens]	44.87	4	4	4	0.935955	1.14624	1.08896
4826675	cyclin-dependent-like kinase 5 isoform 1 [Homo sapiens]	38.36	10	11	12	0.9895	1.39786	1.47905
150417989	cyclin-K [Homo sapiens]	4.48	2	2	2	0.853451	1.26355	1.00672
190341110	cyclin-Y isoform 2 [Homo sapiens]	13.94	2	3	4	0.87883	0.799219	0.739229
22749085	cyclin-Y-like protein 1 isoform 2 [Homo sapiens]	8.65	1	2	2	1.12075	0.764511	0.758589
4503117	cystatin-B [Homo sapiens]	61.22	6	6	11	1.23129	0.871132	0.891411
4503107	cystatin-C precursor [Homo sapiens]	30.82	4	4	9	1.19002	1.26442	1.35196
302191611	cysteine and glycine-rich protein 1 isoform 3 [Homo sapiens]	61.5	11	11	28	1.25142	0.249249	0.179679
4503101	cysteine and glycine-rich protein 2 [Homo sapiens]	41.97	7	7	9	0.623655	0.382831	0.384152
221316566	cysteine and histidine-rich domain-containing protein 1 isoform a [Homo sapiens]	38.55	10	10	15	1.10633	1.33901	1.28582
32307132	cysteine desulfurase, mitochondrial isoform a precursor [Homo sapiens]	42.01	14	14	17	0.87751	1.1458	1.36208
4503049	cysteine-rich protein 2 isoform 1 [Homo sapiens]	65.87	7	7	13	0.967386	0.598479	0.518063
10835051	cysteine--tRNA ligase, cytoplasmic isoform b [Homo sapiens]	21.66	15	15	16	1.09439	1.3813	1.33517
11386157	cytidine deaminase [Homo sapiens]	28.08	2	2	2	0.935067	0.514546	0.483541
6996021	cytochrome b-245 heavy chain [Homo sapiens]	14.91	8	8	10	1.04715	2.01839	2.04723
4503183	cytochrome b5 isoform 2 [Homo sapiens]	67.35	5	5	9	0.55748	0.246509	0.251156
46593007	cytochrome b-c1 complex subunit 1, mitochondrial precursor [Homo sapiens]	42.92	15	15	31	1.02675	1.20394	1.47625
50592988	cytochrome b-c1 complex subunit 2, mitochondrial precursor [Homo sapiens]	49.01	17	17	34	0.961895	1.32491	1.59882
662033848	cytochrome b-c1 complex subunit 6, mitochondrial isoform 3 precursor [Homo sapiens]	42.68	3	3	9	1.1616	2.16362	2.56843
5454152	cytochrome b-c1 complex subunit 7 isoform 1 [Homo sapiens]	50.45	7	7	13	0.913505	1.70649	2.00539
83367083	cytochrome b-c1 complex subunit 8 [Homo sapiens]	37.8	4	4	6	1.07482	1.02995	1.12425
163644321	cytochrome b-c1 complex subunit Rieske, mitochondrial [Homo sapiens]	22.63	5	5	7	1.1554	0.824838	0.943779
11128019	cytochrome c [Homo sapiens]	45.71	7	7	12	0.913324	2.54325	2.22683
94536771	cytochrome c oxidase assembly factor 3 homolog, mitochondrial [Homo sapiens]	18.87	2	2	3	0.987966	0.981431	1.10282
46198304	cytochrome c oxidase assembly factor 4 homolog, mitochondrial [Homo sapiens]	19.54	2	2	4	1.09809	1.15469	1.13196
683427048	cytochrome c oxidase assembly factor 6 homolog isoform 3 [Homo sapiens]	54.43	5	5	5	1.38454	0.95566	1.1222
282396088	cytochrome c oxidase assembly factor 7 [Homo sapiens]	11.26	3	3	4	0.997153	2.6768	3.03713
5031645	cytochrome c oxidase copper chaperone [Homo sapiens]	58.73	4	4	8	1.84763	0.97335	1.0801
37620210	cytochrome c oxidase protein 20 homolog [Homo sapiens]	22.03	2	2	3	0.951483	1.07117	1.03979
4502981	cytochrome c oxidase subunit 4 isoform 1, mitochondrial precursor [Homo sapiens]	33.73	8	8	14	0.972285	1.42418	1.54422
190885499	cytochrome c oxidase subunit 5A, mitochondrial precursor [Homo sapiens]	26.67	5	5	13	0.907607	1.91589	2.27306
17017988	cytochrome c oxidase subunit 5B, mitochondrial precursor [Homo sapiens]	46.51	7	7	14	1.09995	1.32448	1.36776
4502985	cytochrome c oxidase subunit 6B1 [Homo sapiens]	58.14	4	4	8	1.04831	1.43527	1.71682
4758040	cytochrome c oxidase subunit 6C proprotein [Homo sapiens]	41.33	5	5	9	0.908774	2.49181	2.60894
262118227	cytochrome c oxidase subunit 7A2, mitochondrial precursor [Homo sapiens]	20	2	2	7	0.953785	0.985223	1.23042
18105037	cytochrome c oxidase subunit 7A-related protein, mitochondrial [Homo sapiens]	35.09	5	5	6	0.948821	1.74255	1.77667
4502993	cytochrome c oxidase subunit 7C, mitochondrial precursor [Homo sapiens]	28.57	2	2	2	1.15308	1.90818	2.20044
251831110	cytochrome c oxidase subunit II (mitochondrion) [Homo sapiens]	10.13	2	2	3	1.30077	1.91713	2.32617
4505357	cytochrome c oxidase subunit NDUFA4 [Homo sapiens]	37.04	3	3	4	0.950718	1.84851	2.11392
21359867	cytochrome c1, heme protein, mitochondrial precursor [Homo sapiens]	28	6	6	26	0.934054	1.63411	1.82757
169790849	cytochrome c-type heme lyase [Homo sapiens]	20.52	3	3	3	1.66517	1.00138	1.37946
189491763	cytochrome P450 1B1 [Homo sapiens]	16.21	8	8	10	0.827021	2.61954	2.59397
13449277	cytochrome P450 2S1 precursor [Homo sapiens]	6.15	3	3	3	0.711775	1.53559	1.64685
507834063	cytoplasmic aconitate hydratase [Homo sapiens]	24.52	21	21	32	1.06002	0.601906	0.57263
33350932	cytoplasmic dynein 1 heavy chain 1 [Homo sapiens]	31.64	132	132	190	1.04459	0.798653	0.704463
422398894	cytoplasmic dynein 1 intermediate chain 2 isoform 4 [Homo sapiens]	25.37	11	11	13	1.29944	0.780065	0.671261
166795297	cytoplasmic dynein 1 light intermediate chain 1 [Homo sapiens]	25.43	12	12	15	0.83374	1.29141	1.2
555290083	cytoplasmic dynein 1 light intermediate chain 2 isoform 2 [Homo sapiens]	22.41	6	6	7	1.21721	0.672398	0.522657
619328949	cytoplasmic FMR1-interacting protein 2 isoform b [Homo sapiens]	14.02	4	14	19	0.808032	0.968118	0.863251
32307142	cytoplasmic phosphatidylinositol transfer protein 1 isoform b [Homo sapiens]	9.7	2	2	2	1.08324	1.18965	1.27684
5453754	cytoplasmic protein NCK1 isoform 1 [Homo sapiens]	20.16	8	8	9	0.934282	0.826838	0.78515
19920317	cytoskeleton-associated protein 4 [Homo sapiens]	47.18	27	28	50	1.52273	1.09174	0.953745
57222563	cytoskeleton-associated protein 5 isoform b [Homo sapiens]	19.52	31	31	35	1.00912	0.958155	0.938809
41393561	cytosol aminopeptidase [Homo sapiens]	58.77	26	26	51	1.05093	1.36217	1.44137
260763926	cytosolic 5'-nucleotidase 3A isoform 3 [Homo sapiens]	17.89	5	5	5	0.937563	1.49623	1.7531
32528282	cytosolic acyl coenzyme A thioester hydrolase isoform hBACHb [Homo sapiens]	17.89	4	4	4	1.05292	0.958487	0.901691
110431350	cytosolic endo-beta-N-acetylglucosaminidase [Homo sapiens]	7.81	4	4	8	1.068	0.911621	0.996778
511772980	cytosolic Fe-S cluster assembly factor NUBP1 isoform 2 [Homo sapiens]	14.56	3	3	3	1.072	1.26746	1.14318
6912540	cytosolic Fe-S cluster assembly factor NUBP2 isoform 1 [Homo sapiens]	8.86	2	2	2	0.952305	0.937127	0.896966
271398239	cytosolic non-specific dipeptidase isoform 1 [Homo sapiens]	49.47	18	18	33	0.9964	1.12844	1.08442
513788264	cytospin-A isoform 2 [Homo sapiens]	4.82	4	4	4	1.20145	0.952944	0.949878
343478201	cytospin-B isoform 5 [Homo sapiens]	15.36	9	11	11	0.976871	0.742907	0.660858
564730541	D-2-hydroxyglutarate dehydrogenase, mitochondrial isoform 2 [Homo sapiens]	5.17	2	2	2	0.807658	1.99992	2.20379
23308577	D-3-phosphoglycerate dehydrogenase [Homo sapiens]	30.21	16	16	25	0.738036	0.918224	1.16501
25470890	DAZ-associated protein 1 isoform a [Homo sapiens]	18.25	4	4	9	1.0233	1.00865	0.941684
33946297	DBIRD complex subunit ZNF326 isoform 1 [Homo sapiens]	15.12	6	6	8	0.884724	1.42409	1.40303
6912242	DCC-interacting protein 13-alpha [Homo sapiens]	22	12	12	13	0.857478	0.567146	0.584412
13129100	dCTP pyrophosphatase 1 [Homo sapiens]	21.76	4	4	6	1.01111	1.08605	1.11256
229892270	DDB1- and CUL4-associated factor 13 [Homo sapiens]	5.36	2	2	2	1.20126	1.30895	1.46434
108936958	DDB1- and CUL4-associated factor 7 [Homo sapiens]	13.16	4	4	5	0.934289	1.14262	1.17442
30089954	DDB1- and CUL4-associated factor 8 [Homo sapiens]	14.57	6	6	6	1.14693	0.804228	0.916314
145386531	D-dopachrome decarboxylase [Homo sapiens]	38.98	4	4	10	0.877119	1.5965	1.49929
13027602	DDRGK domain-containing protein 1 precursor [Homo sapiens]	19.75	6	7	13	1.00877	1.00274	1.2513
4557511	death-associated protein kinase 3 [Homo sapiens]	5.07	2	2	2	0.949393	0.624588	0.552769
217272872	death-associated protein-like 1 [Homo sapiens]	19.63	2	2	2	1.08676	2.5134	2.61799
301129165	death-inducer obliterator 1 isoform c [Homo sapiens]	4.82	6	6	7	1.13431	1.36922	1.48794
19743846	decorin isoform a preproprotein [Homo sapiens]	42.9	13	14	81	1.78924	0.0845683	0.0342595
4503355	dedicator of cytokinesis protein 1 isoform 2 [Homo sapiens]	3.59	6	7	7	0.915558	0.466603	0.438023
31377468	dedicator of cytokinesis protein 2 [Homo sapiens]	7.32	9	10	10	0.947708	1.54203	1.66995
431822379	dedicator of cytokinesis protein 7 isoform 4 [Homo sapiens]	9.77	17	17	18	0.934207	0.846371	0.845168
299473744	dedicator of cytokinesis protein 8 isoform 2 [Homo sapiens]	4.35	7	7	7	0.892569	1.40675	1.46531
19923983	dehydrogenase/reductase SDR family member 1 [Homo sapiens]	15.97	5	5	5	0.835406	1.13329	1.26556
32483357	dehydrogenase/reductase SDR family member 4 isoform 1 [Homo sapiens]	13.67	4	4	6	1.14448	0.865463	1.00499
7706318	dehydrogenase/reductase SDR family member 7 precursor [Homo sapiens]	15.63	5	5	5	0.668495	0.549589	0.466808
70995211	delta(3,5)-Delta(2,4)-dienoyl-CoA isomerase, mitochondrial precursor [Homo sapiens]	36.59	10	10	18	0.981944	1.09308	1.24268
25777734	delta-1-pyrroline-5-carboxylate dehydrogenase, mitochondrial isoform a precursor [Homo sapiens]	20.25	10	10	12	0.779121	1.72433	1.88943
62912457	delta-1-pyrroline-5-carboxylate synthase isoform 2 [Homo sapiens]	24.59	19	19	24	1.00806	1.93014	2.0387
189083849	delta-aminolevulinic acid dehydratase [Homo sapiens]	38.79	10	10	15	0.797943	0.343067	0.166646
27477101	delta-sarcoglycan isoform 2 [Homo sapiens]	19.92	4	4	5	1.10029	0.0916105	0.0813459
27501446	density-regulated protein [Homo sapiens]	28.28	4	4	4	1.25533	1.3147	1.42323
4503269	deoxycytidine kinase [Homo sapiens]	13.08	3	3	3	1.27081	1.22437	1.36091
18426971	deoxyguanosine kinase, mitochondrial isoform b precursor [Homo sapiens]	21.69	3	3	4	1.19175	1.08849	1.2931
13775228	deoxyhypusine hydroxylase [Homo sapiens]	11.59	2	2	2	0.889135	0.981219	1.0698
38016914	deoxynucleoside triphosphate triphosphohydrolase SAMHD1 [Homo sapiens]	55.27	35	35	86	1.04411	2.54712	2.72639
16418441	deoxynucleotidyltransferase terminal-interacting protein 1 [Homo sapiens]	8.81	2	2	2	0.823518	0.744839	0.727446
54633315	deoxynucleotidyltransferase terminal-interacting protein 2 [Homo sapiens]	17.86	8	8	8	0.817744	1.26504	1.30419
4503349	deoxyribonuclease-2-alpha precursor [Homo sapiens]	15	5	5	6	1.19239	2.12053	2.22997
663851100	deoxyribose-phosphate aldolase isoform 2 [Homo sapiens]	45.45	9	9	12	0.923592	1.02239	0.930545
70906444	deoxyuridine 5'-triphosphate nucleotidohydrolase, mitochondrial isoform 3 [Homo sapiens]	69.5	8	8	11	0.911689	1.05278	1.21524
189571664	DEP domain-containing mTOR-interacting protein isoform 1 [Homo sapiens]	32.76	13	13	13	1.06484	1.09747	1.16373
32307172	dermatopontin precursor [Homo sapiens]	28.36	4	4	7	2.22484	0.0697396	0.0341721
55749932	desmin [Homo sapiens]	45.96	17	22	52	0.977521	0.200832	0.161663
116534898	desmoglein-2 preproprotein [Homo sapiens]	30.32	24	24	36	1.16649	1.76498	1.81641
58530840	desmoplakin isoform I [Homo sapiens]	38.73	107	107	150	1.01891	1.90083	2.21256
58530848	destrin isoform b [Homo sapiens]	46.62	6	7	15	1.12559	0.404479	0.344849
36029914	deubiquitinating protein VCIP135 [Homo sapiens]	19.48	19	19	20	1.18539	1.08173	1.04903
4758796	developmentally-regulated GTP-binding protein 1 [Homo sapiens]	37.87	11	11	14	1.03418	1.23534	1.35224
21070978	diablo homolog, mitochondrial isoform 2 [Homo sapiens]	42.47	9	9	15	0.974956	1.90341	2.19002
145312241	differentially expressed in FDCP 6 homolog [Homo sapiens]	3.33	1	2	3	0.799636	2.64812	2.78267
91199540	dihydrolipoyl dehydrogenase, mitochondrial isoform 1 precursor [Homo sapiens]	31.63	13	13	35	0.875586	1.55749	1.90946
19923748	dihydrolipoyllysine-residue succinyltransferase component of 2-oxoglutarate dehydrogenase complex, mitochondrial isoform 1 precursor [Homo sapiens]	22.74	9	9	17	0.89084	1.3694	1.57188
208973246	dihydropteridine reductase [Homo sapiens]	29.1	4	4	5	0.904585	0.476973	0.504808
568815724	dihydropyrimidinase-related protein 1 isoform 4 [Homo sapiens]	24.73	9	11	17	1.50687	0.952201	0.927646
347543829	dihydropyrimidinase-related protein 2 isoform 3 [Homo sapiens]	41.79	13	16	39	0.872609	0.348459	0.306933
308818200	dihydropyrimidinase-related protein 3 isoform 1 [Homo sapiens]	51.02	23	25	77	1.17792	0.632681	0.50249
4758092	di-N-acetylchitobiase precursor [Homo sapiens]	10.65	3	3	3	1.12039	1.21572	1.2464
189083844	dipeptidyl peptidase 1 isoform a preproprotein [Homo sapiens]	14.04	6	6	9	1.15593	1.58431	1.66294
62420888	dipeptidyl peptidase 2 preproprotein [Homo sapiens]	23.98	9	9	11	1.3079	1.56187	1.37816
375331941	dipeptidyl peptidase 3 isoform 2 [Homo sapiens]	18.81	9	9	14	1.12957	1.21598	1.13679
5729804	diphosphoinositol polyphosphate phosphohydrolase 1 [Homo sapiens]	27.33	3	4	4	1.06095	0.834143	0.702383
40317632	diphosphoinositol polyphosphate phosphohydrolase 2 isoform alpha [Homo sapiens]	38.89	4	5	5	1.01903	0.502728	0.438851
117190262	diphthine synthase isoform a [Homo sapiens]	13.68	3	3	3	0.978082	0.876523	0.922037
381214351	DIS3-like exonuclease 2 isoform 2 [Homo sapiens]	4.31	2	2	2	1.04245	1.13287	1.01273
148491082	disabled homolog 2 isoform 1 [Homo sapiens]	20.39	11	11	14	1.09923	0.758552	0.677094
4557251	disintegrin and metalloproteinase domain-containing protein 10 precursor [Homo sapiens]	13.5	8	8	11	1.06064	1.02501	0.978424
324120936	disks large homolog 1 isoform 3 [Homo sapiens]	19.17	1	14	19	1.20211	1.02292	1.03171
261862237	disks large homolog 3 isoform c [Homo sapiens]	12.84	2	5	6	1.24305	0.863895	0.943989
109891938	disks large-associated protein 4 isoform c [Homo sapiens]	14.74	3	3	4	1.13181	1.35626	1.36946
4503351	DNA (cytosine-5)-methyltransferase 1 isoform b [Homo sapiens]	7.24	10	10	10	1.05395	1.2458	1.27942
148529014	DNA damage-binding protein 1 [Homo sapiens]	34.04	31	31	40	0.908633	1.11219	1.08112
4758148	DNA fragmentation factor subunit alpha isoform 1 [Homo sapiens]	22.36	7	7	9	1.20871	1.33695	1.14224
73747844	DNA ligase 3 isoform beta precursor [Homo sapiens]	12.54	11	11	13	1.06641	1.28127	1.53016
13123776	DNA methyltransferase 1-associated protein 1 [Homo sapiens]	11.13	2	2	3	0.977633	0.597116	0.441702
4557761	DNA mismatch repair protein Msh2 isoform 1 [Homo sapiens]	15.1	13	13	16	1.02976	1.24998	1.4571
4504191	DNA mismatch repair protein Msh6 isoform 1 [Homo sapiens]	25.29	28	28	34	0.971829	1.31319	1.42773
4505931	DNA polymerase beta [Homo sapiens]	20	5	5	6	1.2619	1.33829	1.46018
187828568	DNA polymerase delta subunit 2 isoform 1 [Homo sapiens]	11.09	3	3	3	1.5177	1.5665	2.0228
224809295	DNA repair protein complementing XP-C cells [Homo sapiens]	14.47	8	8	9	0.830434	0.765997	0.767996
19924129	DNA repair protein RAD50 [Homo sapiens]	29.5	39	39	43	1.0844	1.10274	1.15392
190684675	DNA repair protein XRCC1 [Homo sapiens]	6.64	4	4	5	1.10623	1.12486	1.22863
33356547	DNA replication licensing factor MCM2 [Homo sapiens]	15.38	11	11	13	0.968046	1.96712	2.4184
394582093	DNA replication licensing factor MCM3 isoform 1 [Homo sapiens]	17.47	2	13	15	0.879405	1.44534	1.53188
394582099	DNA replication licensing factor MCM3 isoform 2 [Homo sapiens]	18.7	1	12	14	0.879405	1.44534	1.53188
7427519	DNA replication licensing factor MCM6 [Homo sapiens]	12.67	8	8	9	1.21302	1.32402	1.56004
33469968	DNA replication licensing factor MCM7 isoform 1 [Homo sapiens]	8.48	5	5	5	1.11519	1.83063	2.20557
11225260	DNA topoisomerase 1 [Homo sapiens]	34.25	29	30	46	0.872077	1.85088	2.18647
19913408	DNA topoisomerase 2-beta [Homo sapiens]	30.6	34	44	52	1.02326	1.22781	1.44896
18375501	DNA-(apurinic or apyrimidinic site) lyase [Homo sapiens]	62.89	19	19	51	1.01761	1.25908	1.43597
62632771	DNA-3-methyladenine glycosylase isoform c [Homo sapiens]	23.84	6	6	6	1.03486	0.6258	0.615038
4557843	DNA-binding protein RFX5 [Homo sapiens]	9.42	4	4	4	1.40866	1.42754	1.44931
13654237	DNA-dependent protein kinase catalytic subunit isoform 1 [Homo sapiens]	30.62	118	119	179	1.01927	1.41324	1.47413
544346191	DNA-directed RNA polymerase I subunit RPA2 isoform 5 [Homo sapiens]	2.27	2	2	2	0.908509	0.760416	0.817592
6912246	DNA-directed RNA polymerase I subunit RPA34 isoform 2 [Homo sapiens]	19.8	5	5	5	1.19085	0.644537	0.638513
11968047	DNA-directed RNA polymerase I subunit RPA49 isoform 1 [Homo sapiens]	7.64	3	3	3	0.81341	1.10599	1.33135
4505939	DNA-directed RNA polymerase II subunit RPB1 [Homo sapiens]	11.37	14	14	14	0.896374	0.892613	0.943403
740086795	DNA-directed RNA polymerase II subunit RPB2 isoform 3 [Homo sapiens]	14.05	13	13	17	1.01673	0.799783	0.859244
14702171	DNA-directed RNA polymerase II subunit RPB3 [Homo sapiens]	20.73	3	3	3	1.17924	0.65462	0.744999
4758574	DNA-directed RNA polymerase II subunit RPB4 [Homo sapiens]	23.24	2	2	3	1.09066	0.697261	0.53796
4505947	DNA-directed RNA polymerase II subunit RPB7 [Homo sapiens]	19.77	3	3	3	0.936982	1.11928	1.16606
238908505	DNA-directed RNA polymerase III subunit RPC2 isoform 2 [Homo sapiens]	2.6	3	3	3	0.968276	0.947448	1.05118
14589951	DNA-directed RNA polymerases I, II, and III subunit RPABC1 [Homo sapiens]	23.81	5	5	6	0.985217	1.07317	1.1402
523425726	DNA-directed RNA polymerases I, II, and III subunit RPABC3 isoform 3 [Homo sapiens]	21.05	2	2	2	0.980977	1.2895	1.36792
4504511	dnaJ homolog subfamily A member 1 [Homo sapiens]	31.74	10	10	14	1.21111	0.853999	0.845247
5031741	dnaJ homolog subfamily A member 2 [Homo sapiens]	20.39	7	7	7	1.06154	0.836321	0.804462
205360838	dnaJ homolog subfamily A member 3, mitochondrial isoform 1 [Homo sapiens]	21.46	8	8	10	0.845246	1.1518	1.18779
5453690	dnaJ homolog subfamily B member 1 isoform 1 [Homo sapiens]	37.35	13	13	18	0.853918	1.25768	1.32985
7706495	dnaJ homolog subfamily B member 11 precursor [Homo sapiens]	34.08	13	13	22	1.11441	1.29203	1.77035
194306640	dnaJ homolog subfamily B member 12 [Homo sapiens]	15.89	4	4	4	0.829413	1.21101	1.28171
88501736	dnaJ homolog subfamily B member 2 isoform a [Homo sapiens]	7.94	1	2	2	0.969134	0.82932	0.829102
17388799	dnaJ homolog subfamily B member 6 isoform a [Homo sapiens]	13.5	2	3	3	1.12262	1.12325	1.26571
21361912	dnaJ homolog subfamily C member 1 precursor [Homo sapiens]	3.43	2	2	2	1.05594	1.78201	1.60113
409971397	dnaJ homolog subfamily C member 10 isoform 2 precursor [Homo sapiens]	18.21	10	10	14	1.11102	1.44087	1.68402
217035105	dnaJ homolog subfamily C member 11 [Homo sapiens]	23.61	12	12	15	0.94122	1.69555	1.86843
112421122	dnaJ homolog subfamily C member 13 [Homo sapiens]	11.23	20	20	24	0.921178	0.836598	0.771138
8922563	dnaJ homolog subfamily C member 17 [Homo sapiens]	11.51	3	3	3	1.07138	0.87323	0.912517
193788632	dnaJ homolog subfamily C member 2 isoform 2 [Homo sapiens]	13.91	7	7	7	1.11082	1.26322	1.47112
221219056	dnaJ homolog subfamily C member 7 isoform 2 [Homo sapiens]	22.15	9	9	10	0.847982	1.35926	1.43315
112293277	dnaJ homolog subfamily C member 8 [Homo sapiens]	20.95	7	7	9	0.975714	0.928485	1.03801
27597059	dnaJ homolog subfamily C member 9 [Homo sapiens]	31.15	9	9	14	0.852812	1.17209	1.26362
41406050	docking protein 2 [Homo sapiens]	6.31	2	2	2	0.719708	1.82644	1.65896
20070197	dolichyl-diphosphooligosaccharide--protein glycosyltransferase 48 kDa subunit precursor [Homo sapiens]	19.08	9	9	12	0.973064	0.875651	0.884114
4506675	dolichyl-diphosphooligosaccharide--protein glycosyltransferase subunit 1 precursor [Homo sapiens]	39.54	22	22	41	0.964254	1.06638	1.12009
209413738	dolichyl-diphosphooligosaccharide--protein glycosyltransferase subunit 2 isoform 2 precursor [Homo sapiens]	25.37	11	11	17	1.06396	0.899293	0.898372
4503253	dolichyl-diphosphooligosaccharide--protein glycosyltransferase subunit DAD1 [Homo sapiens]	26.55	3	3	4	0.872556	0.597861	0.622663
22749415	dolichyl-diphosphooligosaccharide--protein glycosyltransferase subunit STT3A isoform a [Homo sapiens]	13.48	10	10	14	1.03171	1.02762	1.06803
30578410	dolichyl-diphosphooligosaccharide--protein glycosyltransferase subunit STT3B [Homo sapiens]	8.6	6	6	10	1.01519	0.648098	0.64484
5031923	double-strand break repair protein MRE11A isoform 1 [Homo sapiens]	28.53	18	18	19	0.988491	1.22527	1.37999
5453994	double-strand-break repair protein rad21 homolog [Homo sapiens]	33.28	15	15	18	0.890274	0.845671	0.94736
82659083	double-stranded RNA-binding protein Staufen homolog 1 isoform a [Homo sapiens]	43.55	14	16	18	1.1019	1.32531	1.25754
256419005	double-stranded RNA-binding protein Staufen homolog 2 isoform f [Homo sapiens]	19.45	6	8	8	1.05016	1.09122	1.099
70166852	double-stranded RNA-specific adenosine deaminase isoform a [Homo sapiens]	33.61	35	35	49	1.06812	1.7164	1.91149
18426973	dr1-associated corepressor [Homo sapiens]	21.46	4	4	4	0.9371	1.03568	0.935681
18426915	drebrin isoform a [Homo sapiens]	20.8	12	12	17	1.18937	0.946925	0.730016
21361670	drebrin-like protein isoform a [Homo sapiens]	48.03	16	16	27	1.15126	1.15008	1.15391
21618347	dual specificity mitogen-activated protein kinase kinase 3 isoform A [Homo sapiens]	28.62	5	9	10	1.03765	1.21655	1.36589
4758208	dual specificity protein phosphatase 3 [Homo sapiens]	43.24	6	6	7	1.15252	0.987691	0.839937
18765756	dual specificity tyrosine-phosphorylation-regulated kinase 1A isoform 5 [Homo sapiens]	2.84	2	2	2	0.892611	0.696443	0.714853
299890871	dynactin subunit 1 isoform 5 [Homo sapiens]	31.39	29	29	34	1.03145	0.570494	0.520395
387527974	dynactin subunit 2 isoform 3 [Homo sapiens]	47.38	15	15	24	1.02129	0.602679	0.555137
526479822	dynactin subunit 3 isoform 3 [Homo sapiens]	24.68	5	5	5	0.890531	0.647497	0.570362
7705893	dynactin subunit 4 isoform b [Homo sapiens]	20	7	7	8	0.999053	0.759673	0.643824
317008627	dynactin subunit 5 isoform 3 [Homo sapiens]	13.82	2	2	2	1.13882	0.486806	0.456295
5730116	dynactin subunit 6 [Homo sapiens]	19.47	3	3	3	1.03276	0.533823	0.525063
171460916	dynamin-1-like protein isoform 2 [Homo sapiens]	40.14	23	23	29	1.12495	1.4463	1.43834
56549123	dynamin-2 isoform 2 [Homo sapiens]	28.74	18	22	29	0.836319	0.851374	0.789952
224831243	dynamin-like 120 kDa protein, mitochondrial isoform 1 [Homo sapiens]	31.87	28	28	41	0.964229	1.29661	1.60689
4505813	dynein light chain 1, cytoplasmic [Homo sapiens]	46.07	2	3	19	1.1079	0.716131	0.72264
18087855	dynein light chain 2, cytoplasmic [Homo sapiens]	37.08	1	2	6	1.04196	0.531972	0.555908
7661822	dynein light chain roadblock-type 1 isoform a [Homo sapiens]	51.04	3	3	7	1.00034	1.03331	1.0407
195976754	dysferlin isoform 9 [Homo sapiens]	3.1	4	5	6	0.585188	0.687506	0.569106
294997282	dystroglycan preproprotein [Homo sapiens]	12.4	8	8	10	0.953697	0.349034	0.340745
331284125	E1A-binding protein p400 [Homo sapiens]	0.77	2	2	2	0.769074	0.733718	0.697906
150418007	E3 SUMO-protein ligase RanBP2 [Homo sapiens]	22.15	59	59	72	0.989046	1.05221	1.07395
68160937	E3 ubiquitin/ISG15 ligase TRIM25 [Homo sapiens]	35.24	19	19	28	0.946738	1.20203	1.24648
34878777	E3 ubiquitin-protein ligase BRE1A [Homo sapiens]	6.05	2	5	6	0.771419	0.956128	1.08592
333440442	E3 ubiquitin-protein ligase BRE1B isoform 3 [Homo sapiens]	12.43	6	9	10	0.912661	0.827139	0.826803
645912990	E3 ubiquitin-protein ligase CHIP isoform b [Homo sapiens]	9.09	2	2	2	0.815669	0.520815	0.484431
19923717	E3 ubiquitin-protein ligase DTX3L [Homo sapiens]	28.38	17	17	19	1.057	1.55553	1.5974
46852178	E3 ubiquitin-protein ligase KCMF1 [Homo sapiens]	5.77	2	2	2	1.31006	0.789122	0.697178
299758423	E3 ubiquitin-protein ligase LRSAM1 isoform 2 [Homo sapiens]	5.17	3	3	3	1.19184	1.21983	1.22186
8923415	E3 ubiquitin-protein ligase MARCH5 [Homo sapiens]	11.51	2	2	2	1.33073	1.1708	1.24687
300797111	E3 ubiquitin-protein ligase Midline-1 isoform 2 [Homo sapiens]	4.77	3	3	3	0.791394	0.882577	0.898146
33620716	E3 ubiquitin-protein ligase RBBP6 isoform 2 [Homo sapiens]	1.42	2	2	2	1.12951	0.883021	0.865848
51479192	E3 ubiquitin-protein ligase RING1 [Homo sapiens]	5.91	2	2	2	1.01432	0.554823	0.644174
8923898	E3 ubiquitin-protein ligase RNF114 [Homo sapiens]	25.44	5	5	6	1.0982	1.24808	1.3691
37588869	E3 ubiquitin-protein ligase RNF123 [Homo sapiens]	2.74	3	3	3	0.577739	0.906789	0.618494
597709777	E3 ubiquitin-protein ligase RNF213 isoform 3 [Homo sapiens]	16.55	76	76	88	0.976586	1.77337	1.76256
109150431	E3 ubiquitin-protein ligase RNF31 [Homo sapiens]	3.17	2	2	2	0.892128	0.924018	1.01168
15208660	E3 ubiquitin-protein ligase TRIM21 [Homo sapiens]	13.26	6	6	6	0.629301	0.941774	1.08384
74027251	E3 ubiquitin-protein ligase TRIM33 isoform beta [Homo sapiens]	6.49	4	5	5	1.13128	0.70566	0.784465
30794216	E3 ubiquitin-protein ligase TRIM56 [Homo sapiens]	5.56	4	4	4	1.05585	0.741431	0.805708
545746322	E3 ubiquitin-protein ligase TRIP12 isoform d [Homo sapiens]	5.69	8	8	8	0.869281	1.43635	1.34318
27597061	E3 ubiquitin-protein ligase UBR2 isoform 1 [Homo sapiens]	4.16	6	6	6	1.19042	0.864739	0.960322
24308039	E3 UFM1-protein ligase 1 [Homo sapiens]	25.06	19	19	21	0.989333	1.15532	1.13927
6912356	echinoderm microtubule-associated protein-like 2 isoform 2 [Homo sapiens]	8.78	5	5	7	0.919523	1.1694	1.06949
110227615	echinoderm microtubule-associated protein-like 3 isoform 3 [Homo sapiens]	2.34	2	2	2	0.745349	0.427211	0.368704
19923497	echinoderm microtubule-associated protein-like 4 isoform a [Homo sapiens]	30.28	30	30	38	1.12109	1.15709	1.20864
45580700	ectonucleoside triphosphate diphosphohydrolase 1 isoform 1 [Homo sapiens]	19.22	9	9	9	0.572698	0.915585	0.790042
170650661	ectonucleotide pyrophosphatase/phosphodiesterase family member 1 [Homo sapiens]	7.46	4	4	4	1.16889	1.29516	0.755002
23503267	ectonucleotide pyrophosphatase/phosphodiesterase family member 6 precursor [Homo sapiens]	20.45	7	7	10	0.362792	0.0305363	0.0264532
20149496	EF-hand domain-containing protein D1 isoform 1 [Homo sapiens]	52.72	9	11	18	0.656377	1.03197	1.12581
20149675	EF-hand domain-containing protein D2 [Homo sapiens]	45.42	9	11	19	1.39063	1.66295	1.59506
86788015	EGF-containing fibulin-like extracellular matrix protein 1 precursor [Homo sapiens]	32.45	13	13	21	1.03211	0.107591	0.0364995
320118911	EGF-containing fibulin-like extracellular matrix protein 2 precursor [Homo sapiens]	22.57	7	7	10	1.6798	0.256335	0.193668
30240932	EH domain-containing protein 1 isoform 1 [Homo sapiens]	37.27	11	17	20	0.886071	0.416585	0.363087
21361462	EH domain-containing protein 2 [Homo sapiens]	39.78	15	17	26	0.89858	0.0992845	0.060602
7657056	EH domain-containing protein 3 [Homo sapiens]	22.06	3	12	15	0.834726	0.549307	0.38984
21264315	EH domain-containing protein 4 [Homo sapiens]	43.62	16	21	28	0.868378	0.712431	0.648632
24430137	EKC/KEOPS complex subunit LAGE3 [Homo sapiens]	27.27	2	2	2	1.52882	0.673728	0.544325
38201714	ELAV-like protein 1 [Homo sapiens]	47.24	12	12	19	0.907062	1.2403	1.22511
4503607	electron transfer flavoprotein subunit alpha, mitochondrial isoform a [Homo sapiens]	47.15	12	12	22	1.02809	2.03724	2.60607
4503609	electron transfer flavoprotein subunit beta isoform 1 [Homo sapiens]	49.41	13	13	23	1.1284	1.53772	1.71349
528881083	electron transfer flavoprotein-ubiquinone oxidoreductase, mitochondrial isoform 3 [Homo sapiens]	12.59	5	5	7	0.914864	0.803719	0.90403
669174625	ELKS/Rab6-interacting/CAST family member 1 isoform zeta [Homo sapiens]	10.41	10	10	11	0.943274	0.582494	0.578564
24308456	ELMO domain-containing protein 2 [Homo sapiens]	15.36	4	4	4	1.12428	1.10434	1.08685
4503471	elongation factor 1-alpha 1 [Homo sapiens]	49.35	21	21	90	1.21986	1.50434	1.44771
11136628	elongation factor 1-beta [Homo sapiens]	49.33	9	11	13	1.08745	1.49377	1.41043
304555581	elongation factor 1-delta isoform 1 [Homo sapiens]	23.96	10	12	20	1.02181	1.2235	1.13588
4503481	elongation factor 1-gamma [Homo sapiens]	26.54	14	14	31	1.22152	1.20662	1.17797
4503483	elongation factor 2 [Homo sapiens]	43.01	39	40	102	1.16294	1.33853	1.31241
18390331	elongation factor G, mitochondrial [Homo sapiens]	17.71	12	12	13	0.960375	1.16617	1.41074
171846268	elongation factor Ts, mitochondrial isoform 2 precursor [Homo sapiens]	34.46	10	10	13	1.1524	1.31986	1.80892
34147630	elongation factor Tu, mitochondrial precursor [Homo sapiens]	54.29	19	19	64	1.0372	1.90022	2.1333
545746373	elongator complex protein 3 isoform 3 [Homo sapiens]	4.32	2	2	2	0.876584	0.584932	0.49268
4557553	emerin [Homo sapiens]	35.43	7	7	11	0.954842	0.710832	0.942984
5901944	EMILIN-1 precursor [Homo sapiens]	27.95	21	21	29	1.46909	0.156236	0.0607986
60498978	EMILIN-2 precursor [Homo sapiens]	9.31	7	7	9	0.916378	0.570698	0.551279
4557555	endoglin isoform 2 precursor [Homo sapiens]	9.28	4	4	4	0.893233	0.146029	0.129423
148225659	endonuclease domain-containing 1 protein precursor [Homo sapiens]	22	7	7	8	0.947965	0.468917	0.433363
53759134	endonuclease G, mitochondrial precursor [Homo sapiens]	12.46	3	3	3	1.17429	1.29143	1.2361
4506929	endophilin-A2 isoform 1 [Homo sapiens]	40.22	9	12	13	0.904689	0.702358	0.579439
7705773	endophilin-B1 isoform 1 [Homo sapiens]	19.18	5	6	8	1.02614	1.50632	1.34315
309747091	endoplasmic reticulum aminopeptidase 1 isoform b precursor [Homo sapiens]	23.17	18	18	28	1.06202	1.2156	1.18532
188528696	endoplasmic reticulum lectin 1 isoform 2 precursor [Homo sapiens]	10.28	4	4	4	1.05547	0.87854	0.869388
218749883	endoplasmic reticulum mannosyl-oligosaccharide 1,2-alpha-mannosidase [Homo sapiens]	9.59	5	6	6	1.07434	1.59259	1.62959
5803013	endoplasmic reticulum resident protein 29 isoform 1 precursor [Homo sapiens]	34.48	9	9	29	0.825073	1.57352	1.73521
52487191	endoplasmic reticulum resident protein 44 precursor [Homo sapiens]	35.47	12	13	22	1.25623	1.2479	1.44529
50959176	endoplasmic reticulum-Golgi intermediate compartment protein 2 [Homo sapiens]	9.02	3	3	3	0.856272	0.876865	0.82578
7706278	endoplasmic reticulum-Golgi intermediate compartment protein 3 isoform b [Homo sapiens]	7.05	3	3	4	1.19112	0.872433	0.785662
4507677	endoplasmin precursor [Homo sapiens]	48.94	42	44	151	1.11867	1.23609	1.49296
526253088	endothelial differentiation-related factor 1 isoform 4 [Homo sapiens]	29.13	3	3	6	1.10355	1.28641	1.25534
18765700	engulfment and cell motility protein 1 isoform 1 [Homo sapiens]	19.12	7	11	11	0.924034	1.10893	1.0404
45827771	enhancer of mRNA-decapping protein 4 [Homo sapiens]	7.57	6	6	7	0.760034	1.16297	1.16604
4758302	enhancer of rudimentary homolog [Homo sapiens]	37.5	4	4	9	1.29366	1.20592	1.31586
10864017	enolase-phosphatase E1 isoform 1 [Homo sapiens]	9.96	3	3	3	0.930548	0.498475	0.457503
295842266	enoyl-CoA delta isomerase 1, mitochondrial isoform 2 precursor [Homo sapiens]	27.37	6	6	9	0.63718	1.91327	2.34018
260275230	enoyl-CoA delta isomerase 2, mitochondrial isoform 1 [Homo sapiens]	34.89	9	9	13	0.981971	1.36428	1.75496
31542718	enoyl-CoA hydratase domain-containing protein 3, mitochondrial precursor [Homo sapiens]	25.08	1	6	9	0.847033	1.34434	1.56722
194097323	enoyl-CoA hydratase, mitochondrial [Homo sapiens]	56.21	19	19	44	0.955475	1.90307	2.40166
310750368	ensconsin isoform 8 [Homo sapiens]	3.65	2	2	2	1.54021	1.4996	1.51717
156104874	envoplakin [Homo sapiens]	2.9	5	5	5	0.956895	1.4311	1.69212
4758248	ephrin-B1 precursor [Homo sapiens]	17.05	3	3	3	0.777429	0.729463	0.724645
148539853	epidermal growth factor receptor kinase substrate 8-like protein 1 isoform a [Homo sapiens]	23.79	14	14	15	1.13451	1.9313	2.13596
21264616	epidermal growth factor receptor kinase substrate 8-like protein 2 [Homo sapiens]	8.25	5	5	5	0.911614	0.493269	0.504468
385648257	epidermal growth factor receptor substrate 15-like 1 isoform 3 [Homo sapiens]	22.15	12	12	14	0.964934	0.742934	0.724038
5453678	epididymal secretory protein E1 precursor [Homo sapiens]	47.02	8	8	17	1.18154	1.7509	2.02252
635574586	epididymis-specific alpha-mannosidase isoform 2 precursor [Homo sapiens]	5.64	4	4	4	1.18634	0.583158	0.625372
116812630	epimerase family protein SDR39U1 isoform 1 [Homo sapiens]	15.36	4	4	6	0.744983	1.22568	1.3015
525507390	epiplakin [Homo sapiens]	36.6	57	63	101	1.03322	1.71742	1.89263
218505670	epithelial cell adhesion molecule precursor [Homo sapiens]	23.57	7	7	14	1.17327	2.18427	2.34278
170763533	epithelial splicing regulatory protein 1 isoform 5 [Homo sapiens]	5.63	3	3	3	0.891997	0.836517	1.10322
7662294	EPM2A-interacting protein 1 [Homo sapiens]	18.78	9	9	10	1.03543	0.811843	0.931023
209862837	epoxide hydrolase 1 [Homo sapiens]	36.92	15	15	26	0.659912	0.286694	0.291079
41350201	epsin-1 isoform c [Homo sapiens]	7.27	3	3	3	0.966159	0.637693	0.592144
156671217	epsin-2 isoform a [Homo sapiens]	3.08	2	2	2	0.853662	0.952677	0.874192
148596922	equilibrative nucleoside transporter 3 isoform a [Homo sapiens]	3.79	2	2	2	0.862485	1.61725	1.75923
406719590	ER membrane protein complex subunit 1 isoform 4 precursor [Homo sapiens]	12.87	10	10	12	1.03153	1.09086	1.14123
7661910	ER membrane protein complex subunit 2 [Homo sapiens]	10.44	3	3	4	0.938578	1.44217	1.69575
9910346	ER membrane protein complex subunit 7 precursor [Homo sapiens]	9.92	2	2	2	0.919955	0.898214	1.04935
5174615	ER membrane protein complex subunit 8 isoform 1 [Homo sapiens]	18.1	3	3	4	0.996434	1.75605	2.06312
38016911	erythrocyte band 7 integral membrane protein isoform a [Homo sapiens]	34.03	8	8	13	0.237674	0.382795	0.274152
18093112	ESF1 homolog [Homo sapiens]	1.76	2	2	2	0.738146	1.78645	2.28834
554506511	ester hydrolase C11orf54 isoform d [Homo sapiens]	31.64	8	8	16	1.06764	1.0463	1.06909
7705855	estradiol 17-beta-dehydrogenase 12 [Homo sapiens]	33.97	11	11	20	0.758532	0.503661	0.541492
15277342	estradiol 17-beta-dehydrogenase 8 [Homo sapiens]	24.14	5	5	6	1.04707	1.38845	1.6398
157694520	ethylmalonyl-CoA decarboxylase isoform 3 [Homo sapiens]	22.57	4	4	6	1.07586	0.955186	0.889252
331028756	ETS homologous factor isoform 3 [Homo sapiens]	16.25	3	3	3	0.962254	1.32977	1.76206
9558749	eukaryotic elongation factor 2 kinase [Homo sapiens]	9.1	5	5	6	1.08082	0.870312	0.950092
4503529	eukaryotic initiation factor 4A-I isoform 1 [Homo sapiens]	50.99	11	19	47	1.10588	1.20627	1.21172
83700235	eukaryotic initiation factor 4A-II [Homo sapiens]	36.61	8	16	39	1.10674	0.9803	1.02443
7661920	eukaryotic initiation factor 4A-III [Homo sapiens]	36.01	14	16	34	0.987032	1.12442	1.21177
194018522	eukaryotic peptide chain release factor GTP-binding subunit ERF3A isoform 3 [Homo sapiens]	31.66	12	12	15	1.06786	1.08355	1.07764
208879470	eukaryotic translation elongation factor 1 epsilon-1 isoform 2 [Homo sapiens]	22.3	3	3	6	1.16249	1.07178	1.04744
4503499	eukaryotic translation initiation factor 1A, X-chromosomal [Homo sapiens]	38.89	7	7	11	0.915794	0.924742	0.887672
5031711	eukaryotic translation initiation factor 1b [Homo sapiens]	49.56	4	4	6	0.840081	0.676934	0.588332
4758256	eukaryotic translation initiation factor 2 subunit 1 [Homo sapiens]	47.94	15	15	22	1.0324	0.940565	0.891329
4503507	eukaryotic translation initiation factor 2 subunit 3 [Homo sapiens]	27.97	11	11	16	0.874789	1.04404	0.962388
4503509	eukaryotic translation initiation factor 3 subunit A [Homo sapiens]	22.5	29	29	38	0.939045	1.00513	0.977158
557128994	eukaryotic translation initiation factor 3 subunit C isoform b [Homo sapiens]	19.82	21	21	28	1.04075	0.87453	0.812466
4503523	eukaryotic translation initiation factor 3 subunit D [Homo sapiens]	28.47	12	12	16	0.916849	0.966154	0.953601
4503521	eukaryotic translation initiation factor 3 subunit E [Homo sapiens]	29.21	12	12	17	0.98215	0.998229	0.942089
4503519	eukaryotic translation initiation factor 3 subunit F [Homo sapiens]	21.85	7	7	10	0.920937	0.935943	1.00086
49472822	eukaryotic translation initiation factor 3 subunit G [Homo sapiens]	32.81	8	8	13	1.00494	0.84478	0.80978
4503515	eukaryotic translation initiation factor 3 subunit H [Homo sapiens]	27.56	10	10	13	0.983784	0.897522	0.909583
4503513	eukaryotic translation initiation factor 3 subunit I [Homo sapiens]	51.08	11	11	17	0.926767	0.835396	0.667553
83281438	eukaryotic translation initiation factor 3 subunit J isoform 1 [Homo sapiens]	31.4	7	7	8	1.19836	1.2311	1.14105
665821217	eukaryotic translation initiation factor 3 subunit K isoform 2 [Homo sapiens]	16.67	3	3	4	0.972518	1.10986	1.12767
339275831	eukaryotic translation initiation factor 3 subunit L isoform 2 [Homo sapiens]	31.98	14	14	19	1.05541	0.900022	0.868819
38201625	eukaryotic translation initiation factor 4 gamma 1 isoform 3 [Homo sapiens]	26.69	32	36	54	1.18176	1.43594	1.41388
289577114	eukaryotic translation initiation factor 4 gamma 2 isoform 2 [Homo sapiens]	23.36	18	18	21	1.00968	1.17637	1.10378
50053795	eukaryotic translation initiation factor 4B isoform 2 [Homo sapiens]	21.77	12	12	19	1.15335	1.22963	1.41291
4503535	eukaryotic translation initiation factor 4E isoform 1 [Homo sapiens]	20.74	5	5	9	1.07263	1.1725	1.14019
14702180	eukaryotic translation initiation factor 4H isoform 2 [Homo sapiens]	25.44	5	5	6	1.04482	0.62713	0.555272
21361337	eukaryotic translation initiation factor 5 [Homo sapiens]	31.09	13	13	14	1.03849	0.846428	0.731515
219555710	eukaryotic translation initiation factor 5A-1 isoform B [Homo sapiens]	41.56	10	10	25	1.11752	0.864458	0.827443
84043963	eukaryotic translation initiation factor 5B [Homo sapiens]	22.79	21	21	24	1.0554	0.935709	0.883513
31563378	eukaryotic translation initiation factor 6 isoform a [Homo sapiens]	32.65	5	5	8	1.21884	0.859383	0.978313
30410716	exocyst complex component 1 isoform 2 [Homo sapiens]	10.24	8	8	8	1.04192	0.762951	0.696243
21361625	exocyst complex component 2 [Homo sapiens]	8.87	7	7	7	1.05052	0.738377	0.68579
82546830	exocyst complex component 4 isoform a [Homo sapiens]	11.4	9	9	14	0.947498	0.589885	0.520978
5730037	exocyst complex component 5 [Homo sapiens]	8.62	5	5	7	0.783438	0.678259	0.650335
62241044	exocyst complex component 7 isoform 2 [Homo sapiens]	13.63	7	7	7	0.863514	0.587888	0.586786
44921615	exocyst complex component 8 [Homo sapiens]	5.24	4	4	4	0.909782	0.544503	0.473972
17402904	exosome complex component MTR3 [Homo sapiens]	27.57	5	5	6	0.962718	0.892708	0.871862
544186020	exosome complex component RRP4 isoform 3 [Homo sapiens]	15.97	3	3	4	0.915118	0.945694	1.01363
50511943	exosome complex component RRP40 isoform 1 [Homo sapiens]	31.64	6	6	6	0.930267	0.818172	0.781255
189083688	exosome complex component RRP42 [Homo sapiens]	21.31	4	4	4	1.08732	1.29483	1.54416
31415882	exosome complex component RRP43 [Homo sapiens]	17.75	3	3	3	1.03361	1.20378	1.43255
47174864	exosome complex component RRP46 [Homo sapiens]	21.7	4	4	5	1.32236	1.08715	1.06151
50301240	exosome component 10 isoform 1 [Homo sapiens]	11.07	8	8	9	0.917824	1.43244	1.68449
22748937	exportin-5 [Homo sapiens]	7.31	7	7	7	1.03424	1.29315	1.41283
154448892	exportin-7 [Homo sapiens]	7.91	8	8	8	0.954485	0.597137	0.627374
8051636	exportin-T [Homo sapiens]	13.2	11	11	14	0.949669	2.16286	2.59059
296317244	extended synaptotagmin-1 isoform 1 [Homo sapiens]	30.88	1	25	39	1.14007	0.843004	0.918937
14149680	extended synaptotagmin-1 isoform 2 [Homo sapiens]	30.34	1	25	40	1.14619	0.854689	0.956148
45387945	extended synaptotagmin-2 [Homo sapiens]	17.25	12	12	15	1.02753	0.380402	0.343424
221316614	extracellular matrix protein 1 isoform 1 precursor [Homo sapiens]	25.37	10	10	10	1.2988	0.621776	0.271919
118582275	extracellular superoxide dismutase [Cu-Zn] precursor [Homo sapiens]	40.42	5	5	10	0.555801	0.0631759	0.0583104
161702986	ezrin [Homo sapiens]	45.05	20	36	69	1.05045	0.857398	0.850776
4507241	FACT complex subunit SSRP1 [Homo sapiens]	29.9	18	18	24	0.831267	1.18004	1.31027
5453597	F-actin-capping protein subunit alpha-1 [Homo sapiens]	62.59	10	13	34	1.07443	1.05661	0.976647
5453599	F-actin-capping protein subunit alpha-2 [Homo sapiens]	58.74	8	11	22	1.00543	0.877761	0.886484
4826659	F-actin-capping protein subunit beta isoform 1 [Homo sapiens]	50.37	7	15	28	1.09723	0.943323	0.876171
330864681	F-actin-capping protein subunit beta isoform 3 [Homo sapiens]	38.08	1	9	18	1.07131	0.911962	0.857662
41872403	FAD synthase isoform 2 [Homo sapiens]	18.16	7	7	9	1.01986	1.2683	1.29056
8923708	FAD-dependent oxidoreductase domain-containing protein 1 [Homo sapiens]	7.41	2	2	2	0.846705	1.24463	1.42993
209571584	farnesyl pyrophosphate synthase isoform b [Homo sapiens]	20.11	6	6	10	0.999204	1.16251	1.36045
4505229	FAS-associated death domain protein [Homo sapiens]	8.17	2	2	2	0.739435	0.846885	0.840924
5901948	FAS-associated factor 1 [Homo sapiens]	5.85	4	4	4	0.951033	0.720965	0.642263
24797106	FAS-associated factor 2 [Homo sapiens]	27.19	8	8	11	1.02986	0.810185	0.722009
4507115	fascin [Homo sapiens]	28.4	14	14	27	1.20383	0.832725	0.608275
11141903	FAST kinase domain-containing protein 5 [Homo sapiens]	3.27	3	3	3	0.942167	0.909601	1.1505
41872631	fatty acid synthase [Homo sapiens]	16.29	32	32	36	0.971626	1.07638	1.08147
4557581	fatty acid-binding protein, epidermal [Homo sapiens]	65.19	12	12	17	1.34903	0.65455	0.688842
4557303	fatty aldehyde dehydrogenase isoform 2 [Homo sapiens]	26.19	9	9	13	0.630035	0.458907	0.53361
16306500	F-box only protein 21 isoform 2 [Homo sapiens]	6.6	3	3	3	1.29331	1.07274	1.2915
22547149	F-box only protein 22 isoform a [Homo sapiens]	14.39	5	5	5	1.2851	1.07809	1.08671
74229027	F-box only protein 7 isoform 1 [Homo sapiens]	10.15	4	4	4	0.417854	0.542999	0.413207
296531375	F-box/LRR-repeat protein 20 isoform 2 [Homo sapiens]	4.7	2	2	2	0.910167	0.668785	0.745589
226371723	FCH domain only protein 2 isoform a [Homo sapiens]	13.21	9	9	9	0.920056	0.990503	0.636842
664806041	FERM domain-containing protein 8 isoform 2 [Homo sapiens]	8.82	2	2	3	1.08519	1.41414	1.44849
5031633	FERM, RhoGEF and pleckstrin domain-containing protein 1 isoform 1 [Homo sapiens]	11.1	10	10	13	1.42027	0.633074	0.595255
29789006	fermitin family homolog 2 isoform 1 [Homo sapiens]	17.06	8	8	12	0.819572	0.210579	0.139821
28626504	fermitin family homolog 3 short form [Homo sapiens]	29.56	15	15	22	0.909851	1.36617	1.263
56682959	ferritin heavy chain [Homo sapiens]	49.73	10	10	25	0.896805	2.15267	1.3025
20149498	ferritin light chain [Homo sapiens]	51.43	10	10	30	0.866687	3.72773	1.12925
118572599	FH1/FH2 domain-containing protein 1 [Homo sapiens]	6.62	5	5	5	1.243	0.599601	0.478789
281485550	fibrillin-1 precursor [Homo sapiens]	39.99	84	86	228	1.82529	0.158396	0.129923
66346695	fibrillin-2 precursor [Homo sapiens]	6.66	13	15	18	1.68278	0.63894	0.79761
11761629	fibrinogen alpha chain isoform alpha preproprotein [Homo sapiens]	47.67	31	31	115	0.761354	1.80429	0.394684
70906435	fibrinogen beta chain isoform 1 preproprotein [Homo sapiens]	63.95	29	29	117	0.878346	1.98039	0.429689
70906437	fibrinogen gamma chain isoform gamma-A precursor [Homo sapiens]	64.76	28	28	84	0.721436	2.43289	0.450743
5730075	fibroleukin precursor [Homo sapiens]	3.64	2	2	2	2.34948	0.269806	0.237792
71040111	fibromodulin precursor [Homo sapiens]	23.94	8	8	35	3.71426	0.0473826	0.0489513
16933542	fibronectin isoform 3 preproprotein [Homo sapiens]	42.29	73	73	200	1.08318	1.45386	0.67073
34734062	fibulin-1 isoform C precursor [Homo sapiens]	40.85	4	17	29	1.20652	0.865815	0.572673
34734066	fibulin-1 isoform D precursor [Homo sapiens]	39.69	6	19	38	1.07552	1.07153	0.611533
51873055	fibulin-2 isoform b precursor [Homo sapiens]	19.43	17	17	32	0.578251	0.580652	0.570743
19743803	fibulin-5 precursor [Homo sapiens]	20.31	8	8	20	0.720503	0.0179478	0.0176359
116063573	filamin-A isoform 1 [Homo sapiens]	60.02	4	123	280	1.10995	0.513568	0.382576
256222415	filamin-B isoform 4 [Homo sapiens]	47.87	81	91	135	0.815026	0.518519	0.449014
66932988	filamin-binding LIM protein 1 isoform c [Homo sapiens]	11.96	4	4	4	1.14706	0.734	0.582909
188595687	filamin-C isoform b [Homo sapiens]	15.3	20	33	45	0.975669	0.463761	0.24583
4758356	flap endonuclease 1 [Homo sapiens]	24.47	7	7	9	0.942229	1.75935	1.8682
4502419	flavin reductase (NADPH) [Homo sapiens]	59.71	8	8	20	0.489048	0.654321	0.371431
5031699	flotillin-1 [Homo sapiens]	46.84	16	16	24	0.700314	0.739673	0.714153
215820626	FLYWCH family member 2 [Homo sapiens]	55	5	5	6	1.30981	0.794716	0.917569
4758400	folate receptor alpha precursor [Homo sapiens]	30.35	8	8	16	1.13113	1.62747	2.32071
166064050	folate receptor beta precursor [Homo sapiens]	11.76	3	3	5	0.783416	1.00811	1.08108
82546824	forkhead box protein K1 [Homo sapiens]	2.46	2	2	2	1.49262	0.533016	0.521824
41581463	formin-binding protein 1-like isoform 2 [Homo sapiens]	8.41	3	3	3	0.925049	1.01514	0.977924
33356148	formin-like protein 1 [Homo sapiens]	11.64	10	11	12	0.961165	1.63693	1.55262
21361122	four and a half LIM domains protein 1 isoform 2 [Homo sapiens]	52.5	11	11	15	1.00762	0.242282	0.191685
42403575	four and a half LIM domains protein 2 [Homo sapiens]	43.01	12	12	15	1.09946	0.269653	0.135376
54112385	four and a half LIM domains protein 3 isoform 1 [Homo sapiens]	22.14	5	5	7	1.13419	0.793347	0.421416
297374789	fragile X mental retardation protein 1 isoform ISO12 [Homo sapiens]	19.77	8	9	14	1.15311	1.72486	2.00131
61835164	fragile X mental retardation syndrome-related protein 1 isoform b [Homo sapiens]	18.74	8	9	9	1.20074	0.828193	0.848312
11545906	fructosamine-3-kinase [Homo sapiens]	18.45	4	4	4	0.963131	0.7108	0.673514
16579888	fructose-1,6-bisphosphatase 1 [Homo sapiens]	23.08	6	6	11	0.847382	0.989551	0.823809
9966849	fructose-2,6-bisphosphatase TIGAR [Homo sapiens]	17.04	3	3	6	0.830875	1.41547	1.40004
342187211	fructose-bisphosphate aldolase A isoform 2 [Homo sapiens]	60.05	21	26	76	0.970485	0.925977	0.893487
4885063	fructose-bisphosphate aldolase C [Homo sapiens]	33.52	6	11	20	0.787057	0.75443	0.686264
19743875	fumarate hydratase, mitochondrial [Homo sapiens]	34.51	13	14	27	0.911169	1.46252	1.51874
4557587	fumarylacetoacetase [Homo sapiens]	18.62	7	7	10	0.894162	1.49463	1.34406
156231349	fumarylacetoacetate hydrolase domain-containing protein 2A [Homo sapiens]	39.81	9	9	15	0.923891	0.930549	1.17977
24371248	FUN14 domain-containing protein 2 [Homo sapiens]	16.93	3	3	4	1.41969	0.502484	0.571262
4505579	furin preproprotein [Homo sapiens]	2.64	2	2	2	0.767835	1.45651	1.6103
40788007	FYN-binding protein isoform 2 [Homo sapiens]	11.37	6	6	6	1.07109	1.43471	1.23006
15811782	G patch domain and KOW motifs-containing protein [Homo sapiens]	12.61	4	4	4	1.0351	0.835752	0.819074
308818209	GA-binding protein alpha chain [Homo sapiens]	5.51	2	2	2	0.789167	0.616644	0.607864
4503895	galactokinase [Homo sapiens]	28.57	11	11	15	1.03313	0.91937	0.802095
586597940	galactosylgalactosylxylosylprotein 3-beta-glucuronosyltransferase 3 isoform 4 [Homo sapiens]	28.25	5	5	7	1.11452	1.14436	1.2659
4504981	galectin-1 [Homo sapiens]	52.59	7	7	42	1.18677	0.519752	0.349592
20357559	galectin-10 [Homo sapiens]	9.86	2	2	2	0.410449	0.36619	0.365011
115430223	galectin-3 isoform 1 [Homo sapiens]	28	7	7	19	0.93391	0.59194	0.569279
5031863	galectin-3-binding protein precursor [Homo sapiens]	33.85	15	15	31	1.15989	2.01678	2.0781
42544187	galectin-8 isoform b [Homo sapiens]	12.62	4	4	4	1.11674	0.68243	0.54961
156151366	galectin-related protein [Homo sapiens]	25	3	3	3	0.795408	0.563989	0.579896
62912453	gamma-adducin isoform b [Homo sapiens]	12.61	7	7	7	0.665871	0.295549	0.285008
5803011	gamma-enolase [Homo sapiens]	23.96	6	7	10	1.03388	0.641924	0.504907
4503987	gamma-glutamyl hydrolase precursor [Homo sapiens]	30.19	10	10	20	1.13205	2.42772	3.67071
13129018	gamma-glutamylcyclotransferase isoform 1 [Homo sapiens]	34.57	7	7	10	1.33381	1.10061	1.03663
153266907	gamma-glutamyltransferase 5 isoform 3 [Homo sapiens]	16.06	7	7	9	0.398414	0.355658	0.30665
109148539	gamma-glutamyltransferase 7 [Homo sapiens]	6.19	3	3	3	0.769704	0.656805	0.793394
572152963	gamma-glutamyltranspeptidase 1 precursor [Homo sapiens]	18.28	9	9	13	1.27401	1.64763	1.82175
112789562	gamma-interferon-inducible protein 16 isoform 2 [Homo sapiens]	36.35	26	27	37	0.986201	1.21891	1.09713
4505331	gamma-soluble NSF attachment protein [Homo sapiens]	22.44	7	7	8	0.973337	0.691732	0.750265
209693439	gamma-synuclein [Homo sapiens]	79.53	8	8	10	1.01254	0.251023	0.287975
375298720	gamma-tubulin complex component 2 isoform 3 [Homo sapiens]	3.76	2	2	2	0.945841	0.589878	0.616178
39995109	ganglioside GM2 activator isoform 1 precursor [Homo sapiens]	15.03	3	3	4	1.03812	1.40026	1.40128
261878494	gasdermin-D [Homo sapiens]	18.39	7	7	7	1.29794	1.23593	1.35158
52145310	GDH/6PGL endoplasmic bifunctional protein isoform 2 precursor [Homo sapiens]	26.55	21	21	25	0.845405	1.0876	1.04584
27436889	GDP-fucose protein O-fucosyltransferase 1 isoform 1 precursor [Homo sapiens]	31.7	9	9	13	0.924436	1.16721	1.13831
4507709	GDP-L-fucose synthase [Homo sapiens]	42.06	10	10	12	0.832794	1.27404	1.24216
4504031	GDP-mannose 4,6 dehydratase isoform 1 [Homo sapiens]	29.03	9	9	10	1.00239	1.10584	1.18428
4504165	gelsolin isoform a precursor [Homo sapiens]	47.44	1	29	84	1.4703	0.750921	0.706781
189083780	gelsolin isoform c [Homo sapiens]	50	1	29	82	1.4703	0.753751	0.712139
356461016	gem-associated protein 5 isoform 2 [Homo sapiens]	5.51	7	7	7	0.854933	1.17585	0.984884
4504205	general transcription factor 3C polypeptide 2 [Homo sapiens]	5.82	4	4	4	0.933675	1.30624	1.37869
6912398	general transcription factor 3C polypeptide 3 isoform 1 [Homo sapiens]	7.45	5	5	5	1.05807	0.875173	0.901949
156119605	general transcription factor 3C polypeptide 4 [Homo sapiens]	11.19	6	6	7	1.0441	1.0071	1.09632
170763506	general transcription factor 3C polypeptide 5 isoform 2 [Homo sapiens]	7.32	4	4	4	1.01592	1.3214	1.39725
156104891	general transcription factor IIF subunit 1 [Homo sapiens]	18.76	8	8	9	1.47303	1.36549	1.36566
4758488	general transcription factor IIF subunit 2 [Homo sapiens]	6.83	2	2	2	0.96066	1.49227	1.67415
169881252	general transcription factor II-I isoform 4 [Homo sapiens]	26.02	24	24	30	0.940741	0.761595	0.76543
586798161	general vesicular transport factor p115 isoform 2 [Homo sapiens]	32.64	24	24	31	1.23415	1.13405	1.09359
66932975	gephyrin isoform 2 [Homo sapiens]	6.93	4	4	4	0.927156	0.762105	0.736203
83700220	geranylgeranyl pyrophosphate synthase [Homo sapiens]	13.33	4	4	4	0.887804	0.650965	0.577991
167860116	geranylgeranyl transferase type-1 subunit beta [Homo sapiens]	6.1	2	2	2	1.00734	0.858387	0.7875
33469951	geranylgeranyl transferase type-2 subunit alpha [Homo sapiens]	12.35	6	6	7	1.1229	1.16533	1.11835
19923191	germinal-center associated nuclear protein [Homo sapiens]	1.77	2	2	2	1.0331	1.01882	1.20172
14210490	GH3 domain-containing protein isoform 1 precursor [Homo sapiens]	13.02	6	6	6	1.096	0.805443	0.849975
313760638	GIMAP1-GIMAP5 protein isoform a [Homo sapiens]	9.59	1	3	4	1.02914	0.969515	1.03291
666335604	glia maturation factor gamma isoform 2 [Homo sapiens]	28.71	3	3	4	0.95545	2.4478	2.3335
211904152	glia-derived nexin isoform b precursor [Homo sapiens]	8.56	3	3	3	2.63256	0.1475	0.13062
13435375	glucocorticoid modulatory element-binding protein 1 isoform 2 [Homo sapiens]	3.37	2	2	2	0.71571	1.27403	1.35933
37620194	glucosamine 6-phosphate N-acetyltransferase [Homo sapiens]	32.61	4	4	6	1.29551	1.82549	2.10423
13027378	glucosamine-6-phosphate isomerase 1 [Homo sapiens]	49.48	6	11	13	1.05918	0.765936	0.802793
31377548	glucose 1,6-bisphosphate synthase [Homo sapiens]	5.14	3	3	3	0.803935	1.0936	0.885372
108773793	glucose-6-phosphate 1-dehydrogenase isoform b [Homo sapiens]	37.28	15	15	20	0.898501	0.960938	0.899322
577019450	glucose-6-phosphate isomerase isoform 4 [Homo sapiens]	37.92	19	19	54	0.944584	0.995941	0.966855
8923557	glucose-induced degradation protein 8 homolog [Homo sapiens]	10.96	2	2	2	0.973775	0.956546	1.00795
48255891	glucosidase 2 subunit beta isoform 2 precursor [Homo sapiens]	32.95	20	20	35	1.0446	0.794181	0.844943
284807150	glucosylceramidase isoform 2 [Homo sapiens]	13.81	6	6	8	1.12135	0.952334	1.10032
4885281	glutamate dehydrogenase 1, mitochondrial precursor [Homo sapiens]	41.04	7	22	54	0.899201	1.03994	1.10864
31377775	glutamate dehydrogenase 2, mitochondrial precursor [Homo sapiens]	27.06	1	16	35	0.895067	1.06965	1.09221
4557625	glutamate--cysteine ligase catalytic subunit isoform a [Homo sapiens]	22.29	10	10	13	0.657672	0.826678	0.684856
4504011	glutamate--cysteine ligase regulatory subunit [Homo sapiens]	15.33	3	3	3	0.845331	1.0385	0.901762
156104878	glutaminase kidney isoform, mitochondrial isoform 1 precursor [Homo sapiens]	21.67	1	12	16	0.975401	1.11606	1.13634
373251164	glutaminase kidney isoform, mitochondrial isoform 2 [Homo sapiens]	25.75	1	12	16	0.976536	1.10881	1.08494
19923206	glutamine synthetase [Homo sapiens]	11.8	4	4	4	1.04907	0.857201	0.834339
41393551	glutamine-dependent NAD(+) synthetase [Homo sapiens]	3.54	2	2	2	1.41712	1.15972	1.18135
205277386	glutamine--fructose-6-phosphate aminotransferase [isomerizing] 1 isoform 2 [Homo sapiens]	31.13	16	16	19	1.30789	1.05886	1.15495
38570097	glutamine-rich protein 1 [Homo sapiens]	9.02	4	4	5	1.03081	0.95601	0.898015
4826960	glutamine--tRNA ligase isoform a [Homo sapiens]	38.45	26	26	39	1.11787	1.36554	1.20603
50978624	glutamyl-tRNA(Gln) amidotransferase subunit C, mitochondrial [Homo sapiens]	30.15	4	4	4	0.94307	0.952072	0.920736
169646776	glutaredoxin-1 [Homo sapiens]	17.92	2	2	3	0.844324	1.52328	1.28507
315467838	glutaredoxin-3 [Homo sapiens]	23.88	8	8	9	1.03062	1.91185	1.77938
42516576	glutaredoxin-related protein 5, mitochondrial precursor [Homo sapiens]	28.03	3	3	5	0.858767	1.10039	1.42395
4503943	glutaryl-CoA dehydrogenase, mitochondrial isoform a precursor [Homo sapiens]	21.69	6	6	6	0.990519	0.849442	0.849661
41406084	glutathione peroxidase 1 isoform 1 [Homo sapiens]	58.62	11	11	34	0.936254	2.11774	1.94042
6006001	glutathione peroxidase 3 precursor [Homo sapiens]	25.66	5	5	9	1.4586	0.149634	0.129595
15618997	glutathione peroxidase 7 precursor [Homo sapiens]	30.48	3	3	4	1.23857	1.00934	0.809655
50301238	glutathione reductase, mitochondrial isoform 1 precursor [Homo sapiens]	39.66	13	13	18	1.20522	0.55769	0.520373
7705704	glutathione S-transferase kappa 1 isoform a [Homo sapiens]	51.77	10	10	39	1.05258	2.38135	2.52176
23065547	glutathione S-transferase Mu 1 isoform 2 [Homo sapiens]	44.2	2	8	10	0.571859	0.229175	0.215081
215277000	glutathione S-transferase Mu 2 isoform 2 [Homo sapiens]	55.5	6	10	16	0.619616	0.293948	0.300902
23065552	glutathione S-transferase Mu 3 [Homo sapiens]	52	10	12	14	0.474812	0.10975	0.098839
23065557	glutathione S-transferase Mu 4 isoform 2 [Homo sapiens]	40	1	7	9	0.652895	0.273243	0.264439
4758484	glutathione S-transferase omega-1 isoform 1 [Homo sapiens]	45.64	15	15	28	0.92705	0.782143	0.710786
4504183	glutathione S-transferase P [Homo sapiens]	70	11	11	30	1.06146	0.686099	0.691459
167466164	glutathione S-transferase theta-1 isoform a [Homo sapiens]	20	3	4	6	0.748001	0.300116	0.301597
4504169	glutathione synthetase [Homo sapiens]	36.92	15	15	27	1.177	1.82182	1.98862
576583519	glyceraldehyde-3-phosphate dehydrogenase isoform 1 [Homo sapiens]	68.96	23	23	170	0.948007	1.39944	1.29591
4504007	glycerol kinase isoform b [Homo sapiens]	4.96	2	2	3	0.871234	1.72418	2.20582
24307999	glycerol-3-phosphate dehydrogenase 1-like protein [Homo sapiens]	41.03	13	13	16	0.800909	0.743887	0.73691
4503933	glycine amidinotransferase, mitochondrial precursor [Homo sapiens]	16.31	5	5	5	1.56491	0.227157	0.219325
49574537	glycine cleavage system H protein, mitochondrial precursor [Homo sapiens]	17.34	2	2	5	1.1258	1.34224	1.82366
108773801	glycine dehydrogenase (decarboxylating), mitochondrial precursor [Homo sapiens]	24.9	19	19	23	0.895595	1.2542	1.4257
116805340	glycine--tRNA ligase precursor [Homo sapiens]	14.21	10	10	11	1.03759	1.06657	1.00499
239049591	glycogen [starch] synthase, muscle isoform 2 [Homo sapiens]	7.13	4	4	4	0.741875	0.598533	0.627704
116734847	glycogen debranching enzyme isoform 1 [Homo sapiens]	11.16	16	16	17	1.01198	0.919001	0.976925
21361370	glycogen phosphorylase, brain form [Homo sapiens]	34.05	23	27	41	0.874817	0.739934	0.71053
255653002	glycogen phosphorylase, liver form isoform 2 [Homo sapiens]	41.08	31	35	50	0.789229	1.21548	1.1694
49574532	glycogen synthase kinase-3 alpha [Homo sapiens]	10.35	2	4	4	1.17225	1.00013	0.960126
296040505	glycogenin-1 isoform 2 [Homo sapiens]	19.82	7	7	7	0.730736	0.581658	0.597365
7705987	glycolipid transfer protein [Homo sapiens]	10.05	2	2	3	0.993585	0.771918	0.731598
4504079	glycosylphosphatidylinositol anchor attachment 1 protein [Homo sapiens]	9.34	5	5	5	1.05604	0.935172	0.976425
23510346	glycosyltransferase 8 domain-containing protein 1 [Homo sapiens]	10.24	3	3	3	1.20796	0.421166	0.496795
10835073	glycylpeptide N-tetradecanoyltransferase 1 [Homo sapiens]	13.71	5	5	7	0.943745	0.889721	0.77502
217330598	glyoxalase domain-containing protein 4 [Homo sapiens]	44.63	14	14	26	1.09391	0.740933	0.737181
6912396	glyoxylate reductase/hydroxypyruvate reductase [Homo sapiens]	52.74	15	15	27	1.09559	1.05839	1.12146
167001141	glypican-1 precursor [Homo sapiens]	17.03	7	7	7	1.24702	0.429927	0.419678
21614525	glypican-4 precursor [Homo sapiens]	19.78	7	8	10	0.772146	0.667116	0.548399
5031719	glypican-6 precursor [Homo sapiens]	12.25	4	5	5	0.647506	0.13853	0.103222
156104880	GMP reductase 1 [Homo sapiens]	37.39	8	9	19	1.06142	1.35461	1.34672
50541948	GMP reductase 2 isoform 2 [Homo sapiens]	30.75	8	9	12	1.00482	1.00846	0.890225
224586817	Golgi apparatus protein 1 isoform 3 precursor [Homo sapiens]	22.73	22	22	24	1.15571	0.663827	0.602046
29550838	Golgi membrane protein 1 [Homo sapiens]	15.71	5	5	6	1.25328	0.913517	0.935433
11545859	Golgi phosphoprotein 3 [Homo sapiens]	23.49	4	5	7	1.02428	1.72059	1.89452
21361716	Golgi phosphoprotein 3-like [Homo sapiens]	14.04	2	3	3	1.02428	1.49093	1.48996
29826294	Golgi reassembly-stacking protein 2 isoform 1 [Homo sapiens]	26.33	8	9	12	1.10033	1.43339	1.43378
15826852	Golgi resident protein GCP60 [Homo sapiens]	22.92	8	8	10	1.26811	1.66203	1.66782
62868213	Golgi-associated PDZ and coiled-coil motif-containing protein isoform b [Homo sapiens]	24.45	9	9	10	1.08587	0.910512	0.866173
558757329	Golgi-associated plant pathogenesis-related protein 1 isoform b [Homo sapiens]	37.5	3	3	4	1.50224	0.262381	0.206341
374532823	Golgin subfamily B member 1 isoform 4 [Homo sapiens]	21.07	57	57	58	1.12824	1.22859	1.18801
313747584	Golgi-specific brefeldin A-resistance guanine nucleotide exchange factor 1 isoform 3 [Homo sapiens]	7.39	9	9	9	1.01328	0.887975	0.812112
15088795	GPI transamidase component PIG-S [Homo sapiens]	14.59	6	6	9	0.810233	0.816669	0.774091
296080710	GPI transamidase component PIG-T isoform 2 precursor [Homo sapiens]	13.41	7	7	8	1.01797	1.21843	1.1653
23199983	GPI-anchor transamidase precursor [Homo sapiens]	14.94	4	4	4	0.910132	0.981284	1.05398
224809314	G-protein coupled receptor 56 isoform b precursor [Homo sapiens]	10.33	5	5	7	0.898009	1.0621	1.12737
5453676	granzyme A precursor [Homo sapiens]	6.11	1	2	2	0.682944	1.31791	1.2602
149193319	G-rich sequence factor 1 isoform 2 [Homo sapiens]	26.73	7	7	8	1.30944	0.948179	1.05973
22208850	GRIP and coiled-coil domain-containing protein 1 [Homo sapiens]	2.32	2	2	2	1.35424	1.05406	1.05604
6912484	group XV phospholipase A2 precursor [Homo sapiens]	7.28	2	2	2	1.1742	1.32762	1.33124
31543415	growth arrest and DNA damage-inducible proteins-interacting protein 1 [Homo sapiens]	14.41	4	4	4	1.07798	1.47154	1.63657
4504111	growth factor receptor-bound protein 2 isoform 1 [Homo sapiens]	39.17	7	7	13	0.866788	1.21744	1.35084
118200356	growth hormone-inducible transmembrane protein [Homo sapiens]	12.17	5	5	6	0.951158	1.08779	1.11614
24308295	grpE protein homolog 1, mitochondrial precursor [Homo sapiens]	33.18	6	6	7	1.01454	1.31023	1.54512
19923437	GTP:AMP phosphotransferase AK3, mitochondrial isoform a [Homo sapiens]	44.49	11	11	18	0.784324	0.709522	0.794837
18594498	GTPase IMAP family member 1 [Homo sapiens]	12.09	1	3	4	0.845679	1.12556	1.24852
8922873	GTPase IMAP family member 4 [Homo sapiens]	38.91	14	14	19	0.795962	1.61185	1.47107
23397516	GTPase IMAP family member 7 [Homo sapiens]	12.33	2	2	3	0.699875	1.00838	0.90992
28416956	GTPase IMAP family member 8 [Homo sapiens]	4.21	2	2	2	0.878667	0.733546	0.679588
15718761	GTPase KRas isoform b [Homo sapiens]	34.57	3	5	6	0.784954	0.873245	0.810893
4505451	GTPase NRas [Homo sapiens]	26.46	2	4	5	1.09381	0.80146	0.797662
5453555	GTP-binding nuclear protein Ran isoform 1 [Homo sapiens]	33.33	8	8	20	1.03655	1.1639	1.22379
111955139	GTP-binding protein 10 isoform 2 [Homo sapiens]	6.72	2	2	2	0.683201	0.890284	1.02101
217416369	GTP-binding protein SAR1a [Homo sapiens]	22.73	3	6	11	1.07137	1.48833	1.57996
75709204	GTP-binding protein SAR1b [Homo sapiens]	22.73	2	5	10	1.05104	1.513	1.50202
33946324	guanine nucleotide-binding protein G(i) subunit alpha-1 isoform 1 [Homo sapiens]	25.99	2	8	14	0.809728	0.487805	0.463748
4504041	guanine nucleotide-binding protein G(i) subunit alpha-2 isoform 1 [Homo sapiens]	45.92	9	15	27	0.850869	0.543847	0.467232
310832407	guanine nucleotide-binding protein G(I)/G(S)/G(O) subunit gamma-10 precursor [Homo sapiens]	52.94	2	2	3	0.548374	0.84299	0.74343
51036603	guanine nucleotide-binding protein G(I)/G(S)/G(O) subunit gamma-12 precursor [Homo sapiens]	70.83	5	5	6	0.701816	0.167533	0.121396
344313196	guanine nucleotide-binding protein G(I)/G(S)/G(O) subunit gamma-2 precursor [Homo sapiens]	32.39	2	2	2	1.35029	0.463784	0.343782
11321585	guanine nucleotide-binding protein G(I)/G(S)/G(T) subunit beta-1 isoform 1 [Homo sapiens]	40.59	6	10	17	0.834821	0.429567	0.391814
20357529	guanine nucleotide-binding protein G(I)/G(S)/G(T) subunit beta-2 [Homo sapiens]	25.59	2	7	16	0.918702	0.418793	0.411474
5729850	guanine nucleotide-binding protein G(k) subunit alpha [Homo sapiens]	33.33	5	11	20	0.867682	0.554384	0.516641
40254462	guanine nucleotide-binding protein G(q) subunit alpha [Homo sapiens]	16.99	4	5	7	0.832933	0.303842	0.254808
115511049	guanine nucleotide-binding protein subunit alpha-11 [Homo sapiens]	16.43	4	5	7	0.660279	0.303842	0.287572
24111250	guanine nucleotide-binding protein subunit alpha-13 isoform 1 [Homo sapiens]	37.14	10	11	20	0.750652	0.444626	0.410395
5174447	guanine nucleotide-binding protein subunit beta-2-like 1 [Homo sapiens]	56.78	17	17	26	1.23717	1.21742	1.09016
11055998	guanine nucleotide-binding protein subunit beta-4 [Homo sapiens]	18.82	1	5	9	0.926794	0.453868	0.416891
38788319	guanine nucleotide-binding protein-like 1 [Homo sapiens]	14.17	7	7	7	0.822178	0.557602	0.540859
45643127	guanine nucleotide-binding protein-like 3 isoform 2 [Homo sapiens]	16.95	7	8	11	0.900422	1.60917	1.83457
296317324	guanine nucleotide-binding protein-like 3-like protein [Homo sapiens]	4.47	1	2	2	0.994686	1.02974	1.06549
557128998	guanosine-3',5'-bis(diphosphate) 3'-pyrophosphohydrolase MESH1 isoform 1 [Homo sapiens]	31.84	5	5	5	1.19164	2.60645	2.51916
226874833	guanylate kinase isoform b [Homo sapiens]	24.87	6	6	6	1.1145	0.930583	0.799945
31377634	guanylate-binding protein 4 [Homo sapiens]	10.47	5	5	5	0.899715	0.481988	0.466779
16418425	guanylate-binding protein 5 [Homo sapiens]	4.78	2	3	3	0.842981	3.9314	3.6143
14149607	H(+)/Cl(-) exchange transporter 7 isoform a [Homo sapiens]	6.96	3	3	4	1.33181	0.292092	0.395094
15011916	H/ACA ribonucleoprotein complex subunit 1 [Homo sapiens]	28.11	6	6	12	1.1295	1.65495	1.89353
8923444	H/ACA ribonucleoprotein complex subunit 2 isoform a [Homo sapiens]	58.82	7	7	14	1.20761	2.12241	2.5966
8923942	H/ACA ribonucleoprotein complex subunit 3 [Homo sapiens]	76.56	5	5	12	1.22948	1.76419	2.2299
4503337	H/ACA ribonucleoprotein complex subunit 4 isoform 1 [Homo sapiens]	46.5	20	20	32	1.00136	2.01123	2.06563
13654294	haloacid dehalogenase-like hydrolase domain-containing protein 3 [Homo sapiens]	27.09	5	5	6	0.977366	1.21811	1.35348
4826762	haptoglobin isoform 1 preproprotein [Homo sapiens]	57.39	11	26	81	0.777562	0.785378	0.415095
45580723	haptoglobin-related protein precursor [Homo sapiens]	48.28	4	19	47	0.776142	0.945668	0.456252
223555963	HBS1-like protein isoform 2 [Homo sapiens]	7.17	3	3	4	0.952246	0.606178	0.396929
66363694	HCLS1-associated protein X-1 isoform b [Homo sapiens]	25.11	4	4	5	0.925192	1.77009	1.86742
68800430	HCLS1-binding protein 3 [Homo sapiens]	16.58	6	6	8	1.21543	0.87075	0.723747
73695475	HEAT repeat-containing protein 1 [Homo sapiens]	8.3	18	18	20	0.849142	1.40856	1.66463
327365361	HEAT repeat-containing protein 5A [Homo sapiens]	1.22	2	2	2	0.688327	0.519241	0.508082
82880658	heat shock 70 kDa protein 14 isoform 1 [Homo sapiens]	15.13	5	5	5	0.901182	1.24345	1.2589
194248072	heat shock 70 kDa protein 1A/1B [Homo sapiens]	49.14	25	30	98	0.669607	0.670631	0.697992
38327039	heat shock 70 kDa protein 4 [Homo sapiens]	58.93	42	45	75	1.06075	1.09962	1.13585
5729877	heat shock cognate 71 kDa protein isoform 1 [Homo sapiens]	50.93	22	36	134	1.14641	1.3299	1.30974
4557647	heat shock factor-binding protein 1 [Homo sapiens]	55.26	3	3	3	1.1118	1.10003	1.14649
557357685	heat shock protein 105 kDa isoform 2 [Homo sapiens]	46.31	27	30	44	1.17421	1.53772	1.755
440309857	heat shock protein 75 kDa, mitochondrial isoform 2 [Homo sapiens]	35.33	20	21	36	1.05723	1.79522	2.07317
4504517	heat shock protein beta-1 [Homo sapiens]	60.98	11	11	23	0.841963	0.433376	0.445993
21389433	heat shock protein beta-6 [Homo sapiens]	22.5	3	3	4	0.875651	0.0680216	0.04209
154146191	heat shock protein HSP 90-alpha isoform 2 [Homo sapiens]	49.45	27	46	144	1.0748	1.06447	1.06395
431822408	heat shock protein HSP 90-beta isoform c [Homo sapiens]	54.9	26	46	155	1.16697	1.55215	1.58493
13676857	heat shock-related 70 kDa protein 2 [Homo sapiens]	38.18	9	22	50	0.998049	0.935383	0.853757
146219843	helicase SRCAP [Homo sapiens]	0.53	2	2	2	0.975423	1.08876	1.11885
50345292	hematological and neurological expressed 1 protein isoform 3 [Homo sapiens]	30.56	3	3	3	0.586463	0.913487	0.88295
21700763	hematological and neurological expressed 1-like protein [Homo sapiens]	32.63	5	5	6	1.05859	1.13884	1.02041
167234422	hematopoietic lineage cell-specific protein isoform 1 [Homo sapiens]	32.72	15	15	21	1.26397	1.07974	1.02466
68342038	hematopoietic progenitor cell antigen CD34 isoform a precursor [Homo sapiens]	9.87	2	2	2	0.490719	0.0809505	0.0517173
4504437	heme oxygenase 1 [Homo sapiens]	9.38	2	2	2	1.22654	0.642099	0.606336
555943926	heme oxygenase 2 isoform c [Homo sapiens]	38.68	9	9	11	1.08631	1.227	1.32481
20336761	heme-binding protein 1 [Homo sapiens]	51.32	7	7	13	1.07498	0.555151	0.566664
7657603	heme-binding protein 2 [Homo sapiens]	33.17	6	6	8	1.08842	0.630933	0.598323
4504345	hemoglobin subunit alpha [Homo sapiens]	64.08	8	8	343	0.228189	0.351659	0.0932171
4504349	hemoglobin subunit beta [Homo sapiens]	95.92	7	14	503	0.224567	0.386721	0.095585
4504351	hemoglobin subunit delta [Homo sapiens]	87.76	7	14	221	0.224379	0.401227	0.0903364
4885393	hemoglobin subunit epsilon [Homo sapiens]	18.37	1	3	49	0.205793	0.290649	0.0610095
28302131	hemoglobin subunit gamma-1 [Homo sapiens]	70.07	1	10	70	0.256458	0.318734	0.0698403
6715607	hemoglobin subunit gamma-2 [Homo sapiens]	77.55	3	12	74	0.256764	0.328548	0.0744209
11321561	hemopexin precursor [Homo sapiens]	49.13	20	20	61	1.11761	0.255326	0.158518
6912420	heparan sulfate 2-O-sulfotransferase 1 isoform 1 [Homo sapiens]	9.55	2	2	3	1.20737	0.510629	0.56311
73858566	heparin cofactor 2 precursor [Homo sapiens]	20.04	10	10	11	1.56439	0.147062	0.0963012
4758516	hepatoma-derived growth factor isoform a [Homo sapiens]	77.92	21	22	43	1.24746	1.61754	1.6717
14249158	hepatoma-derived growth factor-related protein 2 isoform 2 [Homo sapiens]	24.93	14	16	20	0.932342	1.10654	1.13804
7705320	hepatoma-derived growth factor-related protein 3 [Homo sapiens]	36.45	5	7	11	0.721572	0.593222	0.5497
55956921	heterogeneous nuclear ribonucleoprotein A/B isoform b [Homo sapiens]	41.05	13	14	33	0.881206	2.88079	3.20281
5803036	heterogeneous nuclear ribonucleoprotein A0 [Homo sapiens]	28.85	6	7	20	0.818361	1.22951	1.36104
4504445	heterogeneous nuclear ribonucleoprotein A1 isoform a [Homo sapiens]	51.88	16	20	87	1.07225	1.76191	1.865
14110414	heterogeneous nuclear ribonucleoprotein D0 isoform c [Homo sapiens]	41.83	1	15	49	1.06419	1.38065	1.30201
51477708	heterogeneous nuclear ribonucleoprotein D0 isoform d [Homo sapiens]	42.51	1	15	49	1.06419	1.40256	1.33198
332801090	heterogeneous nuclear ribonucleoprotein D-like isoform b [Homo sapiens]	21.49	7	9	22	0.989717	1.0833	1.06564
148470397	heterogeneous nuclear ribonucleoprotein F [Homo sapiens]	37.83	9	11	23	1.14544	1.76924	1.8957
74099697	heterogeneous nuclear ribonucleoprotein H2 [Homo sapiens]	46.1	8	14	26	1.16021	1.00467	0.900288
14141159	heterogeneous nuclear ribonucleoprotein H3 isoform b [Homo sapiens]	35.35	7	8	20	1.01435	1.0301	1.21542
52632383	heterogeneous nuclear ribonucleoprotein L isoform a [Homo sapiens]	48.9	19	20	57	1.11226	1.00403	0.991198
217416379	heterogeneous nuclear ribonucleoprotein L-like isoform 2 [Homo sapiens]	38.73	16	17	22	0.914271	1.38446	1.38041
157412270	heterogeneous nuclear ribonucleoprotein M isoform b [Homo sapiens]	49.78	33	33	88	0.977754	1.16752	1.23466
228008291	heterogeneous nuclear ribonucleoprotein Q isoform 1 [Homo sapiens]	47.83	1	28	56	1.11551	1.50757	1.51915
228008293	heterogeneous nuclear ribonucleoprotein Q isoform 5 [Homo sapiens]	50.09	1	26	50	1.10346	1.53807	1.5713
5031755	heterogeneous nuclear ribonucleoprotein R isoform 2 [Homo sapiens]	45.02	20	27	66	1.00189	1.4111	1.46425
74136883	heterogeneous nuclear ribonucleoprotein U isoform a [Homo sapiens]	31.52	29	29	69	0.893335	1.25701	1.13583
21536320	heterogeneous nuclear ribonucleoprotein U-like protein 1 isoform d [Homo sapiens]	20.77	14	14	25	1.00912	0.80106	0.77287
118601081	heterogeneous nuclear ribonucleoprotein U-like protein 2 [Homo sapiens]	33.33	27	27	43	0.933427	1.21821	1.17693
117190174	heterogeneous nuclear ribonucleoproteins C1/C2 isoform b [Homo sapiens]	51.54	19	19	50	1.11386	1.61177	1.73704
194097330	hexokinase-3 [Homo sapiens]	3.68	2	3	5	1.00507	1.31868	1.41828
4758344	high affinity immunoglobulin epsilon receptor subunit gamma precursor [Homo sapiens]	23.26	3	3	3	1.26146	3.28414	2.98718
20270186	high mobility group nucleosome-binding domain-containing protein 3 isoform HMGN3a [Homo sapiens]	27.27	3	3	4	1.25374	0.983394	1.19539
10835240	high mobility group nucleosome-binding domain-containing protein 4 [Homo sapiens]	34.44	3	4	7	0.640525	0.64749	0.661635
751368126	high mobility group protein 20A isoform b [Homo sapiens]	13.68	2	2	2	1.54015	0.399266	0.362451
4504425	high mobility group protein B1 [Homo sapiens]	43.26	14	19	64	0.901258	1.0739	1.19723
11321591	high mobility group protein B2 [Homo sapiens]	51.2	12	13	25	0.553016	0.618008	0.691508
669033286	high mobility group protein B3 isoform b [Homo sapiens]	41.82	12	12	19	1.21948	2.39792	3.15481
22208967	high mobility group protein HMG-I/HMG-Y isoform a [Homo sapiens]	48.6	1	5	11	1.1384	1.28773	1.34929
22208973	high mobility group protein HMG-I/HMG-Y isoform b [Homo sapiens]	42.71	1	5	9	1.18191	1.2537	1.23531
4504431	high mobility group protein HMGI-C isoform a [Homo sapiens]	37.61	4	4	8	1.62445	1.69148	1.96834
19913441	hippocalcin-like protein 1 [Homo sapiens]	53.37	6	9	10	0.95364	0.694598	0.676376
21396500	HIRA-interacting protein 3 isoform 1 [Homo sapiens]	9.53	4	4	4	1.12417	1.48186	1.54725
4885413	histidine triad nucleotide-binding protein 1 [Homo sapiens]	53.97	5	5	9	0.842059	0.735761	0.697975
189217863	histidine triad nucleotide-binding protein 3 [Homo sapiens]	45.6	6	6	7	1.00257	1.06321	1.14871
4504489	histidine-rich glycoprotein precursor [Homo sapiens]	28.76	12	12	26	1.09689	0.246832	0.163573
384475554	histidine--tRNA ligase, cytoplasmic isoform 3 [Homo sapiens]	30.88	10	15	21	1.0057	1.0762	1.0198
7661592	histone chaperone ASF1A [Homo sapiens]	11.27	2	2	2	1.1791	1.05502	1.20109
10800144	histone cluster 1, H2aj [Homo sapiens]	30.47	1	4	47	0.520233	0.635231	0.649456
13128860	histone deacetylase 1 [Homo sapiens]	32.78	8	12	16	0.848978	0.955212	1.02687
13128862	histone deacetylase 3 [Homo sapiens]	4.67	1	2	3	0.732944	0.932536	0.837047
13128864	histone deacetylase 6 [Homo sapiens]	1.56	2	2	2	0.832821	0.863086	0.738229
215490089	histone deacetylase complex subunit SAP18 [Homo sapiens]	28.49	6	6	12	1.21037	0.81055	0.87175
13375862	histone deacetylase complex subunit SAP30L isoform 1 [Homo sapiens]	19.13	2	2	2	0.932307	0.431659	0.430919
4885371	histone H1.0 [Homo sapiens]	24.74	6	6	25	0.427172	0.57446	0.643648
4885373	histone H1.1 [Homo sapiens]	32.56	5	9	27	0.671815	0.502227	0.509383
4885375	histone H1.2 [Homo sapiens]	37.09	3	13	43	0.463263	0.403198	0.43815
4885377	histone H1.3 [Homo sapiens]	34.84	5	13	45	0.528038	0.45365	0.507857
4885379	histone H1.4 [Homo sapiens]	36.53	4	14	46	0.455228	0.450347	0.48458
4885381	histone H1.5 [Homo sapiens]	35.4	10	14	47	0.759832	1.59282	1.77229
5174449	histone H1x [Homo sapiens]	36.15	8	8	16	0.397828	0.362513	0.36952
15617199	histone H2A type 3 [Homo sapiens]	30	1	4	44	0.506	0.631874	0.630875
4504255	histone H2A.Z [Homo sapiens]	25.78	2	3	27	0.554501	0.547713	0.577095
4504253	histone H2AX [Homo sapiens]	17.48	2	4	35	0.470484	0.709812	0.810165
10800140	histone H2B type 1-B [Homo sapiens]	47.62	2	7	81	0.630197	0.883261	1.02071
10800138	histone H2B type 1-D [Homo sapiens]	47.62	2	7	83	0.618888	1.01619	1.0949
183076548	histone H3.2 [Homo sapiens]	20.59	2	5	18	0.528658	0.763059	0.8633
4504279	histone H3.3 [Homo sapiens]	20.59	2	5	16	0.464309	0.565941	0.632925
4504323	histone H4 [Homo sapiens]	53.4	9	9	90	0.684043	0.658315	0.740921
5032027	histone-binding protein RBBP4 isoform a [Homo sapiens]	21.65	4	8	14	0.989473	1.04723	1.09831
4506439	histone-binding protein RBBP7 isoform 2 [Homo sapiens]	29.65	5	9	17	0.989473	1.01633	1.09363
343488525	histone-lysine N-methyltransferase SETDB1 isoform 3 [Homo sapiens]	6.8	2	2	2	0.84978	0.679977	0.665004
21361437	HIV Tat-specific factor 1 [Homo sapiens]	37.22	24	24	34	0.916516	1.91887	2.23545
24797067	HLA class I histocompatibility antigen, A-1 alpha chain precursor [Homo sapiens]	35.89	2	9	26	0.95554	1.90355	1.95576
52630342	HLA class I histocompatibility antigen, Cw-1 alpha chain precursor [Homo sapiens]	37.7	1	11	21	0.852787	1.92188	1.89479
339882741	HLA class I histocompatibility antigen, Cw-1 alpha chain precursor [Homo sapiens]	39.62	1	11	21	0.852787	1.95648	1.98482
10835071	HLA class II histocompatibility antigen gamma chain isoform b [Homo sapiens]	37.93	9	9	18	1.06227	1.72106	2.004
24797076	HLA class II histocompatibility antigen, DP beta 1 chain precursor [Homo sapiens]	15.89	4	5	11	1.07467	2.35022	2.3996
150418002	HLA class II histocompatibility antigen, DQ beta 1 chain isoform 1 precursor [Homo sapiens]	32.18	5	6	7	1.22813	2.72914	2.77735
345461079	HLA class II histocompatibility antigen, DQ beta 1 chain isoform 1 precursor [Homo sapiens]	18.39	1	3	6	1.05643	2.47404	2.67718
52426774	HLA class II histocompatibility antigen, DR alpha chain precursor [Homo sapiens]	42.13	8	8	20	1.00289	2.83695	2.86684
224809419	homer protein homolog 3 isoform 3 [Homo sapiens]	8	2	2	2	1.55579	0.798526	0.693946
98986457	host cell factor 1 [Homo sapiens]	13.81	21	21	31	0.892232	1.01481	1.01272
19923193	hsc70-interacting protein isoform 1 [Homo sapiens]	25.75	10	10	18	0.774622	0.457359	0.425317
112363070	hsp70-binding protein 1 isoform 2 [Homo sapiens]	13.65	5	5	5	0.97398	0.643507	0.604974
5901922	hsp90 co-chaperone Cdc37 [Homo sapiens]	28.84	14	14	19	0.981081	0.753408	0.819455
321117267	HSPE1-MOB4 protein [Homo sapiens]	31.03	3	7	16	0.948471	1.44426	1.98783
90903231	huntingtin [Homo sapiens]	2.07	6	6	6	0.985932	0.81515	0.781852
342307096	huntingtin-interacting protein 1 isoform 2 [Homo sapiens]	3.65	4	4	4	0.714499	0.452924	0.38868
27734984	huntingtin-interacting protein K isoform 1 [Homo sapiens]	19.38	2	2	2	1.29986	1.79572	1.91374
295054188	hyaluronan-binding protein 2 isoform 2 [Homo sapiens]	7.68	3	3	3	1.13148	0.227215	0.122833
94538320	hydroxyacylglutathione hydrolase, mitochondrial isoform 2 [Homo sapiens]	22.69	5	5	6	0.905851	1.05322	0.920542
62198232	hydroxymethylglutaryl-CoA lyase, mitochondrial isoform 1 precursor [Homo sapiens]	29.23	8	8	13	0.873562	1.86615	2.10292
40254986	hydroxysteroid dehydrogenase-like protein 2 isoform 1 [Homo sapiens]	31.1	10	10	10	0.975313	0.597159	0.634916
4504483	hypoxanthine-guanine phosphoribosyltransferase [Homo sapiens]	48.17	8	9	17	0.783771	1.66743	1.84324
195976805	hypoxia up-regulated protein 1 precursor [Homo sapiens]	37.64	38	38	66	1.07638	1.97282	2.29449
209862839	IgG receptor FcRn large subunit p51 precursor [Homo sapiens]	8.22	3	3	3	0.777881	0.75059	0.88972
154146262	IgGFc-binding protein precursor [Homo sapiens]	2.61	5	5	5	1.08211	1.9224	1.49052
21489959	immunoglobulin J chain precursor [Homo sapiens]	18.24	3	3	3	0.779536	0.568503	0.318177
295986608	immunoglobulin lambda-like polypeptide 5 isoform 1 [Homo sapiens]	31.31	5	5	29	1.01959	0.344694	0.234791
41582239	immunoglobulin superfamily containing leucine-rich repeat protein precursor [Homo sapiens]	8.88	3	3	4	1.61739	0.150504	0.0810867
4557663	immunoglobulin-binding protein 1 [Homo sapiens]	22.42	6	6	6	1.04551	1.22894	1.35262
4504897	importin subunit alpha-1 [Homo sapiens]	14.74	6	6	6	0.889974	1.69294	2.05952
4504901	importin subunit alpha-3 [Homo sapiens]	10.36	2	4	5	0.880953	1.05715	1.05568
34485722	importin subunit alpha-4 [Homo sapiens]	11.9	3	5	6	1.02918	1.20021	1.10728
19923142	importin subunit beta-1 isoform 1 [Homo sapiens]	24.32	19	19	30	1.02757	0.844434	0.831649
39725950	importin-11 isoform 2 [Homo sapiens]	2.87	2	2	2	1.26629	0.438562	0.439817
62460637	importin-4 [Homo sapiens]	14.43	12	12	16	1.01883	1.66376	1.78177
24797086	importin-5 [Homo sapiens]	23.41	22	22	30	1.00424	0.984208	1.11235
5453998	importin-7 [Homo sapiens]	8.96	9	9	12	1.22471	0.84022	0.831651
53759103	importin-8 isoform 1 [Homo sapiens]	2.22	2	2	2	1.15191	0.68639	0.663575
22902130	inactive tyrosine-protein kinase 7 isoform d precursor [Homo sapiens]	20.41	14	14	15	1.14022	0.487137	0.414882
24233517	inhibitor of nuclear factor kappa-B kinase-interacting protein isoform 1 [Homo sapiens]	21.49	8	9	12	1.55641	0.993141	0.904993
42491362	inhibitor of nuclear factor kappa-B kinase-interacting protein isoform 2 [Homo sapiens]	27.14	8	9	11	1.44821	1.67561	1.54719
264681410	inner nuclear membrane protein Man1 isoform 2 [Homo sapiens]	17.58	11	11	14	0.947086	0.644349	0.766094
11056044	inorganic pyrophosphatase [Homo sapiens]	70.24	19	20	66	1.08474	2.3718	2.53346
29171702	inorganic pyrophosphatase 2, mitochondrial isoform 1 precursor [Homo sapiens]	48.8	14	15	26	0.964914	1.70743	1.90125
217035150	inosine-5'-monophosphate dehydrogenase 1 isoform g [Homo sapiens]	11.45	4	4	4	1.25879	1.04011	0.998843
66933016	inosine-5'-monophosphate dehydrogenase 2 [Homo sapiens]	39.3	16	16	25	0.948062	1.18823	1.30949
269954692	inositol 1,4,5-trisphosphate receptor type 1 isoform 2 [Homo sapiens]	2.23	2	6	6	0.828531	0.419379	0.351779
95147335	inositol 1,4,5-trisphosphate receptor type 2 [Homo sapiens]	4.33	6	10	10	0.993657	0.666999	0.690739
29789287	inositol 1,4,5-trisphosphate receptor-interacting protein precursor [Homo sapiens]	6.03	2	2	2	0.817886	0.623105	0.57482
5031789	inositol monophosphatase 1 isoform 1 [Homo sapiens]	19.86	5	5	5	1.18595	0.99498	0.947906
157388900	inositol monophosphatase 3 [Homo sapiens]	9.19	4	4	4	0.937894	2.35555	2.53807
358438328	inositol-3-phosphate synthase 1 isoform 4 [Homo sapiens]	33.95	10	10	15	0.632724	0.269291	0.259251
155969707	insulin-degrading enzyme isoform 1 [Homo sapiens]	13.35	11	11	12	1.12708	1.03925	1.02773
56118219	insulin-like growth factor 2 mRNA-binding protein 2 isoform b [Homo sapiens]	29.32	15	15	23	1.31543	2.58654	2.7436
55925576	insulin-like growth factor-binding protein 2 precursor [Homo sapiens]	47.56	9	9	13	1.60961	0.679666	0.714412
359465608	insulin-like growth factor-binding protein 7 isoform 2 precursor [Homo sapiens]	23.66	5	5	7	1.17771	0.49968	0.465655
4826772	insulin-like growth factor-binding protein complex acid labile subunit isoform 2 precursor [Homo sapiens]	17.19	8	8	8	1.20965	0.266066	0.172271
160948599	integrator complex subunit 1 [Homo sapiens]	4.16	8	8	8	1.12197	1.15674	1.35424
39995084	integrator complex subunit 3 [Homo sapiens]	3.84	4	4	4	1.05192	1.44122	1.57932
50086624	integrator complex subunit 4 [Homo sapiens]	1.87	2	2	2	1.15944	1.29214	1.44129
44771201	integrator complex subunit 5 [Homo sapiens]	3.34	3	3	4	1.05482	1.02305	1.01864
315283203	integrator complex subunit 7 isoform 3 [Homo sapiens]	4.35	3	3	3	0.978448	0.577406	0.631081
31657142	integrin alpha-1 precursor [Homo sapiens]	4.58	5	5	5	0.723384	0.18217	0.120867
67191027	integrin alpha-4 precursor [Homo sapiens]	2.13	2	2	2	0.83372	1.3937	1.38048
56237029	integrin alpha-5 precursor [Homo sapiens]	4.19	3	3	4	0.740407	0.50193	0.374044
88501734	integrin alpha-M isoform 2 precursor [Homo sapiens]	12.33	11	12	15	0.801889	1.65752	1.69811
223468595	integrin alpha-V isoform 2 precursor [Homo sapiens]	22.06	19	19	25	0.917607	0.910509	0.727396
34452173	integrin alpha-X isoform 2 precursor [Homo sapiens]	10.23	8	9	9	0.768	1.49181	1.2497
19743813	integrin beta-1 isoform 1A precursor [Homo sapiens]	22.81	18	18	29	0.827918	0.406496	0.366508
735367775	integrin beta-2 isoform 1 precursor [Homo sapiens]	34.98	21	22	31	0.873683	1.91729	1.92688
47078292	integrin beta-3 precursor [Homo sapiens]	6.85	4	4	4	0.78838	0.835267	0.39666
4758606	integrin-linked protein kinase isoform 1 [Homo sapiens]	39.16	16	16	25	0.810983	0.423764	0.333196
156119625	inter-alpha-trypsin inhibitor heavy chain H1 isoform a precursor [Homo sapiens]	16.68	12	12	24	0.970888	0.437297	0.209196
70778918	inter-alpha-trypsin inhibitor heavy chain H2 precursor [Homo sapiens]	22.94	19	19	32	0.915871	0.34667	0.156169
133925809	inter-alpha-trypsin inhibitor heavy chain H3 preproprotein [Homo sapiens]	3.48	3	3	3	0.943142	0.320072	0.201125
31542984	inter-alpha-trypsin inhibitor heavy chain H4 isoform 1 precursor [Homo sapiens]	22.8	19	19	22	0.992388	0.291406	0.168805
49355778	inter-alpha-trypsin inhibitor heavy chain H5 isoform 3 precursor [Homo sapiens]	3.28	2	2	2	0.849877	0.321002	0.412219
167466198	intercellular adhesion molecule 1 precursor [Homo sapiens]	12.97	5	5	5	0.969649	1.07638	0.965725
24308115	interferon regulatory factor 2-binding protein 1 [Homo sapiens]	9.93	4	4	4	0.725082	0.420391	0.380122
116734706	interferon regulatory factor 2-binding protein 2 isoform B [Homo sapiens]	11.91	2	4	6	0.885863	0.647245	0.665035
33457336	interferon regulatory factor 2-binding protein-like [Homo sapiens]	12.56	6	8	10	0.845061	0.817408	0.886597
25282407	interferon regulatory factor 9 [Homo sapiens]	24.17	6	6	6	1.22613	1.04593	1.0501
222136617	interferon-induced GTP-binding protein Mx1 isoform a [Homo sapiens]	50.76	28	32	61	0.907494	2.16363	2.35543
11342664	interferon-induced GTP-binding protein Mx2 [Homo sapiens]	32.73	19	23	36	0.856941	2.06792	2.12626
166706903	interferon-induced guanylate-binding protein 1 [Homo sapiens]	29.39	20	21	35	1.23618	2.12328	2.16941
38327558	interferon-induced guanylate-binding protein 2 [Homo sapiens]	15.4	8	10	13	1.15684	1.43848	1.30114
166706909	interferon-induced protein 44-like [Homo sapiens]	11.73	4	4	5	1.41467	2.01149	1.9984
116534937	interferon-induced protein with tetratricopeptide repeats 1 isoform 1 [Homo sapiens]	41.21	16	17	26	0.91513	1.61163	1.62553
153082755	interferon-induced protein with tetratricopeptide repeats 2 [Homo sapiens]	17.16	6	6	7	0.964206	0.745132	0.813898
31542980	interferon-induced protein with tetratricopeptide repeats 3 isoform a [Homo sapiens]	30.61	9	10	11	0.996697	1.2992	1.31391
6912630	interferon-induced protein with tetratricopeptide repeats 5 [Homo sapiens]	9.54	3	4	4	0.948528	0.778914	0.692565
150010589	interferon-induced transmembrane protein 1 [Homo sapiens]	30.4	1	3	11	1.38324	1.68465	2.05705
148612842	interferon-induced transmembrane protein 3 [Homo sapiens]	31.58	1	3	11	1.38324	1.68465	2.05705
208431827	interferon-induced, double-stranded RNA-activated protein kinase isoform a [Homo sapiens]	32.85	16	16	20	1.01911	1.59367	1.54451
213417919	interferon-inducible double-stranded RNA-dependent protein kinase activator A isoform 3 [Homo sapiens]	28.82	7	7	10	0.98086	0.888783	0.823348
392513662	interleukin enhancer-binding factor 2 isoform 2 [Homo sapiens]	39.77	14	14	35	1.02196	1.34439	1.47056
24234750	interleukin enhancer-binding factor 3 isoform a [Homo sapiens]	36.13	25	30	70	1.11654	1.41008	1.51079
19882209	interleukin-1 receptor accessory protein isoform 2 precursor [Homo sapiens]	4.78	2	2	2	0.82124	0.749295	0.749601
342349321	interleukin-18 isoform 2 proprotein [Homo sapiens]	13.23	4	4	4	0.826705	3.81527	3.51056
6857824	intraflagellar transport protein 27 homolog isoform 2 [Homo sapiens]	29.73	4	4	5	1.31581	1.04538	0.98429
743405590	intraflagellar transport protein 52 homolog isoform 2 [Homo sapiens]	4.29	2	2	2	1.18843	0.899608	0.903225
151101151	intraflagellar transport protein 74 homolog isoform b [Homo sapiens]	5.91	2	2	2	1.22235	0.734813	0.762362
38788372	intron-binding protein aquarius [Homo sapiens]	5.86	8	8	8	0.81004	1.01835	1.22791
149999378	inverted formin-2 isoform 2 [Homo sapiens]	14.35	12	12	15	1.11	1.09281	1.08802
41352693	iron-responsive element-binding protein 2 [Homo sapiens]	1.97	2	2	2	0.944145	1.30816	1.27653
52426768	iron-sulfur cluster assembly 1 homolog, mitochondrial precursor [Homo sapiens]	31.78	3	3	4	0.972028	1.27108	1.55034
160420328	iron-sulfur cluster assembly 2 homolog, mitochondrial isoform 1 precursor [Homo sapiens]	15.58	2	2	2	0.611139	1.1464	1.11815
50301234	iron-sulfur cluster co-chaperone protein HscB, mitochondrial precursor [Homo sapiens]	11.91	3	3	3	1.04813	1.56655	1.74999
157384956	iron-sulfur protein NUBPL isoform 1 precursor [Homo sapiens]	18.18	4	4	5	0.929792	0.850068	0.92006
145275200	isoaspartyl peptidase/L-asparaginase [Homo sapiens]	43.18	8	8	13	1.37347	1.68187	1.98416
7656849	isobutyryl-CoA dehydrogenase, mitochondrial [Homo sapiens]	26.51	10	10	13	0.873486	1.38309	1.82397
103471987	isochorismatase domain-containing protein 1 [Homo sapiens]	16.78	5	5	6	1.10341	0.717237	0.732541
209969695	isochorismatase domain-containing protein 2, mitochondrial isoform 1 [Homo sapiens]	24.88	3	3	8	0.997434	1.60196	1.76828
28178821	isocitrate dehydrogenase [NAD] subunit beta, mitochondrial isoform a precursor [Homo sapiens]	38.7	12	12	21	0.889411	2.11937	2.34029
4758582	isocitrate dehydrogenase [NAD] subunit gamma, mitochondrial isoform a precursor [Homo sapiens]	42.75	12	12	16	0.944407	1.59661	1.79533
28178825	isocitrate dehydrogenase [NADP] cytoplasmic [Homo sapiens]	45.17	18	18	51	1.14867	1.06189	1.16051
28178832	isocitrate dehydrogenase [NADP], mitochondrial isoform 1 precursor [Homo sapiens]	49.12	25	25	93	1.14967	3.10092	3.71168
94721239	isoleucine--tRNA ligase, cytoplasmic [Homo sapiens]	25.83	29	29	38	1.09841	1.28716	1.20895
46852147	isoleucine--tRNA ligase, mitochondrial precursor [Homo sapiens]	24.11	20	20	27	0.834202	1.19409	1.26657
226958412	isovaleryl-CoA dehydrogenase, mitochondrial isoform 1 precursor [Homo sapiens]	33.33	15	15	22	1.16859	1.30175	1.52165
401709935	IST1 homolog isoform d [Homo sapiens]	18.81	6	6	7	0.986839	0.758782	0.717868
12056468	junction plakoglobin [Homo sapiens]	43.09	20	24	50	1.02924	1.39375	1.54981
8393638	junctional adhesion molecule A precursor [Homo sapiens]	23.41	5	5	7	0.493818	1.96485	2.38552
4506155	kallikrein-6 isoform A preproprotein [Homo sapiens]	35.66	6	6	7	0.892587	1.31798	1.41646
21327705	kallikrein-7 isoform 1 preproprotein [Homo sapiens]	7.11	2	2	2	1.3171	1.62539	1.84612
21361302	kallistatin isoform 2 precursor [Homo sapiens]	18.97	7	7	10	1.52484	0.161049	0.111177
155722990	kanadaptin [Homo sapiens]	4.27	3	3	3	0.888418	1.35613	1.36713
24432026	kelch-like protein 22 [Homo sapiens]	3.79	2	2	2	1.28618	0.796091	0.832565
195972866	keratin, type I cytoskeletal 10 [Homo sapiens]	4.79	1	3	3	0.538796	0.703537	0.87638
15431310	keratin, type I cytoskeletal 14 [Homo sapiens]	22.88	2	13	15	0.564214	0.703537	0.87638
4557701	keratin, type I cytoskeletal 17 [Homo sapiens]	36.81	7	17	27	0.867422	0.939421	1.02855
40354195	keratin, type I cytoskeletal 18 [Homo sapiens]	47.21	22	23	64	0.911189	1.37009	1.62306
24234699	keratin, type I cytoskeletal 19 [Homo sapiens]	55	17	25	46	0.557054	0.477442	0.574087
27894339	keratin, type I cytoskeletal 23 isoform 1 [Homo sapiens]	8.77	3	4	4	1.34923	2.31424	2.75183
254675185	keratin, type I cytoskeletal 26 [Homo sapiens]	6.2	1	2	2	1.37337	0.178663	0.0997396
119395750	keratin, type II cytoskeletal 1 [Homo sapiens]	6.21	3	6	8	0.851813	1.05157	0.901329
119395754	keratin, type II cytoskeletal 5 [Homo sapiens]	6.44	1	7	12	0.880123	1.71516	1.67935
372466577	keratin, type II cytoskeletal 8 isoform 2 [Homo sapiens]	58.8	31	39	159	0.871437	1.8288	2.0051
125628632	keratin, type II cytoskeletal 80 isoform K80.1 [Homo sapiens]	17.77	7	7	8	0.853502	2.12829	2.23415
20149680	ketosamine-3-kinase [Homo sapiens]	15.21	4	4	5	0.844786	0.515756	0.438712
5730027	KH domain-containing, RNA-binding, signal transduction-associated protein 1 isoform 1 [Homo sapiens]	18.96	8	8	18	1.1873	1.72786	1.82575
24308113	KIF1-binding protein [Homo sapiens]	18.84	10	10	10	0.965248	1.16311	1.11366
55741641	kinase D-interacting substrate of 220 kDa [Homo sapiens]	1.47	3	3	3	0.917836	2.0766	2.28327
118498356	kinectin isoform a [Homo sapiens]	39.87	52	53	67	0.940365	1.28153	1.36857
33620730	kinesin light chain 1 isoform 1 [Homo sapiens]	28.57	13	16	17	1.24144	0.868373	0.771714
91825557	kinesin light chain 3 [Homo sapiens]	9.72	2	4	4	1.29651	1.51033	1.56594
4758648	kinesin-1 heavy chain [Homo sapiens]	42.26	34	34	47	1.10473	1.12418	1.08281
40254834	kinesin-like protein KIF1C [Homo sapiens]	2.72	3	3	3	1.01382	0.695479	0.661062
345441817	kinesin-like protein KIF2A isoform 3 [Homo sapiens]	11.66	7	7	7	0.915595	0.999973	0.967476
46852174	kinesin-like protein KIF3A isoform 3 [Homo sapiens]	3.29	2	2	2	1.17593	0.33241	0.278441
4758646	kinesin-like protein KIF3B [Homo sapiens]	4.82	4	4	4	1.08705	0.888875	0.840743
4504893	kininogen-1 isoform 2 precursor [Homo sapiens]	41.22	17	17	35	1.11809	0.276052	0.158032
209969812	KN motif and ankyrin repeat domain-containing protein 2 isoform 2 [Homo sapiens]	15.98	12	12	12	0.582918	0.134137	0.0925211
117676403	KRR1 small subunit processome component homolog [Homo sapiens]	13.65	6	6	6	0.985169	1.60244	1.8249
10863909	kunitz-type protease inhibitor 2 isoform a precursor [Homo sapiens]	9.52	2	2	3	0.945695	1.67008	2.18319
312839880	kynureninase isoform a [Homo sapiens]	8.17	3	3	3	0.785085	2.70005	2.60721
56713256	kynurenine--oxoglutarate transaminase 3 isoform 2 [Homo sapiens]	40.71	16	16	26	0.911553	2.38803	2.85281
167830475	lactadherin isoform a preproprotein [Homo sapiens]	34.37	10	10	12	1.07185	0.86777	0.809026
312433998	lactotransferrin isoform 2 [Homo sapiens]	44.44	26	26	34	0.475804	0.602659	0.857717
118402586	lactoylglutathione lyase [Homo sapiens]	44.57	8	8	19	0.886857	0.862281	0.820861
20070205	ladinin-1 [Homo sapiens]	7.74	4	4	4	1.08614	1.06456	1.02245
115430219	lambda-crystallin homolog [Homo sapiens]	26.96	8	8	11	0.944572	0.698368	0.793808
27436946	lamin isoform A [Homo sapiens]	68.67	3	54	128	0.885363	0.306025	0.319882
5031875	lamin isoform C [Homo sapiens]	70.8	1	52	130	0.882255	0.309365	0.322168
5031877	lamin-B1 isoform 1 [Homo sapiens]	46.59	29	34	65	0.914398	1.52936	1.80689
388240801	lamin-B2 [Homo sapiens]	51.61	18	38	66	0.738315	0.485287	0.604024
119466532	laminin subunit alpha-2 isoform b precursor [Homo sapiens]	2.79	6	6	6	1.23017	0.0518091	0.0442494
732170491	laminin subunit alpha-3 isoform 3 precursor [Homo sapiens]	3.23	6	7	9	0.593718	0.412743	0.542008
380503846	laminin subunit alpha-4 isoform 2 precursor [Homo sapiens]	13.27	17	17	21	0.729526	0.186575	0.0878839
167614504	laminin subunit beta-1 precursor [Homo sapiens]	19.37	28	28	34	1.44863	0.570097	0.553837
119703755	laminin subunit beta-2 precursor [Homo sapiens]	29.31	40	40	56	0.402292	0.196972	0.256627
189083719	laminin subunit beta-3 precursor [Homo sapiens]	6.23	6	6	6	0.819195	1.25682	1.74613
145309326	laminin subunit gamma-1 precursor [Homo sapiens]	25.85	35	35	57	0.599165	0.238282	0.283555
157419140	laminin subunit gamma-2 isoform b precursor [Homo sapiens]	9.09	9	9	9	1.17304	1.33516	1.8308
23821023	L-amino-acid oxidase isoform 1 precursor [Homo sapiens]	32.1	15	15	24	0.806441	3.00624	3.36681
20357568	L-aminoadipate-semialdehyde dehydrogenase-phosphopantetheinyl transferase [Homo sapiens]	8.74	3	3	4	1.02138	1.66544	1.71765
212274337	lanC-like protein 1 [Homo sapiens]	15.54	6	6	8	1.07258	0.447908	0.463365
4503243	lanosterol 14-alpha demethylase isoform 1 precursor [Homo sapiens]	11.98	5	5	6	0.888997	0.73593	0.735121
109809739	la-related protein 7 isoform 1 [Homo sapiens]	28.52	14	14	16	0.925294	1.09308	1.07796
223029424	large subunit GTPase 1 homolog [Homo sapiens]	10.18	6	7	7	0.931036	1.23999	1.23761
56549113	lariat debranching enzyme [Homo sapiens]	18.38	7	7	9	0.950655	1.37615	1.54996
4557733	latent-transforming growth factor beta-binding protein 2 precursor [Homo sapiens]	16.75	21	21	31	1.43533	0.153557	0.100828
18497288	latent-transforming growth factor beta-binding protein 3 isoform 2 precursor [Homo sapiens]	5.97	5	5	5	1.2455	0.465398	0.562377
110347437	latent-transforming growth factor beta-binding protein 4 isoform c precursor [Homo sapiens]	22.41	24	24	34	1.31391	0.0909221	0.0976696
194473714	latexin [Homo sapiens]	17.57	3	3	3	1.31978	0.498465	0.276047
663071061	latrophilin-2 isoform 3 preproprotein [Homo sapiens]	3.56	3	3	3	1.00424	0.844918	0.833865
74136552	LDLR chaperone MESD precursor [Homo sapiens]	21.37	4	4	5	1.06069	0.664273	0.594712
112380630	leiomodin-1 [Homo sapiens]	8.83	5	5	5	1.28612	0.122329	0.0495638
31044432	LEM domain-containing protein 2 isoform 1 [Homo sapiens]	18.69	8	8	10	0.837035	0.303902	0.329112
6912482	LETM1 and EF-hand domain-containing protein 1, mitochondrial precursor [Homo sapiens]	25.85	17	17	23	0.907102	1.89507	2.24666
74048434	leucine carboxyl methyltransferase 1 isoform a [Homo sapiens]	17.96	6	6	7	1.09633	0.781916	0.796379
216548085	leucine zipper protein 1 [Homo sapiens]	2.51	2	2	2	1.2331	0.518509	0.420622
444909142	leucine zipper transcription factor-like protein 1 isoform 2 [Homo sapiens]	36.52	9	9	11	1.33029	1.11355	1.20245
16418467	leucine-rich alpha-2-glycoprotein precursor [Homo sapiens]	17.87	5	5	7	1.11349	0.296593	0.180905
256017180	leucine-rich repeat and calponin homology domain-containing protein 1 isoform 3 [Homo sapiens]	3.02	1	2	2	1.06886	1.07577	1.01099
584277014	leucine-rich repeat and calponin homology domain-containing protein 4 isoform 2 [Homo sapiens]	10.58	5	5	6	1.10028	0.860022	0.897389
23097240	leucine-rich repeat and WD repeat-containing protein 1 [Homo sapiens]	5.87	3	3	4	0.764272	1.49012	1.72995
197276647	leucine-rich repeat flightless-interacting protein 2 isoform 3 [Homo sapiens]	20.99	7	7	7	1.02785	0.771393	0.73524
288541297	leucine-rich repeat-containing protein 15 isoform b precursor [Homo sapiens]	3.27	2	2	2	0.910478	1.69049	1.14849
239582714	leucine-rich repeat-containing protein 17 isoform 2 precursor [Homo sapiens]	5.11	2	2	2	0.597889	0.0239664	0.021413
46397369	leucine-rich repeat-containing protein 20 isoform 1 [Homo sapiens]	21.2	3	3	3	0.921797	0.798052	0.875612
21361633	leucine-rich repeat-containing protein 40 [Homo sapiens]	6.15	4	4	4	1.11879	0.771371	0.742418
24308207	leucine-rich repeat-containing protein 47 [Homo sapiens]	34.99	17	17	20	1.0203	0.765023	0.691981
40254924	leucine-rich repeat-containing protein 59 [Homo sapiens]	34.53	9	9	12	1.5806	2.05158	1.75947
14042939	leucine-rich repeat-containing protein C10orf11 [Homo sapiens]	14.65	3	3	3	1.08796	1.32709	1.44821
61742775	leucyl-cystinyl aminopeptidase isoform 2 [Homo sapiens]	8.51	6	6	6	0.953227	0.675671	0.705088
13489087	leukocyte elastase inhibitor [Homo sapiens]	34.56	11	12	13	1.15961	0.295624	0.160564
24308382	leukocyte receptor cluster member 8 [Homo sapiens]	4.75	2	2	2	1.13408	0.621996	0.542252
4502673	leukocyte surface antigen CD47 isoform 1 precursor [Homo sapiens]	12.07	5	5	7	0.966014	1.03227	1.03035
375331879	leukotriene A-4 hydrolase isoform 2 [Homo sapiens]	39.69	19	19	51	0.979036	1.05049	1.05041
7661742	leydig cell tumor 10 kDa protein homolog [Homo sapiens]	10.1	2	2	2	0.755956	0.494961	0.475826
506325413	LIM and cysteine-rich domains protein 1 isoform 2 [Homo sapiens]	41.44	11	11	14	0.853131	0.417578	0.310422
301601611	LIM and senescent cell antigen-like-containing domain protein 1 isoform a [Homo sapiens]	30.75	11	11	12	1.08928	0.539124	0.437769
5453710	LIM and SH3 domain protein 1 isoform a [Homo sapiens]	43.68	14	14	20	1.00242	0.525284	0.501445
7705373	LIM domain and actin-binding protein 1 isoform 2 [Homo sapiens]	27.4	17	17	23	1.29452	0.900065	0.847832
33598968	LIM domain only protein 7 isoform 1 [Homo sapiens]	11.42	11	11	11	0.984163	1.06272	0.931184
7657307	LIM domain-containing protein 1 [Homo sapiens]	2.96	2	2	2	0.673019	1.07505	1.20219
392494079	lipoamide acyltransferase component of branched-chain alpha-keto acid dehydrogenase complex, mitochondrial precursor [Homo sapiens]	29.88	14	14	24	0.754153	1.27828	1.56322
386781463	lipolysis-stimulated lipoprotein receptor isoform 5 [Homo sapiens]	22.18	8	8	8	1.19085	1.39424	1.52402
264681524	lipoma-preferred partner isoform a [Homo sapiens]	41.34	14	14	21	0.791313	0.284648	0.208549
31652249	lipopolysaccharide-binding protein precursor [Homo sapiens]	7.07	3	3	3	1.98693	0.524155	0.269692
345498499	lipopolysaccharide-responsive and beige-like anchor protein isoform 1 [Homo sapiens]	6.49	17	17	18	1.07522	1.03132	0.965852
29171753	liprin-alpha-1 isoform a [Homo sapiens]	6.33	5	5	5	0.996806	0.754331	0.775263
312032473	liprin-beta-1 isoform 4 [Homo sapiens]	10.61	7	10	10	0.908459	0.370473	0.253585
375151575	liprin-beta-2 isoform 3 [Homo sapiens]	6.14	1	4	4	0.956152	0.46769	0.365207
68508957	liver carboxylesterase 1 isoform c precursor [Homo sapiens]	9.54	5	5	6	1.05214	0.730424	0.519293
5031857	L-lactate dehydrogenase A chain isoform 1 [Homo sapiens]	38.55	15	16	47	0.865658	1.06832	0.895058
291575128	L-lactate dehydrogenase B chain [Homo sapiens]	42.51	14	15	57	1.01084	0.95265	0.962264
451327634	lon protease homolog, mitochondrial isoform 2 [Homo sapiens]	35.31	31	31	51	1.0218	1.88935	2.32119
38524616	long-chain fatty acid transport protein 1 [Homo sapiens]	19.66	6	9	10	0.708155	1.09685	1.16447
40807357	long-chain fatty acid transport protein 4 [Homo sapiens]	9.95	3	6	6	0.737141	1.1306	1.28298
557878742	long-chain-fatty-acid--CoA ligase 1 isoform d [Homo sapiens]	19.54	10	10	10	0.799112	1.29263	1.22438
42794752	long-chain-fatty-acid--CoA ligase 3 [Homo sapiens]	17.36	8	9	12	0.863327	0.799153	0.873025
4758332	long-chain-fatty-acid--CoA ligase 4 isoform 1 [Homo sapiens]	24.18	11	12	14	1.02855	1.3014	1.46347
50511936	low affinity immunoglobulin gamma Fc region receptor II-a isoform 2 precursor [Homo sapiens]	13.61	3	3	4	0.94269	1.01651	0.971799
189083842	low affinity immunoglobulin gamma Fc region receptor III-A isoform d precursor [Homo sapiens]	7.51	2	2	2	0.676297	3.41144	3.29186
4757714	low molecular weight phosphotyrosine protein phosphatase isoform c [Homo sapiens]	39.24	6	6	8	0.950826	0.655172	0.585704
19923485	luc7-like protein 3 [Homo sapiens]	15.05	4	4	4	1.0173	0.977031	1.22653
4505047	lumican precursor [Homo sapiens]	35.5	12	12	87	1.71701	0.14632	0.0544855
10835067	lupus La protein [Homo sapiens]	51.47	29	29	49	1.14114	1.32349	1.49199
304571975	L-xylulose reductase isoform 2 [Homo sapiens]	34.3	7	7	10	0.590523	0.765796	0.872182
10880979	lymphocyte-specific protein 1 isoform 1 [Homo sapiens]	37.46	8	8	10	1.13522	1.17036	1.04143
115430227	LYR motif-containing protein 5 [Homo sapiens]	32.22	3	3	4	1.24259	5.23122	6.73618
64762484	lys-63-specific deubiquitinase BRCC36 isoform 2 [Homo sapiens]	19.93	5	5	7	1.05064	1.0464	1.16282
58761546	lysine-specific histone demethylase 1A isoform b [Homo sapiens]	17.14	12	12	16	0.811299	1.07789	1.13674
5031815	lysine--tRNA ligase isoform 2 [Homo sapiens]	34.67	22	22	28	0.977932	1.42879	1.42544
751130472	lysocardiolipin acyltransferase 1 isoform 3 [Homo sapiens]	11.51	2	2	2	1.02068	1.02207	1.21181
523498731	lysophosphatidic acid phosphatase type 6 precursor [Homo sapiens]	11.68	4	4	5	1.07925	1.19726	1.57123
663429552	lysophospholipase-like protein 1 isoform b [Homo sapiens]	9.14	2	2	2	1.01688	0.771481	0.645017
225703037	lysophospholipid acyltransferase 7 isoform 3 [Homo sapiens]	10.76	3	3	3	1.07013	0.794031	0.677104
87116681	lysophospholipid acyltransferase LPCAT4 [Homo sapiens]	4.2	2	2	2	0.610056	0.942532	0.952515
572876118	lysosomal acid lipase/cholesteryl ester hydrolase isoform 2 [Homo sapiens]	18.37	3	3	3	1.06808	1.58278	1.64729
699964217	lysosomal acid phosphatase isoform 5 precursor [Homo sapiens]	10.28	4	4	4	1.09303	3.04395	3.17909
119393891	lysosomal alpha-glucosidase preproprotein [Homo sapiens]	24.68	20	20	43	1.03391	1.50585	1.64014
51873064	lysosomal alpha-mannosidase isoform 1 precursor [Homo sapiens]	11.97	10	10	12	0.964037	1.50522	1.54932
189163485	lysosomal protective protein isoform b precursor [Homo sapiens]	10.83	5	5	7	1.32855	1.72647	1.74283
4826940	lysosomal Pro-X carboxypeptidase isoform 1 preproprotein [Homo sapiens]	10.89	5	5	10	1.12392	1.41344	1.77228
5031631	lysosome membrane protein 2 isoform 1 precursor [Homo sapiens]	14.85	7	7	14	1.06159	1.69109	1.71349
4557894	lysozyme C precursor [Homo sapiens]	39.86	4	4	5	0.870936	0.763387	0.87288
7661734	m7GpppX diphosphatase [Homo sapiens]	19.29	5	5	11	1.22434	1.13273	1.15103
27262659	macrophage colony-stimulating factor 1 receptor precursor [Homo sapiens]	2.98	2	2	2	1.1682	1.01645	0.943421
4505245	macrophage mannose receptor 1 precursor [Homo sapiens]	1.44	2	2	2	1.06757	0.479372	0.452523
4505185	macrophage migration inhibitory factor [Homo sapiens]	18.26	2	2	5	1.36813	1.21955	1.00283
20357512	macrophage scavenger receptor types I and II isoform type 1 [Homo sapiens]	4.43	2	2	2	1.03459	1.33396	1.34029
371502125	macrophage-capping protein isoform 1 [Homo sapiens]	41.95	12	12	41	1.28222	3.51558	3.28859
215983058	magnesium transporter protein 1 [Homo sapiens]	7.36	3	3	5	0.848819	0.870833	0.84418
111154074	MAGUK p55 subfamily member 7 [Homo sapiens]	23.44	11	11	13	0.955511	1.60693	1.70768
21735415	major centromere autoantigen B [Homo sapiens]	3.67	2	2	2	0.7393	0.757219	0.85352
345461076	major histocompatibility complex, class II, DR beta 1 precursor [Homo sapiens]	24.81	1	5	13	0.98525	2.21244	2.48893
155030211	major histocompatibility complex, class II, DR beta 1 precursor [Homo sapiens]	24.06	1	5	13	0.98525	2.21979	2.48893
17986005	major histocompatibility complex, class II, DR beta 3 precursor [Homo sapiens]	22.56	5	5	7	1.40373	2.69474	2.94499
645912966	major vault protein isoform 3 [Homo sapiens]	42.93	29	29	48	1.02719	0.967833	0.850836
5174539	malate dehydrogenase, cytoplasmic isoform 2 [Homo sapiens]	42.22	14	14	31	0.950639	0.809955	0.740405
21735621	malate dehydrogenase, mitochondrial isoform 1 precursor [Homo sapiens]	55.62	15	15	51	0.999369	1.1576	1.28657
7661948	malectin isoform1 precursor [Homo sapiens]	32.53	10	10	19	1.02939	1.27076	1.47041
194440732	maleylacetoacetate isomerase isoform 2 [Homo sapiens]	22.99	4	4	4	0.823975	0.954366	0.965849
7662502	malignant T-cell-amplified sequence 1 isoform 1 [Homo sapiens]	44.75	7	7	13	1.03951	1.41239	1.47045
110349750	malonyl-CoA decarboxylase, mitochondrial [Homo sapiens]	12.78	5	5	5	1.5201	0.827579	0.8599
51243059	malonyl-CoA-acyl carrier protein transacylase, mitochondrial isoform a precursor [Homo sapiens]	22.31	6	6	7	1.06439	1.33146	1.33956
31881779	mannose-1-phosphate guanyltransferase alpha [Homo sapiens]	5.95	2	2	3	0.992728	1.76617	1.59672
11761621	mannose-1-phosphate guanyltransferase beta isoform 2 [Homo sapiens]	32.5	9	9	9	1.14475	1.27272	1.2584
225903430	mannosyl-oligosaccharide glucosidase isoform 2 [Homo sapiens]	16.69	10	10	11	1.17888	0.990971	0.936491
32481209	MAP kinase-activated protein kinase 2 isoform 2 [Homo sapiens]	17.5	7	7	7	1.14387	0.936672	0.887054
13491174	MARCKS-related protein [Homo sapiens]	35.9	5	5	9	0.922364	0.331585	0.355374
117938314	marginal zone B- and B1-cell-specific protein precursor [Homo sapiens]	47.62	5	5	12	1.05719	1.6703	1.64252
189217847	maspardin isoform b [Homo sapiens]	14.59	3	3	3	1.16449	0.879249	0.818132
4505219	matrilysin preproprotein [Homo sapiens]	6.74	2	2	2	1.36162	1.6006	1.28423
21626466	matrin-3 isoform a [Homo sapiens]	29.99	22	22	43	1.00322	1.18076	1.22452
4826834	matrix metalloproteinase-14 preproprotein [Homo sapiens]	6.53	3	3	3	0.969747	0.92659	0.721176
5902004	matrix metalloproteinase-23 precursor [Homo sapiens]	5.9	2	2	2	1.32824	0.203965	0.187609
74272287	matrix metalloproteinase-9 preproprotein [Homo sapiens]	5.37	3	3	3	0.399537	0.712195	0.91812
139948432	matrix-remodeling-associated protein 5 precursor [Homo sapiens]	10.33	22	22	24	0.955886	1.53167	0.938225
56549131	matrix-remodeling-associated protein 7 isoform 1 precursor [Homo sapiens]	31.37	3	6	7	0.793602	0.459702	0.517281
56549129	matrix-remodeling-associated protein 7 isoform 3 precursor [Homo sapiens]	23.53	1	4	6	0.80735	0.320171	0.323703
30023851	mediator of RNA polymerase II transcription subunit 20 [Homo sapiens]	13.68	2	2	2	0.794537	0.829645	0.824038
395455064	mediator of RNA polymerase II transcription subunit 23 isoform c [Homo sapiens]	2.72	3	3	3	0.96341	1.322	1.42158
397739073	mediator of RNA polymerase II transcription subunit 4 isoform 2 [Homo sapiens]	14.73	2	2	2	1.21898	1.01325	1.00778
554506554	medium-chain specific acyl-CoA dehydrogenase, mitochondrial isoform c [Homo sapiens]	36.62	14	14	19	1.11268	1.44862	1.74766
52632377	melanoma-associated antigen D1 isoform b [Homo sapiens]	5.27	2	3	3	1.0401	1.49049	1.58619
19387846	melanoma-associated antigen D2 [Homo sapiens]	22.44	11	12	15	1.0936	1.15963	1.24284
20162572	melanoma-associated antigen G1 [Homo sapiens]	6.58	2	2	2	0.769442	0.98099	1.04591
27735037	membrane magnesium transporter 1 precursor [Homo sapiens]	25.19	2	2	2	1.22528	0.94454	0.832821
4502119	membrane primary amine oxidase isoform 1 [Homo sapiens]	13.89	10	10	14	0.840744	0.0555297	0.0331591
5729875	membrane-associated progesterone receptor component 1 isoform 1 [Homo sapiens]	37.44	7	8	16	0.836954	0.691733	0.997181
291621647	membrane-associated progesterone receptor component 2 [Homo sapiens]	20.24	5	6	6	1.068	0.768698	0.92096
32967264	merlin isoform 7 [Homo sapiens]	8.28	4	4	4	1.12761	0.634584	0.614825
618857509	mesencephalic astrocyte-derived neurotrophic factor precursor [Homo sapiens]	47.57	13	13	24	1.10912	1.47349	1.72982
225735617	mesoderm induction early response protein 1 isoform h [Homo sapiens]	3.51	2	2	2	0.88626	0.670849	0.503219
4507509	metalloproteinase inhibitor 1 precursor [Homo sapiens]	37.68	5	5	5	1.77828	0.967593	0.856647
14141170	metastasis-associated protein MTA2 [Homo sapiens]	15.57	8	9	9	0.976806	1.1304	1.12216
50838795	metastasis-associated protein MTA3 isoform b [Homo sapiens]	4.27	1	2	2	0.667385	0.778268	0.854056
11034825	methionine adenosyltransferase 2 subunit beta isoform 1 [Homo sapiens]	39.52	11	11	13	1.19949	0.686441	0.712585
5803092	methionine aminopeptidase 2 [Homo sapiens]	33.05	9	9	12	1.03302	0.644501	0.645117
633257783	methionine synthase isoform 3 [Homo sapiens]	2.33	2	2	2	1.05287	0.509284	0.438082
117606353	methionine-R-sulfoxide reductase B2, mitochondrial precursor [Homo sapiens]	46.15	6	6	7	1.0606	1.43303	1.47231
301336162	methionine-R-sulfoxide reductase B3 isoform 2 precursor [Homo sapiens]	15.68	2	2	2	1.41078	0.427134	0.346322
14043022	methionine--tRNA ligase, cytoplasmic [Homo sapiens]	30	20	20	27	0.93797	1.38255	1.32697
24308436	methionine--tRNA ligase, mitochondrial precursor [Homo sapiens]	3.54	2	2	2	0.938043	2.41476	2.97842
156105673	methyl-CpG-binding domain protein 1 isoform 3 [Homo sapiens]	8.93	3	3	4	0.824889	0.70958	0.682717
527498242	methyl-CpG-binding domain protein 3 isoform 2 [Homo sapiens]	9.27	2	2	2	1.22619	0.936969	1.023
4826830	methyl-CpG-binding protein 2 isoform 1 [Homo sapiens]	43.83	19	19	24	0.803443	0.468687	0.564183
11545863	methylcrotonoyl-CoA carboxylase beta chain, mitochondrial [Homo sapiens]	31.44	15	15	27	1.03914	1.88409	2.41501
4502327	methylglutaconyl-CoA hydratase, mitochondrial precursor [Homo sapiens]	23.01	8	8	9	0.949422	1.68787	2.18066
515870065	methylmalonate-semialdehyde dehydrogenase [acylating], mitochondrial isoform 2 precursor [Homo sapiens]	49.04	23	23	32	0.774012	0.873807	1.05334
26892295	methylmalonic aciduria type A protein, mitochondrial precursor [Homo sapiens]	6.46	2	2	2	1.14303	1.07872	1.15044
188035928	methylmalonyl-CoA epimerase, mitochondrial precursor [Homo sapiens]	18.18	3	3	4	1.07542	0.999443	1.05064
156105689	methylmalonyl-CoA mutase, mitochondrial precursor [Homo sapiens]	20.8	11	11	12	0.982407	1.09734	1.35496
13129110	methylosome protein 50 [Homo sapiens]	12.57	4	4	5	0.914623	1.14078	0.860921
4502891	methylosome subunit pICln [Homo sapiens]	43.88	5	5	7	0.61566	0.700756	0.709777
72534748	methylthioribose-1-phosphate isomerase isoform 1 [Homo sapiens]	36.59	11	11	13	1.10307	1.08168	0.998722
166235186	methylthioribulose-1-phosphate dehydratase [Homo sapiens]	31.82	6	6	11	0.991026	1.10229	1.04771
164663805	methyltransferase-like protein 7B precursor [Homo sapiens]	28.28	7	7	10	0.980696	2.29677	3.23985
667751613	mevalonate kinase isoform b [Homo sapiens]	21.8	4	4	5	0.891657	0.791465	0.786917
238859557	MHC class II regulatory factor RFX1 [Homo sapiens]	2.15	2	2	3	0.797963	1.20301	1.38588
8923390	MICOS complex subunit MIC19 [Homo sapiens]	46.7	12	12	21	0.944607	1.25509	1.42698
14150134	MICOS complex subunit MIC25 [Homo sapiens]	32.34	5	5	6	0.937388	0.550724	0.572828
154354966	MICOS complex subunit MIC60 isoform 3 [Homo sapiens]	48.73	36	36	67	0.961616	1.35926	1.65868
50726968	microfibrillar-associated protein 1 [Homo sapiens]	23.46	8	8	8	0.898277	1.25522	1.31922
663071068	microfibrillar-associated protein 5 isoform d precursor [Homo sapiens]	13.51	2	2	3	2.68024	0.133235	0.113371
324120898	microsomal glutathione S-transferase 2 isoform 3 precursor [Homo sapiens]	20.78	2	2	2	0.994815	0.921208	0.914499
4758714	microsomal glutathione S-transferase 3 [Homo sapiens]	25.66	3	3	11	1.04662	1.16313	1.37765
95147555	microtubule-associated protein 1A [Homo sapiens]	1.96	4	5	6	0.852587	0.447618	0.374794
6912494	microtubule-associated protein RP/EB family member 1 [Homo sapiens]	33.58	7	9	13	1.0492	1.22096	1.23001
374081840	microtubule-associated protein RP/EB family member 2 isoform 4 [Homo sapiens]	16.42	3	4	4	1.14195	0.554119	0.426264
396080279	midkine isoform a precursor [Homo sapiens]	38.46	6	6	10	1.79215	0.312993	0.373599
42822891	migration and invasion enhancer 1 [Homo sapiens]	17.39	2	2	2	0.984753	0.822878	0.66594
14916498	mimecan preproprotein [Homo sapiens]	29.53	10	10	24	1.70314	0.0268035	0.0226796
29789409	mimitin, mitochondrial [Homo sapiens]	18.93	3	3	4	1.09809	0.641012	0.763804
373838727	mini-chromosome maintenance complex-binding protein isoform 2 [Homo sapiens]	16.41	9	9	9	0.989222	0.722669	0.736415
23308607	minor histocompatibility antigen H13 isoform 1 [Homo sapiens]	14.06	4	4	6	1.16705	1.33642	1.45485
537361056	minor histocompatibility protein HA-1 isoform 4 [Homo sapiens]	10.3	9	9	10	0.949998	1.83223	1.67393
14149934	MIP18 family protein FAM96A isoform a precursor [Homo sapiens]	12.5	2	2	2	0.847351	2.16811	2.14221
238814322	mitochondrial 10-formyltetrahydrofolate dehydrogenase precursor [Homo sapiens]	26.44	22	22	25	1.27427	1.63887	2.10493
259155315	mitochondrial 2-oxoglutarate/malate carrier protein isoform 2 [Homo sapiens]	37.29	12	12	14	0.914691	1.40301	1.55518
31542713	mitochondrial amidoxime reducing component 2 precursor [Homo sapiens]	9.55	2	3	3	0.827236	0.308432	0.327394
83776598	mitochondrial antiviral-signaling protein isoform 1 [Homo sapiens]	37.78	8	8	9	0.969735	1.03903	1.07674
4557403	mitochondrial carnitine/acylcarnitine carrier protein [Homo sapiens]	20.6	5	5	6	1.04884	1.37164	1.72354
151108473	mitochondrial fission 1 protein [Homo sapiens]	24.34	4	4	8	0.754122	1.61342	1.81205
457866836	mitochondrial fission factor isoform b [Homo sapiens]	14.78	3	3	5	0.808521	0.967668	1.25307
153251745	mitochondrial fission regulator 1-like isoform a [Homo sapiens]	18.84	4	4	6	0.829185	0.893665	0.916213
13375983	mitochondrial glutamate carrier 1 [Homo sapiens]	15.17	5	5	6	1.23855	1.85601	2.21655
6912708	mitochondrial import inner membrane translocase subunit Tim10 [Homo sapiens]	32.22	4	4	6	1.06961	1.13293	1.21815
6912382	mitochondrial import inner membrane translocase subunit Tim10 B [Homo sapiens]	31.07	3	3	3	0.927032	1.18856	1.14123
11024700	mitochondrial import inner membrane translocase subunit Tim13 [Homo sapiens]	53.68	4	4	8	0.978878	2.06925	2.33787
21687102	mitochondrial import inner membrane translocase subunit TIM14 isoform 1 [Homo sapiens]	33.62	5	5	7	1.18164	1.22719	1.35982
33636719	mitochondrial import inner membrane translocase subunit TIM44 [Homo sapiens]	29.65	14	14	18	0.941269	1.20882	1.33836
4758152	mitochondrial import inner membrane translocase subunit Tim8 A isoform 1 [Homo sapiens]	22.68	2	2	3	0.841099	1.82799	2.31538
256773260	mitochondrial import inner membrane translocase subunit Tim8 B [Homo sapiens]	19.39	2	2	2	0.966449	2.30718	2.90181
6912714	mitochondrial import inner membrane translocase subunit Tim9 isoform a [Homo sapiens]	29.21	2	2	4	1.22047	1.14815	1.38845
7657257	mitochondrial import receptor subunit TOM20 homolog [Homo sapiens]	17.24	3	3	3	1.2259	1.0865	1.26855
9910382	mitochondrial import receptor subunit TOM22 homolog [Homo sapiens]	26.06	2	2	2	1.78521	1.29865	1.8477
21361356	mitochondrial import receptor subunit TOM34 [Homo sapiens]	49.51	15	15	21	0.987316	1.40322	1.57307
49169828	mitochondrial import receptor subunit TOM5 homolog isoform 1 [Homo sapiens]	29.41	2	2	2	1.0884	1.07069	1.25481
54607135	mitochondrial import receptor subunit TOM70 [Homo sapiens]	43.75	27	27	42	0.873897	1.09463	1.29366
32698767	mitochondrial inner membrane protease ATP23 homolog [Homo sapiens]	20.33	3	3	3	1.10501	1.15887	1.05687
223718097	mitochondrial inner membrane protein OXA1L [Homo sapiens]	1.82	2	2	2	1.07904	1.67326	1.96672
156105687	mitochondrial intermediate peptidase [Homo sapiens]	20.62	12	12	13	0.957341	1.8568	2.2862
148612859	mitochondrial intermembrane space import and assembly protein 40 isoform 1 [Homo sapiens]	45.07	4	4	6	0.896563	1.40194	1.86524
315013568	mitochondrial peptide methionine sulfoxide reductase isoform d [Homo sapiens]	17.75	2	2	2	0.830749	0.843414	0.845654
219521872	mitochondrial pyruvate carrier 2 [Homo sapiens]	17.32	2	2	2	0.701479	0.73755	0.77678
117647226	mitochondrial ribonuclease P protein 1 precursor [Homo sapiens]	51.61	17	17	28	1.04637	1.86284	2.41761
375493516	mitochondrial ribonuclease P protein 3 isoform 3 [Homo sapiens]	10.45	4	4	4	1.01923	2.12866	2.53129
186928856	mitochondrial thiamine pyrophosphate carrier [Homo sapiens]	15	4	4	4	0.857039	1.94559	2.25689
24308013	mitochondrial-processing peptidase subunit alpha isoform 1 precursor [Homo sapiens]	29.71	14	14	17	1.08823	1.66741	1.85599
94538354	mitochondrial-processing peptidase subunit beta precursor [Homo sapiens]	29.24	12	12	14	1.06826	1.56027	1.93511
45269137	mitofusin-1 [Homo sapiens]	9.58	6	6	6	1.05897	1.2922	1.59955
189083768	mitofusin-2 [Homo sapiens]	17.17	10	10	14	0.940948	1.04229	1.14579
20986531	mitogen-activated protein kinase 1 [Homo sapiens]	43.89	12	17	34	0.864268	1.1152	1.06047
91718899	mitogen-activated protein kinase 3 isoform 1 [Homo sapiens]	35.36	8	13	19	0.834388	0.591555	0.540601
20986519	mitogen-activated protein kinase 8 isoform beta1 [Homo sapiens]	5.99	1	2	3	1.37862	1.33513	1.39411
19526767	mitogen-activated protein kinase kinase kinase MLT isoform 2 [Homo sapiens]	5.27	1	2	3	0.60275	0.403147	0.424813
56550081	mitotic checkpoint protein BUB3 isoform b [Homo sapiens]	37.73	9	9	16	1.1012	1.09415	1.14393
27735067	mitotic interactor and substrate of PLK1 [Homo sapiens]	5.45	3	3	3	0.937277	2.44794	3.09215
751557638	mitotic spindle assembly checkpoint protein MAD1 isoform b precursor [Homo sapiens]	15.65	8	8	9	0.869309	0.994086	1.149
7706343	mitotic spindle-associated MMXD complex subunit MIP18 [Homo sapiens]	26.38	2	2	2	1.31461	0.952973	1.07226
222352111	MKI67 FHA domain-interacting nucleolar phosphoprotein [Homo sapiens]	29.01	9	9	11	1.09115	1.80009	1.998
148747437	MOB kinase activator 1A [Homo sapiens]	17.13	4	4	6	1.00076	1.11477	1.04805
34594669	MOB kinase activator 2 isoform 2 [Homo sapiens]	10.55	3	3	3	0.807899	0.787315	0.753302
4505257	moesin [Homo sapiens]	62.91	36	51	121	1.0358	1.07584	1.03376
291575163	monocyte differentiation antigen CD14 precursor [Homo sapiens]	28.27	8	8	14	1.01843	1.51831	1.64564
5174513	mothers against decapentaplegic homolog 3 isoform 1 [Homo sapiens]	7.53	2	3	4	1.18161	0.473692	0.484308
47778925	mothers against decapentaplegic homolog 5 [Homo sapiens]	8.82	3	4	4	0.864096	0.515698	0.502275
41055989	M-phase phosphoprotein 8 [Homo sapiens]	4.07	3	3	3	0.888002	1.07417	0.993897
4506567	mRNA cap guanine-N7 methyltransferase [Homo sapiens]	20.8	10	10	12	1.02642	1.69336	1.75647
4506399	mRNA export factor [Homo sapiens]	34.51	10	10	19	1.0511	1.09843	1.25782
589269222	mRNA-decapping enzyme 1A isoform c [Homo sapiens]	4.71	2	2	2	1.30258	1.02058	0.953653
[truncated: 2,819 more rows]
