# Supplementary material for: An integrated proteomic and glycoproteomic approach uncovers differences in glycosylation occupancy from benign and malignant epithelial ovarian tumors
Source: Clin Proteomics. 2017 May 10;14:16. doi: 10.1186/s12014-017-9152-2 (PMC5424371; doi:10.1186/s12014-017-9152-2)
Supplement: Supplementary file 2 — Additional file 2: Table S2. Glycosite-containing peptides identified from glycoproteomic analysis from benign and HGSC tissues in iTRAQ experiment 1. [file 12014_2017_9152_MOESM2_ESM.xlsx]

## Sheet: Sheet1
Supplementary Table S2. Glycosite-containing peptides identified from glycoproteomic analysis from benign and HGSC tissues in iTRAQ experiment 1.
Protein Group Accessions	Description	Sequence	PSM	Benign1/Benign1	HGSC1/Benign1	HGSC1/Benign1	Average NGSC1/Benign1
4758400	folate receptor alpha precursor [Homo sapiens]	gWnWTSGFNk	2	0.75881	10.8789	13.2023	12.0406
767970279	sialate O-acetylesterase isoform X1;sialate O-acetylesterase isoform X1	aLAYGEknLTFEGPLPEkIELLAHk	2	1.64654	8.4739	10.0499	9.26192
530379299	PREDICTED: CD180 antigen isoform X1 [Homo sapiens]	lmnLTFLDLTR	2	0.879523	7.54658	7.86062	7.7036
7706093	toll-like receptor 7 precursor [Homo sapiens]	dAFLnLTk	3	1.50971	7.49715	7.8795	7.68833
767917186	PREDICTED: prolyl endopeptidase FAP isoform X1 [Homo sapiens]	fmGLPTkDDNLEHYknSTVmAR	1	1.34245	7.43191	3.79941	5.61566
767910949	PREDICTED: CD48 antigen isoform X1 [Homo sapiens]	vQkEDnSTYImR	3	1.35148	5.34798	5.69234	5.52016
767917186	PREDICTED: prolyl endopeptidase FAP isoform X1 [Homo sapiens]	vQnVSVLSIcDFR	2	1.12895	7.2287	3.64165	5.43518
767962308	PREDICTED: tetraspanin-15 isoform X5 [Homo sapiens]	nTTEVVNTmcGYk	2	0.883267	5.12613	5.48982	5.30798
767926400	PREDICTED: lysosome-associated membrane glycoprotein 3 isoform X3 [Homo sapiens]	yFNIDPnATQASGNcGTR	1	1.30565	4.24776	5.8907	5.06923
767917186	PREDICTED: prolyl endopeptidase FAP isoform X1 [Homo sapiens]	dILnGTFSYk	5	0.788723	6.77506	2.98386	4.87946
4758400	folate receptor alpha precursor [Homo sapiens]	kNAccSTnTSQEAHk	1	2.12787	3.93772	4.76212	4.34992
635574608	prostatic acid phosphatase isoform 3 [Homo sapiens]	vYDPLYcESVHnFTLPSWATEDTmTk	1	1.76078	3.78122	4.78396	4.28259
538917057	integrin beta-6 isoform c precursor [Homo sapiens]	eVEVnSSk	1	0.833133	4.01544	4.54698	4.28121
4504009	alpha-galactosidase A precursor [Homo sapiens]	lGIYADVGnk	1	1.20229	3.94509	4.09661	4.02085
767922791	nuclear pore membrane glycoprotein 210 isoform X3	eGSGYFFLnTSTADVVk	2	1.56312	3.3965	4.58288	3.98969
39777608	semaphorin-4B isoform 1 precursor [Homo sapiens]	fEAEHISnYTALLLSR	1	1.74553	4.26159	3.5767	3.91915
767924069	PREDICTED: CUB domain-containing protein 1 isoform X1 [Homo sapiens]	eSnITVLIk	3	1.0208	4.36115	3.3009	3.83103
4507677;431822408	Endoplasmin (94 kDa glucose-regulated protein) (GRP-94) (Heat shock protein 90 kDa beta member 1) (Tumor rejection antigen 1) (gp96 homolog)	eLISnASDALDk	1	1.52205	3.20415	4.44627	3.82521
38454326	ADP-ribosyl cyclase/cyclic ADP-ribose hydrolase 1 [Homo sapiens]	fAEAAcDVVHVmLnGSR	1	2.19831	3.40568	4.19576	3.80072
767970279	sialate O-acetylesterase isoform X1;sialate O-acetylesterase isoform X1	nLTFEGPLPEkIELLAHk	2	1.44782	3.49918	4.0504	3.77479
767924069	PREDICTED: CUB domain-containing protein 1 isoform X1 [Homo sapiens]	tcSSnLTLTSGSk	2	1.43236	4.01109	3.3474	3.67924
767951705	PREDICTED: extracellular sulfatase Sulf-1 isoform X3 [Homo sapiens]	dYFTDLITnESINYFk	2	1.32531	5.1163	2.2088	3.66255
530374784	PREDICTED: procollagen-lysine,2-oxoglutarate 5-dioxygenase 2 isoform X1 [Homo sapiens]	eAInITLDHk	4	1.8415	5.77525	1.47498	3.62511
224586817	Golgi apparatus protein 1 isoform 3 precursor [Homo sapiens]	nDTLQEAk	1	1.27874	3.38026	3.82546	3.60286
301500670	glutamate carboxypeptidase 2 isoform 5 [Homo sapiens]	nFTEIASk	3	1.23977	3.21428	3.80578	3.51003
767922909	PREDICTED: leucine-rich repeats and immunoglobulin-like domains protein 1 isoform X2 [Homo sapiens]	sLnLSYNk	3	0.907653	3.07748	3.90738	3.49243
61744483	4F2 cell-surface antigen heavy chain isoform f [Homo sapiens]	dASSFLAEWQnITk	2	1.08553	3.3487	3.62173	3.48521
530363118	PREDICTED: sortilin isoform X1 [Homo sapiens]	nFkDITDLInNTFIR	1	1.5283	3.30847	3.63715	3.47281
34452173	integrin alpha-X isoform 2 precursor [Homo sapiens]	yLnFSESEEk	1	1.46181	3.42514	3.5124	3.46877
73486661	amiloride-sensitive amine oxidase [copper-containing] isoform 2 precursor [Homo sapiens]	dcSmPPPFSYnGTYRPV	2	1.5046	3.3878	3.37504	3.38142
7657373	tetraspanin-13 [Homo sapiens]	sVNPnDTcLAScVk	3	1.26504	2.7945	3.82346	3.30898
530413667	PREDICTED: desmocollin-2 isoform X1 [Homo sapiens]	anYTILk	5	0.967294	3.49911	3.10319	3.30115
148664211	cell adhesion molecule 1 isoform E precursor [Homo sapiens]	fQLLnFSSSELk	8	1.4028	2.84754	3.63004	3.23879
61098457	NHL repeat-containing protein 3 isoform a precursor [Homo sapiens]	lSQDFmILWLHGEnGTGPAk	1	0.961551	2.94365	3.30142	3.12254
116292750	apolipoprotein(a) precursor [Homo sapiens]	wEYcnLTR	2	1.30732	4.59491	1.55377	3.07434
11386147	prosaposin isoform a preproprotein [Homo sapiens]	nSTkQEILAALEk	1	0.622484	2.49991	3.51863	3.00927
767970511	PREDICTED: sortilin-related receptor isoform X1 [Homo sapiens]	aASnFTEIk	3	1.69827	2.80073	3.14621	2.97347
530379299	PREDICTED: CD180 antigen isoform X1 [Homo sapiens]	nLSHLQTLnLSHNEPLGLQSQAFk	1	1.23552	3.02026	2.8992	2.95973
767970279	sialate O-acetylesterase isoform X1;sialate O-acetylesterase isoform X1	hSVLWnAmIHPLcnmTLk	4	0.88418	3.4275	2.4862	2.95685
4507677	endoplasmin precursor [Homo sapiens]	lGVIEDHSnR	6	1.23461	2.56324	3.24539	2.90432
4505259	macrophage scavenger receptor types I and II isoform type 2 [Homo sapiens]	vLNnITNDLR	1	0.942309	2.95927	2.81353	2.8864
767926400	PREDICTED: lysosome-associated membrane glycoprotein 3 isoform X3 [Homo sapiens]	tGIYQVLnGSR	1	1.36666	2.39135	3.31641	2.85388
530362033	PREDICTED: cadherin EGF LAG seven-pass G-type receptor 2 isoform X1 [Homo sapiens]	gNELSLVLLnASTGELk	2	0.959582	2.79549	2.90839	2.85194
767957313	tenascin isoform X17	nLTVPGSLR	3	1.86737	5.0626	0.61649	2.83954
4826673	cadherin-6 preproprotein [Homo sapiens]	eDAQInTTIGSVTAQDPDAAR	1	1.32342	2.72223	2.8557	2.78896
21536337	myelin protein zero-like protein 2 precursor [Homo sapiens]	vLEAVnGTDAR	1	0.854894	2.41285	3.13914	2.77599
578824215	PREDICTED: N-acetylglucosamine-1-phosphotransferase subunits alpha/beta isoform X3 [Homo sapiens]	tnVSHVVGQLDDIRk	2	1.71908	2.54894	3.0019	2.77542
20302168	toll-like receptor 8 isoform 2 precursor [Homo sapiens]	fAFQnLTQLR	1	1.06681	2.63934	2.84531	2.74232
5231228	ribonuclease T2 precursor [Homo sapiens]	qDQQLQncTEPGEQPSPk	1	0.964909	1.91116	3.54042	2.72579
386869362	P2X purinoceptor 4 isoform 4 [Homo sapiens]	nILPnITTTYLk	2	0.918664	2.54874	2.82954	2.68914
768014274	PREDICTED: sialoadhesin isoform X5 [Homo sapiens]	eAAGSPAnFSWFR	1	0.94341	2.43309	2.90312	2.66811
767924069	PREDICTED: CUB domain-containing protein 1 isoform X1 [Homo sapiens]	aSVSFLNFnLSNcER	1	1.24857	2.93002	2.38226	2.65614
767917186	PREDICTED: prolyl endopeptidase FAP isoform X1 [Homo sapiens]	dDNLEHYknSTVmAR	3	0.873687	3.61299	1.68575	2.64937
383872538	CD63 antigen isoform D precursor [Homo sapiens]	ccGAAnYTDWEk	2	1.07825	2.06705	3.16016	2.6136
62739183	complement C1q tumor necrosis factor-related protein 3 isoform b precursor [Homo sapiens]	tGTVDnNTSTDLk	2	1.23121	3.11628	2.10955	2.61292
589269196	adhesion G-protein coupled receptor G1 isoform f [Homo sapiens]	nSSQVLGEk	1	1.44782	2.36858	2.8545	2.61154
119874205	OCIA domain-containing protein 1 isoform 1 [Homo sapiens]	nITYEELR	1	1.11277	2.11621	3.07445	2.59533
557786190	periostin isoform 7 precursor [Homo sapiens]	eVnDTLLVNELk	30	2.52896	3.89068	1.28453	2.58761
7710152	alpha-1,3-mannosyl-glycoprotein 4-beta-N-acetylglucosaminyltransferase B isoform 1 precursor [Homo sapiens]	lFnTSVEVLPFDNPQSDkEALQEGR	1	1.07013	2.29561	2.81919	2.5574
195976805	hypoxia up-regulated protein 1 precursor [Homo sapiens]	vInETWAWk	3	1.02667	2.23931	2.77735	2.50833
167466207	intercellular adhesion molecule 3 isoform 1 precursor [Homo sapiens]	eIVcnVTLGGER	4	1.08653	2.35952	2.62652	2.49302
10863927	peptidyl-prolyl cis-trans isomerase A isoform 1 [Homo sapiens]	hTGPGILSmANAGPNTnGSQFFIcTAk	1	1.55382	2.49405	2.36003	2.42704
572876118	lysosomal acid lipase/cholesteryl ester hydrolase isoform 2 [Homo sapiens]	yDLPASINFILnk	1	0.996098	2.2777	2.57214	2.42492
40317628	thrombospondin-2 precursor [Homo sapiens]	vVnSTTGTGEHLR	24	1.39916	4.01493	0.779597	2.39726
38455402	neutrophil gelatinase-associated lipocalin precursor [Homo sapiens]	sYnVTSVLFR	7	0.869189	2.3295	2.40885	2.36918
589269196	adhesion G-protein coupled receptor G1 isoform f [Homo sapiens]	vAnLTEPVVLTFQHQLQPk	2	1.11675	2.14686	2.54876	2.34781
392307009	receptor-type tyrosine-protein phosphatase C isoform 2 precursor [Homo sapiens]	sFHnFTLcYIk	7	0.963365	2.21936	2.39777	2.30856
42491362	inhibitor of nuclear factor kappa-B kinase-interacting protein isoform 2 [Homo sapiens]	qDILnNSLTTLSQDITk	2	1.64974	2.24882	2.35739	2.3031
547235656	UPF0577 protein KIAA1324 isoform 5 [Homo sapiens]	kmSVcTDnVTDLR	2	1.47584	1.85234	2.70936	2.28085
4502281	sodium/potassium-transporting ATPase subunit beta-3 [Homo sapiens]	fLkPYTLEEQknLTVcPDGALFEQk	5	0.88823	2.13343	2.42438	2.27891
735367775	integrin beta-2 isoform 1 precursor [Homo sapiens]	ncSAAcPGLQLSNNPVk	4	0.932058	2.22344	2.27623	2.24984
62460635	transmembrane 9 superfamily member 1 isoform b precursor [Homo sapiens]	iIFAnVSVR	1	1.06649	2.20472	2.27156	2.23814
767917186	PREDICTED: prolyl endopeptidase FAP isoform X1 [Homo sapiens]	sVnASNYGLSPDR	4	1.17894	2.97359	1.48	2.22679
399124765	granzyme H isoform 2 precursor [Homo sapiens]	nFSNDImLLQLER	1	0.785926	2.5867	1.86113	2.22391
10092665	sushi domain-containing protein 2 precursor [Homo sapiens]	lASAFGDPHFVTFDGTnFTFnGR	1	0.993564	2.21139	2.20707	2.20923
38454326	ADP-ribosyl cyclase/cyclic ADP-ribose hydrolase 1 [Homo sapiens]	hPcnITEEDYQPLmk	3	0.925374	1.99588	2.40913	2.2025
7706093	toll-like receptor 7 precursor [Homo sapiens]	eASFmSVnEScYk	2	1.06461	2.06735	2.33652	2.20194
384081596	cathepsin L1 isoform 2 [Homo sapiens]	ySVAnDTGFVDIPk	13	1.04261	2.08217	2.30683	2.1945
68508955	CD97 antigen isoform 3 preproprotein [Homo sapiens]	gDknVTmGQSSAR	5	1.57446	1.97733	2.4054	2.19137
19923281	carbohydrate sulfotransferase 3 [Homo sapiens]	nSSEQFEk	1	2.21902	2.15084	2.18695	2.1689
83367077	mucin-16 [Homo sapiens]	tSSTEGnFTk	1	1.42532	2.16848	2.16172	2.1651
767948099	serum paraoxonase/arylesterase 2-like isoform 1;serum paraoxonase/arylesterase 2 isoform X3;serum paraoxonase/arylesterase 2 isoform X3	iQNILSEkPTVTTVYANnGSVLQGSSVASVYDGk	4	1.3399	1.43922	2.85504	2.14713
153218487	KDEL motif-containing protein 2 precursor [Homo sapiens]	nLSDLLEk	1	0.759883	2.6368	1.63871	2.13775
767950497	PREDICTED: disintegrin and metalloproteinase domain-containing protein 28 isoform X11 [Homo sapiens]	iTPnASFTLENFSk	1	1.53627	1.86031	2.41497	2.13764
392307009	receptor-type tyrosine-protein phosphatase C isoform 2 precursor [Homo sapiens]	nASVSISHNScTAPDk	1	1.76347	2.04259	2.22311	2.13285
262263314	cystatin-F precursor [Homo sapiens]	lDDcDFQTnHTLk	1	1.0888	2.46726	1.79566	2.13146
167466207	intercellular adhesion molecule 3 isoform 1 precursor [Homo sapiens]	tELDmQPQGLGLFVnTSAPR	1	0.483595	2.09766	2.13355	2.1156
392307009	receptor-type tyrosine-protein phosphatase C isoform 2 precursor [Homo sapiens]	nGSAAmcHFTTk	8	1.22672	2.11952	2.08782	2.10367
145309304	cadherin EGF LAG seven-pass G-type receptor 3 precursor [Homo sapiens]	gFDPncnk	1	1.08658	1.96753	2.16378	2.06566
209862865	kallikrein-11 isoform 1 precursor [Homo sapiens]	tATESFPHPGFnNSLPNk	3	1.16825	1.5199	2.60027	2.06009
144446030	lymphocyte antigen 75 precursor [Homo sapiens]	ynVSSLEk	3	0.923461	1.88864	2.21275	2.05069
383872538	CD63 antigen isoform D precursor [Homo sapiens]	nnHTASILDR	59	1.28012	1.95894	2.11796	2.03845
344179112	scavenger receptor cysteine-rich type 1 protein M130 isoform b precursor [Homo sapiens]	eDAAVncTDISVQk	3	1.29664	1.82795	2.2447	2.03633
530369521	PREDICTED: transmembrane protein 87B isoform X2 [Homo sapiens]	tmFnSTDIk	1	1.42002	2.15837	1.88768	2.02302
145651814	endogenous retrovirus group 3 member 1 Env polyprotein precursor [Homo sapiens]	eGDLLnQTk	1	1.12175	1.89957	2.13701	2.01829
166235138	seizure 6-like protein 2 isoform 3 precursor [Homo sapiens]	iVSPEPGGAVGPnLTcR	4	1.02301	1.76589	2.25809	2.01199
11968009	nucleotide exchange factor SIL1 precursor [Homo sapiens]	fnSSSSSLEEk	1	1.54786	1.67296	2.34138	2.00717
39777608	semaphorin-4B isoform 1 precursor [Homo sapiens]	inSSLQLPDR	3	1.11232	1.84273	2.15453	1.99863
4507677	endoplasmin precursor [Homo sapiens]	gVVDSDDLPLnVSR	2	1.11609	1.75848	2.22098	1.98973
699964215	lysosomal acid phosphatase isoform 4 precursor [Homo sapiens]	yEQLQnETR	3	1.22508	1.78699	2.19122	1.98911
148664211	cell adhesion molecule 1 isoform E precursor [Homo sapiens]	vSLTnVSISDEGR	7	1.21173	1.77826	2.19173	1.985
34452173	integrin alpha-X isoform 2 precursor [Homo sapiens]	lLLTAnVSSEnNTPR	3	0.910104	2.14514	1.78404	1.96459
11386147	prosaposin isoform a preproprotein [Homo sapiens]	lIDnnkTEk	5	1.43857	1.90953	2.00583	1.95768
139948432	matrix-remodeling-associated protein 5 precursor [Homo sapiens]	vFAnGTLVVk	2	0.925648	2.67262	1.18345	1.92804
11386147	prosaposin isoform a preproprotein [Homo sapiens]	nLEknSTk	2	1.75406	1.7654	2.09024	1.92782
767924069	PREDICTED: CUB domain-containing protein 1 isoform X1 [Homo sapiens]	iGTFcSnGTVSR	1	1.38336	2.45053	1.39514	1.92283
67191027	integrin alpha-4 isoform 1 preproprotein [Homo sapiens]	iGFLkPHEnk	5	1.00979	1.92429	1.91869	1.92149
767985152	PREDICTED: thrombospondin-1 isoform X1 [Homo sapiens]	vScPImPcSnATVPDGEccPR	2	1.21805	3.06357	0.76806	1.91582
589269128	nicastrin isoform 3 precursor [Homo sapiens]	iYIPLnk	2	1.03608	1.84935	1.96198	1.90567
195976805	hypoxia up-regulated protein 1 precursor [Homo sapiens]	lSALDNLLnHSSmFLk	7	1.11115	1.65797	2.15093	1.90445
148728162	receptor-type tyrosine-protein phosphatase eta isoform 1 precursor [Homo sapiens]	snDTAASEYk	1	0.820321	1.93204	1.85109	1.89156
270483821	tetraspanin-3 isoform 3 [Homo sapiens]	tYnGTNPDAASR	2	1.30386	1.78847	1.93963	1.86405
5031863	galectin-3-binding protein precursor [Homo sapiens]	aLGFEnATQALGR	18	1.26005	1.78604	1.93906	1.86255
4826940	lysosomal Pro-X carboxypeptidase isoform 1 preproprotein [Homo sapiens]	nYSVLYFQQk	2	1.18628	1.65554	2.04697	1.85126
530405525	PREDICTED: integrin alpha-11 isoform X2 [Homo sapiens]	vILFTmHnNR	1	4.24692	2.56652	1.11521	1.84087
343168772;343168770	cDNA FLJ30070 fis, clone ASTRO2000046, highly similar to CD166 ANTIGEN	eGDnITLk	4	0.720622	1.79986	1.8737	1.83678
767970279	sialate O-acetylesterase isoform X1;sialate O-acetylesterase isoform X1	aLAYGEknLTFEGPLPEk	12	1.23592	1.7313	1.93362	1.83246
530395557	Tetratricopeptide repeat domain 17, isoform CRA_c;Isoform 2 of Tetratricopeptide repeat protein 17;tetratricopeptide repeat protein 17 isoform 2;tetratricopeptide repeat protein 17 isoform X4;;tetratricopeptide repeat domain 17, isoform CRA_c	vnLSAPLLPk	1	1.35218	1.70283	1.94274	1.82278
530362033	PREDICTED: cadherin EGF LAG seven-pass G-type receptor 2 isoform X1 [Homo sapiens]	nATQHTAGYFGSDVk	5	1.45539	1.63576	1.98559	1.81067
29029552	adenosine deaminase CECR1 isoform b [Homo sapiens]	nILDALmLnTTR	3	0.926184	1.99786	1.62049	1.80917
557786190	periostin isoform 7 precursor [Homo sapiens]	iFLkEVnDTLLVNELk	6	2.45912	2.73359	0.87756	1.80557
167466217	integrin alpha-L isoform b precursor [Homo sapiens]	aLScnVSSPIFk	1	1.0445	1.79424	1.81328	1.80376
768026610	PREDICTED: cadherin EGF LAG seven-pass G-type receptor 1 isoform X4 [Homo sapiens]	dIGnYScAAQGTQTGSkk	1	2.07436	1.75672	1.83155	1.79413
345461079	HLA class II histocompatibility antigen, DQ beta 1 chain isoform 1 precursor [Homo sapiens]	gmcYFTnGTER	2	1.55875	1.8046	1.78342	1.79401
390979639	programmed cell death 1 ligand 1 isoform b precursor [Homo sapiens]	inTTTNEIFYcTFR	1	1.17821	1.50164	2.08075	1.7912
221316760	neural cell adhesion molecule L1 isoform 3 precursor [Homo sapiens]	vTYQnHnk	4	0.859487	1.92355	1.65661	1.79008
767957232	dipeptidyl peptidase 2 isoform X5	aLAGLVYnASGSEHcYDIYR	4	1.57203	1.85031	1.71969	1.785
110227598	phospholipase B-like 1 precursor [Homo sapiens]	nGDAYGFYnNSVk	8	0.756508	1.64364	1.89229	1.76796
767963060	urokinase-type plasminogen activator isoform X2	enSTDYLYPEQLk	1	1.67558	2.28823	1.24113	1.76468
768026610	PREDICTED: cadherin EGF LAG seven-pass G-type receptor 1 isoform X4 [Homo sapiens]	nVDmAGFIANnGTR	5	1.49967	1.70373	1.81567	1.7597
42491362	inhibitor of nuclear factor kappa-B kinase-interacting protein isoform 2 [Homo sapiens]	iSnLTIVQAEIk	1	1.80511	1.80584	1.70421	1.75503
4503143	cathepsin D preproprotein [Homo sapiens]	gSLSYLnVTR	2	2.08941	1.86218	1.64231	1.75225
66346695	fibrillin-2 precursor [Homo sapiens]	aSQDQTmcmDVDEcERHPcGnGTck	2	3.65986	1.40277	2.09358	1.74817
4507047	high affinity cationic amino acid transporter 1 [Homo sapiens]	lcLNnDTk	3	1.05801	1.45626	2.03146	1.74386
768011769	PREDICTED: sialic acid-binding Ig-like lectin 5 isoform X2 [Homo sapiens]	lEEkPLEGnSSQGSFk	1	0.989303	1.62575	1.84928	1.73751
68448544	HLA class II histocompatibility antigen gamma chain isoform a [Homo sapiens]	yGnmTEDHVmHLLQNADPLkVYPPLk	4	1.28473	1.65115	1.80979	1.73047
148664211	cell adhesion molecule 1 isoform E precursor [Homo sapiens]	dTAVEGEEIEVncTAmASkPATTIR	3	0.91003	1.63718	1.81901	1.72809
22202611	carboxypeptidase D isoform 1 precursor [Homo sapiens]	fANEYPnITR	1	1.39367	1.58693	1.86663	1.72678
301500670	glutamate carboxypeptidase 2 isoform 5 [Homo sapiens]	vPYNVGPGFTGnFSTQk	2	0.438506	1.68557	1.73368	1.70962
530384404	PREDICTED: transmembrane glycoprotein NMB isoform X3 [Homo sapiens]	nSSDETFLk	3	0.538556	1.70678	1.70449	1.70564
4826673	cadherin-6 preproprotein [Homo sapiens]	iFNIDSGnGSIFTSk	1	1.00989	1.61991	1.77527	1.69759
160333222	transmembrane protein 87A isoform 2 precursor [Homo sapiens]	enGTNLTFIGDk	1	1.23114	1.6709	1.72348	1.69719
530404200	PREDICTED: legumain isoform X4 [Homo sapiens]	dLnETIHYmYk	15	1.11075	1.57954	1.80632	1.69293
530363118	PREDICTED: sortilin isoform X1 [Homo sapiens]	dITDLInNTFIR	5	1.30844	1.72314	1.6567	1.68992
217272890	palmitoyl-protein thioesterase 1 isoform 2 precursor [Homo sapiens]	gInESYk	1	1.25449	1.48583	1.88444	1.68514
94421469	thioredoxin domain-containing protein 15 precursor [Homo sapiens]	iFIFnQTGIEAk	1	1.08601	1.49712	1.86954	1.68333
699964215	lysosomal acid phosphatase isoform 4 precursor [Homo sapiens]	yHGFLnTSYHR	1	1.13846	1.81372	1.54051	1.67712
22202611	carboxypeptidase D isoform 1 precursor [Homo sapiens]	dLDTDFTNnASQPETk	5	1.01604	1.57723	1.77361	1.67542
144446030	lymphocyte antigen 75 precursor [Homo sapiens]	iAnISGDGQk	3	0.883447	1.52179	1.81927	1.67053
24797076	HLA class II histocompatibility antigen, DP beta 1 chain precursor [Homo sapiens]	qEcYAFnGTQR	2	1.47434	1.53081	1.80123	1.66602
530363118	PREDICTED: sortilin isoform X1 [Homo sapiens]	lAnNTHQHVFDDLR	9	1.38878	1.5175	1.79834	1.65792
83367077	mucin-16 [Homo sapiens]	anVSAVk	2	0.95172	1.60419	1.70077	1.65248
767957313	tenascin isoform X17	vEAAQnLTLPGSLR	4	1.80005	2.71262	0.574068	1.64334
116534898	desmoglein-2 preproprotein [Homo sapiens]	inATDADEPNTLNSk	16	1.26818	1.73261	1.53935	1.63598
38455402	neutrophil gelatinase-associated lipocalin precursor [Homo sapiens]	eDkSYnVTSVLFR	5	1.21617	1.52	1.74792	1.63396
5453601	cartilage-associated protein precursor [Homo sapiens]	dTWGLSDEHFQPRPEAVQFFnVTTLQk	1	2.86243	2.10972	1.15652	1.63312
768020319	PREDICTED: coxsackievirus and adenovirus receptor isoform X1 [Homo sapiens]	nASSEYSGTYScTVR	1	1.30967	1.52633	1.73478	1.63056
767988554	PREDICTED: integrin alpha-M isoform X1 [Homo sapiens]	anVTSENNmPR	5	1.09643	1.56199	1.68776	1.62488
197382758	heparan sulfate 2-O-sulfotransferase 1 isoform 2 [Homo sapiens]	yHVLHInTTk	2	1.49884	1.63239	1.58939	1.61089
767984005	PREDICTED: insulin-like growth factor 1 receptor isoform X5 [Homo sapiens]	dVmQVAnTTmSSR	1	1.12773	1.50032	1.71538	1.60785
116534898	desmoglein-2 preproprotein [Homo sapiens]	yVQnGTYTVk	5	1.35066	1.60364	1.5932	1.59842
22202611	carboxypeptidase D isoform 1 precursor [Homo sapiens]	gILnATISVAEINHPVTTYk	1	1.5369	1.43228	1.75628	1.59428
5031863	galectin-3-binding protein precursor [Homo sapiens]	tVIRPFYLTnSSGVD	9	1.24243	1.57488	1.60267	1.58878
296317297	adhesion G-protein coupled receptor G2 isoform 6 precursor [Homo sapiens]	nIcnLSSIcNDSAFFR	1	1.27803	1.75082	1.41466	1.58274
301500670	glutamate carboxypeptidase 2 isoform 5 [Homo sapiens]	vDcTPLmYSLVHnLTk	2	1.26752	1.40153	1.75355	1.57754
349732140	high affinity immunoglobulin gamma Fc receptor IB isoform 3 precursor [Homo sapiens]	iTSASVnDSGEYR	3	1.50992	1.6356	1.51547	1.57554
767979246	Lysosome-associated membrane glycoprotein 1;Isoform 2 of Lysosome-associated membrane glycoprotein 1;lysosome-associated membrane glycoprotein 1 isoform X2	enTSDPSLVIAFGR	6	1.0059	1.46907	1.67297	1.57102
189181666	beta-hexosaminidase subunit alpha isoform 2 preproprotein [Homo sapiens]	sAEGTFFInk	7	1.36698	1.37031	1.7709	1.5706
767910579	PREDICTED: hemicentin-1 isoform X1 [Homo sapiens]	aEnGTcIDIDEck	1	2.7778	1.65705	1.47789	1.56747
227430301	CD109 antigen isoform 2 preproprotein [Homo sapiens]	nVSTNVFFk	1	1.55244	1.50534	1.62513	1.56524
767979671	PREDICTED: phospholipase D4 isoform X1 [Homo sapiens]	vFIVPVGnHSNIPFSR	2	1.80796	1.68674	1.43824	1.56249
30179907	paired immunoglobulin-like type 2 receptor alpha isoform 3 precursor [Homo sapiens]	lFLnWTEGQk	1	1.44797	1.51668	1.60175	1.55921
291045220	lysosomal alpha-mannosidase isoform 2 precursor [Homo sapiens]	anLTWSVk	2	1.49747	1.61154	1.49995	1.55575
392307009	receptor-type tyrosine-protein phosphatase C isoform 2 precursor [Homo sapiens]	yAnITVDYLYNk	2	1.17122	1.56156	1.54891	1.55523
157266300	aminopeptidase N precursor [Homo sapiens]	nATLVnEADkLR	4	1.17312	1.5858	1.51238	1.54909
227430301	CD109 antigen isoform 2 preproprotein [Homo sapiens]	tQDEILFSnSTR	2	0.959403	1.4328	1.66451	1.54866
157266300	aminopeptidase N precursor [Homo sapiens]	aEFnITLIHPk	4	1.15748	1.60271	1.49026	1.54648
386869362	P2X purinoceptor 4 isoform 4 [Homo sapiens]	aAEnFTLLVk	3	0.988045	1.45383	1.63234	1.54309
27262665	macrophage colony-stimulating factor 1 isoform c precursor [Homo sapiens]	vkNVFnETk	2	1.0883	1.61198	1.43335	1.52266
11415040	suppressor of tumorigenicity 14 protein [Homo sapiens]	vInQTTcENLLPQQITPR	2	0.89485	1.32038	1.72404	1.52221
83367077	mucin-16 [Homo sapiens]	fnITDNVmQHLLSPLFQR	1	1.61647	1.40646	1.63331	1.51989
767956556	ATP-binding cassette sub-family A member 1 isoform X6	eAFnETNQAIR	1	1.08717	1.44867	1.58697	1.51782
767943325	PREDICTED: receptor-type tyrosine-protein phosphatase kappa isoform X10 [Homo sapiens]	iAVDWESLGYnITR	1	0.722262	1.50854	1.50452	1.50653
157388900	inositol monophosphatase 3 [Homo sapiens]	qVALQTFGnQTTIIPAGGAGYk	2	1.01845	1.26159	1.75008	1.50584
383872538	CD63 antigen isoform D precursor [Homo sapiens]	qQmENYPkNnHTASILDR	21	1.30398	1.41756	1.59007	1.50382
66346698	alpha-N-acetylglucosaminidase precursor [Homo sapiens]	vFPQVnVTk	5	1.20683	1.38706	1.6132	1.50013
767951299	PREDICTED: disintegrin and metalloproteinase domain-containing protein 9 isoform X2 [Homo sapiens]	nFSScSAEDFEk	1	0.935199	1.53317	1.45826	1.49572
767983159	protein CASC4 isoform X1;cancer susceptibility candidate 4, isoform CRA_e	nNTYLVk	3	1.14598	1.48076	1.50826	1.49451
5360208	iduronate 2-sulfatase isoform b precursor [Homo sapiens]	vHAGnFSTIPQYFk	2	1.06131	1.4645	1.52399	1.49424
5032045	ribonuclease K6 precursor [Homo sapiens]	amSGInnYTQHck	4	1.62647	1.82669	1.16084	1.49377
167466198	intercellular adhesion molecule 1 precursor [Homo sapiens]	lNPTVTYGnDSFSAk	4	0.607593	1.55687	1.42461	1.49074
578824215	PREDICTED: N-acetylglucosamine-1-phosphotransferase subunits alpha/beta isoform X3 [Homo sapiens]	eGPkLnSTAQk	1	1.03813	1.41914	1.55675	1.48794
83367077	mucin-16 [Homo sapiens]	lEnGSDTSSk	1	1.57708	1.45323	1.51603	1.48463
768026610	PREDICTED: cadherin EGF LAG seven-pass G-type receptor 1 isoform X4 [Homo sapiens]	lSRnETQVDGAR	2	1.56962	1.62902	1.33452	1.48177
4507239	translocon-associated protein subunit beta precursor [Homo sapiens]	iAPASnVSHTVVLRPLk	2	5.58524	1.80239	1.15944	1.48092
767945489	;Integrin beta;;;;Isoform 2 of Integrin beta-8;;integrin beta-8 isoform X2;integrin beta-8 isoform X3;integrin beta-8 isoform X4;integrin beta-8 isoform X4;integrin beta-8 isoform X4;integrin beta-8 isoform X4;integrin beta-8 isoform X4;integrin beta-8 isoform X4;	nYAIIkPIGFnETAk	1	1.1747	1.43963	1.51808	1.47886
70906437	fibrinogen gamma chain isoform gamma-A precursor [Homo sapiens]	vDkDLQSLEDILHQVEnk	17	0.655566	2.55556	0.400653	1.47811
767979671	PREDICTED: phospholipase D4 isoform X1 [Homo sapiens]	tWPQnFSSHFNR	1	1.11888	1.57126	1.38313	1.4772
4504061	N-acetylglucosamine-6-sulfatase precursor [Homo sapiens]	yYnYTLSINGk	3	1.23928	1.41226	1.5412	1.47673
5031863	galectin-3-binding protein precursor [Homo sapiens]	aAIPSALDTnSSk	12	1.19308	1.41246	1.53807	1.47526
157266300	aminopeptidase N precursor [Homo sapiens]	nATLVNEADk	1	1.22609	1.48813	1.45909	1.47361
54607043	glucosylceramidase isoform 1 precursor [Homo sapiens]	mELSmGPIQAnHTGTGLLLTLQPEQk	1	1.41319	1.40142	1.54082	1.47112
291045220	lysosomal alpha-mannosidase isoform 2 precursor [Homo sapiens]	nLSAPVTLNLR	1	1.85418	1.66794	1.26731	1.46763
530388455	aspartyl/asparaginyl beta-hydroxylase isoform X14	ynLSEVLQGk	2	1.09929	1.30751	1.62714	1.46732
767908230	PREDICTED: glycosylated lysosomal membrane protein isoform X2 [Homo sapiens]	tFAnGSLAFR	1	1.26064	1.36382	1.56474	1.46428
189181666	beta-hexosaminidase subunit alpha isoform 2 preproprotein [Homo sapiens]	sAEGTFFInkTEIEDFPR	1	1.45712	1.32099	1.57831	1.44965
38454326	ADP-ribosyl cyclase/cyclic ADP-ribose hydrolase 1 [Homo sapiens]	iFDknSTFGSVEVHnLQPEk	10	1.34766	1.42586	1.47291	1.44938
530370059	PREDICTED: fibronectin isoform X20 [Homo sapiens]	lDAPTNLQFVnETDSTVLVR	9	0.822436	2.04789	0.838268	1.44308
296317297	adhesion G-protein coupled receptor G2 isoform 6 precursor [Homo sapiens]	tFnASGVkPQR	1	1.57924	1.69216	1.18181	1.43699
635574608	prostatic acid phosphatase isoform 3 [Homo sapiens]	fLnESYkHEQVYIR	2	1.21504	1.39241	1.47594	1.43417
767935902	PREDICTED: alpha-mannosidase 2 isoform X2 [Homo sapiens]	dSVInLSESVEDGPk	2	1.45223	1.39676	1.47112	1.43394
767988554	PREDICTED: integrin alpha-M isoform X1 [Homo sapiens]	tnkTEFQLELPVk	3	0.899293	1.40015	1.46471	1.43243
530362033	PREDICTED: cadherin EGF LAG seven-pass G-type receptor 2 isoform X1 [Homo sapiens]	lQRnESGLDSGR	1	1.51597	1.40545	1.45227	1.42886
17986005	major histocompatibility complex, class II, DR beta 3 precursor [Homo sapiens]	kSEcHFFnGTER	7	1.80398	1.50276	1.3465	1.42463
119393891	lysosomal alpha-glucosidase preproprotein [Homo sapiens]	nNTIVNELVR	14	1.28446	1.23467	1.61255	1.42361
767926225	PREDICTED: collagen alpha-5(VI) chain isoform X3 [Homo sapiens]	nLSIQVGk	2	1.40404	1.56319	1.28226	1.42273
116174742	extracellular serine/threonine protein kinase FAM20C precursor [Homo sapiens]	fGnETFIIHLDNGR	1	1.07286	1.501	1.33421	1.4176
604723328	allergin-1 isoform Allergin-1S2 precursor [Homo sapiens]	yDREPAEFnLTk	2	0.970946	1.53227	1.30102	1.41664
333440434	cation-dependent mannose-6-phosphate receptor isoform 2 precursor [Homo sapiens]	lkPLFnk	2	1.1601	1.54749	1.28522	1.41636
589269128	nicastrin isoform 3 precursor [Homo sapiens]	kIYIPLnk	2	1.37664	1.52609	1.30218	1.41414
530363118	PREDICTED: sortilin isoform X1 [Homo sapiens]	hLYTTTGGETDFTnVTSLR	3	1.19941	1.33675	1.4615	1.39913
768035597	sodium/hydrogen exchanger 7 isoform X4	aFSTLLVnVSGk	1	1.44784	1.26009	1.53437	1.39723
767958024	PREDICTED: solute carrier family 28 member 3 isoform X3 [Homo sapiens]	gPGEVIPGGnHSLYSLk	1	1.37983	1.4622	1.32596	1.39408
4504151	granulins precursor [Homo sapiens]	dVEcGEGHFcHDnQTccR	2	1.7	1.37867	1.39498	1.38683
61744483	4F2 cell-surface antigen heavy chain isoform f [Homo sapiens]	sLVTQYLnATGNR	6	1.00404	1.45228	1.32136	1.38682
767967906	teneurin-4 isoform X2	fnVSLGk	1	0.879838	1.38255	1.37692	1.37973
767934709	A disintegrin and metalloproteinase with thrombospondin motifs 12 isoform X5	dSVnISQk	1	0.985289	1.63486	1.11791	1.37638
503774425	transmembrane protein 5 isoform 2 [Homo sapiens]	iYEAcSYGSIPVVEDVmTAGncGnTSVHHGAPLQLLk	1	3.00537	1.34921	1.39551	1.37236
530407090	PREDICTED: solute carrier organic anion transporter family member 3A1 isoform X3 [Homo sapiens]	dVcAAnGSGGDEGPDPDLIcR	2	0.703854	1.10827	1.62838	1.36832
109148548	N-acylethanolamine-hydrolyzing acid amidase isoform 2 precursor [Homo sapiens]	fnVSLDSVPELR	2	0.974468	1.33598	1.39806	1.36702
767970511	PREDICTED: sortilin-related receptor isoform X1 [Homo sapiens]	lTIVnSSVLDRPR	2	1.59667	1.43582	1.29408	1.36495
384081596	cathepsin L1 isoform 2 [Homo sapiens]	ySVAnDTGFVDIPkQEk	9	1.30758	1.41051	1.31709	1.3638
530407442	PREDICTED: mesothelin isoform X7 [Homo sapiens]	lAFQnmnGSEYFVk	3	0.666147	1.69271	1.02657	1.35964
344179112	scavenger receptor cysteine-rich type 1 protein M130 isoform b precursor [Homo sapiens]	gnESALWDck	1	0.907073	1.24893	1.46825	1.35859
145699139	cartilage intermediate layer protein 2 precursor [Homo sapiens]	eAGQnVTFcck	1	1.63851	1.98624	0.722985	1.35461
70906437	fibrinogen gamma chain isoform gamma-A precursor [Homo sapiens]	dLQSLEDILHQVEnk	1	0.910048	2.29835	0.396641	1.34749
768057167	IgGFc-binding protein isoform X2	yLPVnSSLLTSDcSER	2	1.01983	1.53615	1.15871	1.34743
4507531	toll-like receptor 3 precursor [Homo sapiens]	lTQVPDDLPTnITVLnLTHNQLR	2	1.75023	1.41144	1.28204	1.34674
767908565	torsin-1A-interacting protein 2 isoform X2;torsin-1A-interacting protein 2 isoform X2	hLnASNPTEPATIIFTAAR	2	0.842448	1.3085	1.38085	1.34468
386869362	P2X purinoceptor 4 isoform 4 [Homo sapiens]	vkGVAVTnTSk	6	0.967363	1.28137	1.40706	1.34421
195976805	hypoxia up-regulated protein 1 precursor [Homo sapiens]	nATLAEQAk	15	1.40403	1.24984	1.43407	1.34196
530374784	PREDICTED: procollagen-lysine,2-oxoglutarate 5-dioxygenase 2 isoform X1 [Homo sapiens]	yncSIESPR	1	1.42071	2.19292	0.486954	1.33994
187607300	versican core protein isoform 2 precursor [Homo sapiens]	dNSInTSk	1	1.31181	1.88602	0.79322	1.33962
530431011	PREDICTED: platelet endothelial cell adhesion molecule isoform X6 [Homo sapiens]	vncSVPEEk	1	0.373212	1.41076	1.26796	1.33936
343168772;343168770	cDNA FLJ30070 fis, clone ASTRO2000046, highly similar to CD166 ANTIGEN	nAIkEGDnITLk	10	0.98273	1.39322	1.28532	1.33927
578824215	PREDICTED: N-acetylglucosamine-1-phosphotransferase subunits alpha/beta isoform X3 [Homo sapiens]	nLSHLPTFSSPAIESHIHR	2	0.640055	1.28083	1.39726	1.33905
11386147	prosaposin isoform a preproprotein [Homo sapiens]	tnSTFVQALVEHVk	1	0.428389	1.55891	1.1125	1.33571
208022658	beta-galactosidase isoform c precursor [Homo sapiens]	nNVITLnITGk	5	1.38997	1.36408	1.29871	1.3314
578824215	PREDICTED: N-acetylglucosamine-1-phosphotransferase subunits alpha/beta isoform X3 [Homo sapiens]	vILLPnQTHYIIPk	1	0.393385	1.20727	1.45164	1.32945
139948432	matrix-remodeling-associated protein 5 precursor [Homo sapiens]	iTVHGnGSLDIR	3	2.26599	1.51184	1.14601	1.32892
27262659	macrophage colony-stimulating factor 1 receptor precursor [Homo sapiens]	lAnATTk	1	1.55117	1.53347	1.12396	1.32872
349732140	high affinity immunoglobulin gamma Fc receptor IB isoform 3 precursor [Homo sapiens]	tNISHnGTYHcSGmGk	3	1.21284	1.34903	1.30573	1.32738
47578101	selenoprotein N isoform 2 precursor [Homo sapiens]	eLEELQNNQEnSSHQk	1	1.00548	1.29776	1.34565	1.3217
699964215	lysosomal acid phosphatase isoform 4 precursor [Homo sapiens]	qTPEYQnESSR	1	1.26047	1.13197	1.50535	1.31866
156616290	collagen alpha-6(VI) chain precursor [Homo sapiens]	tFADLAAHnQTFLk	2	4.59123	2.08964	0.546927	1.31828
303304997	receptor-type tyrosine-protein phosphatase U isoform 4 precursor [Homo sapiens]	aPADLPHGSYLmVnTSQHAPGQR	2	0.96528	1.33135	1.29573	1.31354
148728162	receptor-type tyrosine-protein phosphatase eta isoform 1 precursor [Homo sapiens]	iHVAGETDSSNLnVSEPR	7	1.00339	1.34154	1.28304	1.31229
586946403	ectonucleotide pyrophosphatase/phosphodiesterase family member 5 isoform 2 [Homo sapiens]	iQPIIAVADEGWHILQnk	1	0.814216	1.21265	1.41063	1.31164
5031863	galectin-3-binding protein precursor [Homo sapiens]	gLnLTEDTYkPR	24	1.29497	1.23384	1.38891	1.31138
51988910	fibroblast growth factor receptor-like 1 precursor [Homo sapiens]	aGAInATYk	3	1.25454	1.25724	1.3598	1.30852
578824215	PREDICTED: N-acetylglucosamine-1-phosphotransferase subunits alpha/beta isoform X3 [Homo sapiens]	vPmLVLDPALPAnITLk	2	1.13679	1.19369	1.42272	1.30821
530413667	PREDICTED: desmocollin-2 isoform X1 [Homo sapiens]	aInDTAAR	2	1.04088	1.36946	1.22834	1.2989
530387776	PREDICTED: acid ceramidase isoform X1 [Homo sapiens]	tVLEnSTSYEEAk	14	1.1345	1.1942	1.40357	1.29889
39777608	semaphorin-4B isoform 1 precursor [Homo sapiens]	kInSSLQLPDR	6	1.17345	1.22405	1.36413	1.29409
21361657	protein disulfide-isomerase A3 precursor [Homo sapiens]	vDcTANTnTcNk	1	1.2037	1.17553	1.39572	1.28563
110347423	spondin-1 precursor [Homo sapiens]	lTFYGnWSEk	3	2.74671	1.24443	1.32596	1.28519
767956556	ATP-binding cassette sub-family A member 1 isoform X6	tLnSTSPFPSk	3	1.17419	1.23423	1.33321	1.28372
61744426	kallikrein-6 isoform B [Homo sapiens]	dcSAnTTScHILGWGk	2	2.00628	1.27095	1.28556	1.27826
6912502	alpha-1,3-mannosyl-glycoprotein 4-beta-N-acetylglucosaminyltransferase A isoform 1 [Homo sapiens]	vGAETnGSkDALNk	1	1.33641	1.25134	1.2969	1.27412
68448544	HLA class II histocompatibility antigen gamma chain isoform a [Homo sapiens]	yGnmTEDHVmHLLQNADPLk	17	1.22813	1.23207	1.30008	1.26608
148664211	cell adhesion molecule 1 isoform E precursor [Homo sapiens]	vDDEmPQHAVLSGPNLFINNLnkTDnGTYR	2	0.924338	1.11418	1.41487	1.26453
54607043	glucosylceramidase isoform 1 precursor [Homo sapiens]	tYTYADTPDDFQLHnFSLPEEDTk	1	1.4993	1.06281	1.46546	1.26413
530387589	PREDICTED: heparan-alpha-glucosaminide N-acetyltransferase isoform X5 [Homo sapiens]	fGEFGnYSLLVk	1	0.671413	1.32695	1.19373	1.26034
530369984	PREDICTED: receptor tyrosine-protein kinase erbB-4 isoform X8 [Homo sapiens]	mEDGLLTcHGPGPDncTk	1	1.48051	1.13355	1.38571	1.25963
139948432	matrix-remodeling-associated protein 5 precursor [Homo sapiens]	sDSGnYTcLVR	4	1.70723	1.69027	0.827514	1.25889
572152963	gamma-glutamyltranspeptidase 1 precursor [Homo sapiens]	nmTSEFFAAQLR	4	1.30827	1.17945	1.33211	1.25578
68508955	CD97 antigen isoform 3 preproprotein [Homo sapiens]	lSAVNSIFLSHNnTk	15	1.08063	1.2632	1.24663	1.25492
166197668	T-cell surface glycoprotein CD5 isoform 1 precursor [Homo sapiens]	iQnSScTSLEHcFR	3	0.978282	1.19836	1.30249	1.25042
227430301	CD109 antigen isoform 2 preproprotein [Homo sapiens]	hLnGTITAk	1	1.36531	1.2113	1.28835	1.24983
767951705	PREDICTED: extracellular sulfatase Sulf-1 isoform X3 [Homo sapiens]	tFAVYLnNTGYR	1	1.35013	1.76076	0.738759	1.24976
495528154	collagen alpha-1(V) chain isoform 2 preproprotein [Homo sapiens]	nVTLILDck	3	2.5464	2.14415	0.35433	1.24924
148728162	receptor-type tyrosine-protein phosphatase eta isoform 1 precursor [Homo sapiens]	acVAGFTnITFHPQNk	2	1.27591	1.28283	1.20101	1.24192
157266300	aminopeptidase N precursor [Homo sapiens]	gPSTPLPEDPNWnVTEFHTTPk	1	0.761876	1.20086	1.27863	1.23974
294862302	myeloid cell surface antigen CD33 isoform 3 precursor [Homo sapiens]	nncSLSIVDAR	2	1.43851	1.25078	1.21541	1.2331
589269128	nicastrin isoform 3 precursor [Homo sapiens]	nISGVVLADHSGAFHNk	8	1.0189	1.14123	1.32472	1.23297
530407155	lactadherin isoform e;lactadherin isoform X1	nNSIPDk	1	1.09212	1.41566	1.04409	1.22987
767926225	PREDICTED: collagen alpha-5(VI) chain isoform X3 [Homo sapiens]	hLQTFLEnITSSmDVk	1	1.21274	1.32682	1.12913	1.22797
768033066	cytochrome b-245 heavy chain isoform X1;;	gQTAESLAVHnITVcEQk	8	1.05052	1.08118	1.36383	1.2225
61742797	basal cell adhesion molecule isoform 2 precursor [Homo sapiens]	vLSLPLnSSAVVncSVHGLPTPALR	1	0.513036	0.984131	1.43967	1.2119
767985152	PREDICTED: thrombospondin-1 isoform X1 [Homo sapiens]	vVnSTTGPGEHLR	38	1.15159	1.83166	0.591312	1.21149
20070349	vacuole membrane protein 1 isoform 1 [Homo sapiens]	eHHnGnFTDPSSVNEk	1	2.01485	1.45376	0.965735	1.20975
4758400	folate receptor alpha precursor [Homo sapiens]	nAccSTnTSQEAHk	6	1.36284	1.07872	1.34075	1.20974
11386147	prosaposin isoform a preproprotein [Homo sapiens]	nLEknSTkQEILAALEk	2	0.959789	1.03866	1.3719	1.20528
160333222	transmembrane protein 87A isoform 2 precursor [Homo sapiens]	lFQncSELFk	2	1.19536	1.19799	1.21136	1.20468
530388290	PREDICTED: peroxidasin-like protein isoform X5 [Homo sapiens]	lnATLGEISEGHLPFHk	2	1.06987	0.916867	1.47753	1.1972
403225038	type 2 lactosamine alpha-2,3-sialyltransferase isoform 5 [Homo sapiens]	nAYHnVTAEQLFLk	2	1.41762	1.2085	1.1857	1.1971
767910920	PREDICTED: immunoglobulin superfamily member 8 isoform X3 [Homo sapiens]	iGPGEPLELLcnVSGALPPAGR	1	0.691765	1.05244	1.33372	1.19308
294660772	alkaline phosphatase, tissue-nonspecific isozyme isoform 3 [Homo sapiens]	nkTDVEYESDEk	5	1.66079	1.13063	1.2532	1.19192
767965814	PREDICTED: CD82 antigen isoform X2 [Homo sapiens]	gFcEAPGnR	1	0.737907	0.991717	1.38958	1.19065
768052080	major histocompatibility complex, class I, B isoform X7	gYYnQSEAGSHTLQR	31	1.5092	1.08486	1.28775	1.18631
66346698	alpha-N-acetylglucosaminidase precursor [Homo sapiens]	sVYncSGEAcR	1	1.33994	1.05107	1.31519	1.18313
578823517	V-type proton ATPase 116 kDa subunit a isoform 2 isoform X3	mVLWnDSVVR	1	1.38757	1.16391	1.20016	1.18204
767929733	protein sel-1 homolog 3 isoform X3	nQnESVSEIGGk	1	1.24724	1.01476	1.34249	1.17862
61742775	leucyl-cystinyl aminopeptidase isoform 2 [Homo sapiens]	sALLEFAcTHNLGncSTTAmk	4	0.9382	1.14255	1.21158	1.17706
189458817	transferrin receptor protein 1 isoform 1 [Homo sapiens]	dFEDLYTPVnGSIVIVR	2	0.871103	1.08776	1.2634	1.17558
52426774	HLA class II histocompatibility antigen, DR alpha chain precursor [Homo sapiens]	fTPPVVnVTWLR	4	1.25872	1.39083	0.958346	1.17459
22202611	carboxypeptidase D isoform 1 precursor [Homo sapiens]	nnSnNFDLNR	2	1.25571	1.22527	1.11089	1.16808
4757876	bone marrow stromal antigen 2 precursor [Homo sapiens]	gFQDVEAQAATcnHTVmALmASLDAEk	7	0.96786	1.07168	1.26216	1.16692
530387776	PREDICTED: acid ceramidase isoform X1 [Homo sapiens]	tSQEnISFETmYDVLSTkPVLNk	2	0.687046	1.10913	1.21647	1.1628
530368992	PREDICTED: tyrosine-protein kinase Mer isoform X3 [Homo sapiens]	sDnGSYIck	1	1.194	1.17056	1.15503	1.16279
547235656	UPF0577 protein KIAA1324 isoform 5 [Homo sapiens]	mSVcTDnVTDLR	4	1.08671	0.88271	1.44132	1.16202
578798498	PREDICTED: endothelin-converting enzyme 1 isoform X2 [Homo sapiens]	dYYLnk	1	0.693219	1.10182	1.21903	1.16042
13775238	plasmalemma vesicle-associated protein [Homo sapiens]	eLnFTTR	1	0.96748	1.28456	1.03016	1.15736
735367775	integrin beta-2 isoform 1 precursor [Homo sapiens]	lTnnSNQFQTEVGk	15	1.33225	1.20849	1.10323	1.15586
768051089	major histocompatibility complex, class I, B isoform X7	yYnQSEAGSHIIQR	19	0.929557	1.0645	1.24595	1.15522
22538431	cathepsin B isoform 1 preproprotein [Homo sapiens]	nTTWQAGHNFYNVDmSYLk	1	0.952354	1.10809	1.19764	1.15286
221316760	neural cell adhesion molecule L1 isoform 3 precursor [Homo sapiens]	vPGnQTSTTLk	3	0.434748	1.16694	1.13597	1.15145
767937632	protocadherin Fat 2 isoform X4	vPEnITLYTPILHTQAR	1	0.722346	1.14851	1.15425	1.15138
4504957	lysosome-associated membrane glycoprotein 2 isoform A precursor [Homo sapiens]	vASVINInPnTTHSTGScR	13	1.50923	1.31216	0.987161	1.14966
767947949	neuronal cell adhesion molecule isoform X26	yQPInSTHELGPLVDLk	2	1.16071	1.06706	1.23103	1.14904
343168772;343168770	cDNA FLJ30070 fis, clone ASTRO2000046, highly similar to CD166 ANTIGEN	nATVVWmk	3	1.01477	1.14306	1.15393	1.1485
767988554	PREDICTED: integrin alpha-M isoform X1 [Homo sapiens]	eLFnITnGAR	8	0.963894	1.13831	1.15711	1.14771
572152963	gamma-glutamyltranspeptidase 1 precursor [Homo sapiens]	lHNQLLPnVTTVER	11	1.4009	1.21302	1.08082	1.14692
17986005	major histocompatibility complex, class II, DR beta 3 precursor [Homo sapiens]	sEcHFFnGTER	3	1.52918	1.22529	1.05674	1.14101
14196455	protocadherin gamma-A11 isoform 3 precursor [Homo sapiens]	gSFVGnISk	3	1.01232	1.09882	1.18006	1.13944
22202611	carboxypeptidase D isoform 1 precursor [Homo sapiens]	gkDLDTDFTNnASQPETk	6	1.5757	1.2305	1.04379	1.13715
530431011	PREDICTED: platelet endothelial cell adhesion molecule isoform X6 [Homo sapiens]	vLEnSTk	2	0.598647	1.19949	1.06701	1.13325
530416698	PREDICTED: urokinase plasminogen activator surface receptor isoform X3 [Homo sapiens]	gnSTHGcSSEETFLIDcR	2	1.44911	1.16937	1.08421	1.12679
5453676	granzyme A precursor [Homo sapiens]	eVnITIIDR	3	1.04939	1.1956	1.05737	1.12649
66346695	fibrillin-2 precursor [Homo sapiens]	cnSGFALDmEERncTDIDEcR	1	1.70473	1.28366	0.966785	1.12522
4503471	elongation factor 1-alpha 1 [Homo sapiens]	vETGVLkPGmVVTFAPVnVTTEVk	1	0.95617	1.01543	1.22753	1.12148
51873055	fibulin-2 isoform b precursor [Homo sapiens]	eGETcGAEDnDScGISLYk	1	0.334245	0.972954	1.25981	1.11638
167466198	intercellular adhesion molecule 1 precursor [Homo sapiens]	anLTVVLLR	4	0.635798	1.19483	1.0351	1.11497
530427100	PREDICTED: protein O-mannosyl-transferase 1 isoform X9 [Homo sapiens]	fVHVnTSAVLk	1	1.01223	1.04646	1.18001	1.11324
530425322	Isoform 2 of Nicalin;nicalin isoform 2 precursor;nicalin isoform X1;;nicalin homolog (zebrafish), isoform CRA_d	vIYnLTEk	4	1.09882	1.02429	1.19812	1.1112
578822243	PREDICTED: neurotrimin isoform X10 [Homo sapiens]	lGHTnASImLFEVk	3	1.53942	1.30404	0.91687	1.11046
195976805	hypoxia up-regulated protein 1 precursor [Homo sapiens]	vFGSQnLTTVk	9	1.21942	1.03865	1.18219	1.11042
556503362	kin of IRRE-like protein 1 isoform 2 precursor [Homo sapiens]	iDGGPVILLQAGTPHnLTcR	2	0.769026	1.13859	1.07956	1.10908
157426845	protocadherin-19 isoform b precursor [Homo sapiens]	eQHDQYnLTIQAR	2	1.64966	0.944099	1.27293	1.10852
767958053	PREDICTED: sushi domain-containing protein 1 isoform X7 [Homo sapiens]	eETVnLTTDSR	1	0.846458	1.20979	1.00118	1.10549
119393891	lysosomal alpha-glucosidase preproprotein [Homo sapiens]	gVFITnETGQPLIGk	19	1.04208	1.04707	1.16339	1.10523
4504957	lysosome-associated membrane glycoprotein 2 isoform A precursor [Homo sapiens]	vQPFnVTQGk	10	2.17889	1.15697	1.05347	1.10522
343168783	nectin-3 isoform 2 precursor [Homo sapiens]	nYSLNDATITLHNIGFSDSGk	1	0.852772	0.952594	1.25705	1.10482
392513679	solute carrier family 12 member 9 isoform 3 [Homo sapiens]	fGHFTGFnSSTLk	2	0.845849	1.07123	1.13682	1.10402
363543324	T-cell differentiation antigen CD6 isoform 3 precursor [Homo sapiens]	fNnSNLcSQSLAAR	1	1.42179	1.01154	1.19411	1.10282
530414232	PREDICTED: protein disulfide-isomerase TMX3 isoform X1 [Homo sapiens]	lVALAVIDEknTSVEHTR	2	0.94703	1.03435	1.16706	1.1007
221316760	neural cell adhesion molecule L1 isoform 3 precursor [Homo sapiens]	fFPYAnGTLGIR	1	0.0810741	1.1938	1.00066	1.09723
38372925	basigin isoform 2 [Homo sapiens]	iTDSEDkALmnGSESR	2	0.792563	1.10063	1.09034	1.09549
24430215	interleukin-10 receptor subunit beta precursor [Homo sapiens]	gnLTFTAQYLSYR	1	1.0749	1.00624	1.18451	1.09538
27765096	CMP-N-acetylneuraminate-beta-galactosamide-alpha-2,3-sialyltransferase 1 [Homo sapiens]	tGVHDADFESnVTATLASINk	2	1.00511	1.07082	1.11969	1.09525
4507465	transforming growth factor beta-3 isoform 1 preproprotein [Homo sapiens]	lTSPPEPTVmTHVPYQVLALYnSTR	1	0.75351	1.42684	0.759819	1.09333
51988910	fibroblast growth factor receptor-like 1 precursor [Homo sapiens]	skPVLTGTHPVnTTVDFGGTTSFQck	1	1.6659	1.04165	1.14471	1.09318
530408205	;Membrane interacting protein of RGS16, isoform CRA_a;glycerophosphodiester phosphodiesterase 1 isoform 2;glycerophosphodiester phosphodiesterase 1 isoform X1;;membrane interacting protein of RGS16, isoform CRA_a;membrane interacting protein of RGS16, isoform CRA_a	eAVAEcLNHnLTIFFDVk	1	1.56376	1.0414	1.1397	1.09055
189458817	transferrin receptor protein 1 isoform 1 [Homo sapiens]	kDFEDLYTPVnGSIVIVR	3	1.08669	1.04809	1.12067	1.08438
6912484	group XV phospholipase A2 precursor [Homo sapiens]	vFVQTPTInYTLR	1	1.97018	1.20625	0.95089	1.07857
530372115	stabilin-1 isoform X4	gDGPFTIFVPHADLmSnLSQDELAR	1	1.26542	1.1779	0.977055	1.07748
192448443	peptidyl-prolyl cis-trans isomerase FKBP10 precursor [Homo sapiens]	yHYnGTFEDGk	3	2.05216	1.22077	0.93391	1.07734
291327491	fibroblast growth factor receptor 1 isoform 11 precursor [Homo sapiens]	dGVQLAESnR	1	0.841859	1.00603	1.14666	1.07635
768057167	IgGFc-binding protein isoform X2	lLISSLSESPASVSILSQADnTSkk	2	1.17343	1.19251	0.955803	1.07416
41152506	prostaglandin F2 receptor negative regulator precursor [Homo sapiens]	ySVLImAEkPVGDLSSPnETk	2	0.934858	1.28604	0.861204	1.07362
767997888	PREDICTED: collectin-12 isoform X1 [Homo sapiens]	dLQDLHkDAEnR	3	1.13765	1.08794	1.05829	1.07312
767979278	PREDICTED: transmembrane and coiled-coil domain-containing protein 3 isoform X15 [Homo sapiens]	vEEEEANSkQnITk	1	1.37485	1.05061	1.09532	1.07297
38372925	basigin isoform 2 [Homo sapiens]	aLmnGSESR	1	1.12454	1.09708	1.03259	1.06483
226423950	neutral cholesterol ester hydrolase 1 isoform c [Homo sapiens]	lnWTSLLPASFTk	1	0.676327	0.972917	1.1563	1.06461
68448544	HLA class II histocompatibility antigen gamma chain isoform a [Homo sapiens]	gHHncSESLELEDPSSGLGVTk	1	0.959331	1.02399	1.10219	1.06309
530368992	PREDICTED: tyrosine-protein kinase Mer isoform X3 [Homo sapiens]	ncSIQVk	1	0.977111	0.994471	1.13033	1.0624
301172750	mucin-5B precursor [Homo sapiens]	vVLLDPkPVAnVTcVNk	1	0.882294	1.05394	1.0647	1.05932
61744483	4F2 cell-surface antigen heavy chain isoform f [Homo sapiens]	dIENLkDASSFLAEWQnITk	1	0.869457	0.880816	1.23213	1.05647
767945597	PREDICTED: probable serine carboxypeptidase CPVL isoform X1 [Homo sapiens]	sYAGFLTVnk	1	1.24081	1.13479	0.977651	1.05622
156616290	collagen alpha-6(VI) chain precursor [Homo sapiens]	vGLVAYSnETk	3	4.71455	1.76004	0.349233	1.05464
735367775	integrin beta-2 isoform 1 precursor [Homo sapiens]	lnFTGPGDPDSIR	7	1.26787	1.01711	1.083	1.05005
38348322	membrane protein FAM174A precursor [Homo sapiens]	gSEGGnGSNPVAGLETDDHGGk	4	1.68978	0.980645	1.11798	1.04931
83367077	mucin-16 [Homo sapiens]	nGTQLQnFTLDR	2	1.06453	1.05763	1.0405	1.04906
767943128	PREDICTED: probable lysosomal cobalamin transporter isoform X1 [Homo sapiens]	gnSTLSVPk	3	0.918753	0.940299	1.1571	1.0487
530362033	PREDICTED: cadherin EGF LAG seven-pass G-type receptor 2 isoform X1 [Homo sapiens]	fGSVLGnYScAAQGTQGGSk	1	1.44389	1.07316	1.02231	1.04774
166235138	seizure 6-like protein 2 isoform 3 precursor [Homo sapiens]	lLAnSSmLGEGQVLR	2	1.11815	0.929011	1.16352	1.04627
767948366	PREDICTED: UPF0606 protein KIAA1549 isoform X1 [Homo sapiens]	sTQGFLnGSEVSELLR	1	1.39538	1.02253	1.06427	1.0434
10092665	sushi domain-containing protein 2 precursor [Homo sapiens]	aQPGTmSnGTETR	2	0.552981	0.878009	1.20548	1.04174
4557251	disintegrin and metalloproteinase domain-containing protein 10 isoform 1 preproprotein [Homo sapiens]	inTTADEkDPTNPFRFPNIGVEk	2	0.819494	1.00186	1.06523	1.03355
4557251	disintegrin and metalloproteinase domain-containing protein 10 isoform 1 preproprotein [Homo sapiens]	nISQVLEk	3	1.00059	1.03072	1.03478	1.03275
41350337	toll-like receptor 1 precursor [Homo sapiens]	sSVLPIAHLnISk	1	0.617793	1.02432	1.03845	1.03138
48928056	heat shock 70 kDa protein 13 precursor [Homo sapiens]	nSTIEAANLAGLk	6	1.40037	0.99629	1.0651	1.0307
61742775	leucyl-cystinyl aminopeptidase isoform 2 [Homo sapiens]	eETLLYDSnTSSmADR	2	0.906413	1.01439	1.04315	1.02877
55953135	immunoglobulin superfamily member 3 isoform 2 precursor [Homo sapiens]	tLTLVENkPIQLncSVk	1	1.18569	0.981889	1.07144	1.02667
546231991	cysteine-rich with EGF-like domain protein 2 isoform d precursor [Homo sapiens]	nETHSIcTAcDESck	2	2.1839	1.13397	0.918585	1.02628
4505891	procollagen-lysine,2-oxoglutarate 5-dioxygenase 3 precursor [Homo sapiens]	sAEFFnYTVR	2	1.30156	1.00822	1.03726	1.02274
578838879	PREDICTED: plexin-A3 isoform X2 [Homo sapiens]	lAPnLTELR	1	1.00548	1.03415	1.00755	1.02085
294660772	alkaline phosphatase, tissue-nonspecific isozyme isoform 3 [Homo sapiens]	nkTDVEYESDEkAR	1	1.33441	0.958128	1.07872	1.01842
160333222	transmembrane protein 87A isoform 2 precursor [Homo sapiens]	nTTIFLk	3	1.18932	1.05645	0.978914	1.01768
767943325	PREDICTED: receptor-type tyrosine-protein phosphatase kappa isoform X10 [Homo sapiens]	aPQHVVnHLPPYTnVSLk	8	1.26431	1.08426	0.94765	1.01595
153791276	glucoside xylosyltransferase 1 isoform 2 [Homo sapiens]	ncSFEDDNIR	1	0.917285	0.912565	1.11063	1.0116
572152963	gamma-glutamyltranspeptidase 1 precursor [Homo sapiens]	lAFATmFnSSEQSQk	2	1.36055	0.958497	1.06278	1.01064
192448443	peptidyl-prolyl cis-trans isomerase FKBP10 precursor [Homo sapiens]	yHYnGTFEDGkk	8	2.31372	1.21914	0.798791	1.00897
767955398	PREDICTED: ADAMTS-like protein 1 isoform X9 [Homo sapiens]	emnETVILADELcR	2	0.897381	1.14717	0.867025	1.0071
22202611	carboxypeptidase D isoform 1 precursor [Homo sapiens]	gLVmNYPHITnLTNLGQSTEYR	2	1.34208	1.06608	0.942466	1.00428
767990383	PREDICTED: dipeptidase 2 isoform X9 [Homo sapiens]	aLnDTQk	1	0.980888	1.1304	0.876481	1.00344
94421469	thioredoxin domain-containing protein 15 precursor [Homo sapiens]	nITGLEnFTLk	2	0.998109	0.9736	1.03313	1.00336
4502427	bone morphogenetic protein 7 preproprotein [Homo sapiens]	eRFDnETFR	1	1.5556	0.927568	1.06994	0.998756
5454038	synaptonemal complex protein SC65 precursor [Homo sapiens]	eEAmLYHnQTAELR	3	2.86371	1.33886	0.657873	0.998368
294660772	alkaline phosphatase, tissue-nonspecific isozyme isoform 3 [Homo sapiens]	cnTTQGnEVTSILR	1	1.02362	1.17474	0.820182	0.997463
767938204	PREDICTED: vascular endothelial growth factor receptor 3 isoform X6 [Homo sapiens]	lnLSTLHDAHGNPLLLDck	1	0.85676	1.10007	0.894083	0.997075
767910920	PREDICTED: immunoglobulin superfamily member 8 isoform X3 [Homo sapiens]	gETASLLcnISVR	1	0.895514	0.897684	1.09413	0.995906
530379092	PREDICTED: follistatin isoform X6 [Homo sapiens]	sDEPVcASDnATYASEcAmk	2	2.75406	1.26258	0.723345	0.992963
192448443	peptidyl-prolyl cis-trans isomerase FKBP10 precursor [Homo sapiens]	yHYncSLLDGTQLFTSHDYGAPQEATLGANk	3	1.29882	1.22444	0.759729	0.992084
530379889	PREDICTED: chondroitin sulfate synthase 3 isoform X6 [Homo sapiens]	sLnSSkPLYLGQTGLGNIEELGk	1	1.61584	1.29523	0.688422	0.991827
530369984	PREDICTED: receptor tyrosine-protein kinase erbB-4 isoform X8 [Homo sapiens]	eFEnGSIcVEcDPQcEk	1	1.20648	0.892706	1.08719	0.989946
139948432	matrix-remodeling-associated protein 5 precursor [Homo sapiens]	vSLLDnGTLTVR	5	0.729478	1.29986	0.677455	0.988658
291045220	lysosomal alpha-mannosidase isoform 2 precursor [Homo sapiens]	wWHQQTnATQEVVR	1	1.5174	0.886415	1.08747	0.986941
4503143	cathepsin D preproprotein [Homo sapiens]	gSLSYLnVTRk	1	1.41379	0.950615	1.02322	0.986916
94721340	SID1 transmembrane family member 2 precursor [Homo sapiens]	tGEQFSFnTTAAQPQYFk	1	0.870008	0.912132	1.06121	0.986671
767998124	PREDICTED: cadherin-2 isoform X2 [Homo sapiens]	vDIIVAnLTVTDkDQPHTPAWNAVYR	2	1.32922	0.931711	1.0405	0.986107
530390989	PREDICTED: torsin-1B isoform X1 [Homo sapiens]	eERPLnASALk	6	1.17908	0.958184	1.00701	0.982595
195976805	hypoxia up-regulated protein 1 precursor [Homo sapiens]	aEPPLnASASDQGEk	13	1.24818	0.971204	0.990144	0.980674
530413667	PREDICTED: desmocollin-2 isoform X1 [Homo sapiens]	nGIYnITVLASDQGGR	7	1.00108	0.918477	1.04074	0.97961
5031863	galectin-3-binding protein precursor [Homo sapiens]	ykGLnLTEDTYkPR	10	1.31217	0.940177	1.00901	0.974592
227430301	CD109 antigen isoform 2 preproprotein [Homo sapiens]	inYTVPQSGTFk	2	1.28009	0.929934	1.0153	0.972615
156616290	collagen alpha-6(VI) chain precursor [Homo sapiens]	aEFnLTTYR	3	4.26891	1.58324	0.357639	0.970437
767924174	PREDICTED: glucoside xylosyltransferase 2 isoform X2 [Homo sapiens]	lFnSTQLAAmAPEHEIPk	2	1.04533	1.01458	0.922325	0.968451
767952009	PREDICTED: gamma-glutamyl hydrolase isoform X1 [Homo sapiens]	wSLSVknFTmNEk	1	1.21067	0.647277	1.28898	0.968129
530368992	PREDICTED: tyrosine-protein kinase Mer isoform X3 [Homo sapiens]	iSVQVHnATcTVR	2	0.982584	0.903374	1.02576	0.964569
23510346	glycosyltransferase 8 domain-containing protein 1 [Homo sapiens]	qnITNQLEk	1	1.40404	0.829131	1.09796	0.963543
167466207	intercellular adhesion molecule 3 isoform 1 precursor [Homo sapiens]	vEPQNPVLSAGGSLFVncSTDcPSSEk	1	1.0864	0.908506	1.01781	0.963157
14165383	protocadherin alpha-10 isoform 3 precursor [Homo sapiens]	lnASDSDEGINk	1	1.37939	0.910799	1.01511	0.962957
119393891	lysosomal alpha-glucosidase preproprotein [Homo sapiens]	lEnLSSSEmGYTATLTR	12	1.26804	0.884639	1.04056	0.9626
767910949	PREDICTED: CD48 antigen isoform X1 [Homo sapiens]	eLQNSVLETTLmPHnYSR	6	1.35849	0.977835	0.947347	0.962591
387527993	protein OS-9 isoform 8 precursor [Homo sapiens]	yHSQTYGnGSk	1	1.98061	0.957408	0.962005	0.959706
344179112	scavenger receptor cysteine-rich type 1 protein M130 isoform b precursor [Homo sapiens]	hSncTHQQDAGVTcSDGSNLEmR	5	1.43267	0.805705	1.10737	0.956535
530407155	lactadherin isoform e;lactadherin isoform X1	vAYSnDSANWTEYQDPR	1	1.32062	1.06386	0.848948	0.956403
359718944	V-set domain-containing T-cell activation inhibitor 1 isoform 2 [Homo sapiens]	tAVFADQVIVGnASLR	1	1.30197	0.940506	0.965757	0.953131
109148539	gamma-glutamyltransferase 7 [Homo sapiens]	nLSDSLAR	1	0.562072	0.837841	1.06812	0.952979
54607043	glucosylceramidase isoform 1 precursor [Homo sapiens]	rmELSmGPIQAnHTGTGLLLTLQPEQk	1	0.963127	0.926419	0.979269	0.952844
29550838	Golgi membrane protein 1 [Homo sapiens]	aVLVnnITTGER	9	1.37478	1.00382	0.898643	0.951233
767972770	PREDICTED: plexin-C1 isoform X5 [Homo sapiens]	fnFTNcSSLk	1	0.805837	0.95884	0.942346	0.950593
767910579	PREDICTED: hemicentin-1 isoform X1 [Homo sapiens]	sPEnISVVEk	1	2.05054	0.98489	0.915712	0.950301
392307009	receptor-type tyrosine-protein phosphatase C isoform 2 precursor [Homo sapiens]	yHLEVEAGnTLVRNESHk	2	1.18313	0.998374	0.901177	0.949776
56699495	WAP four-disulfide core domain protein 2 precursor [Homo sapiens]	tGVcPELQADQncTQEcVSDSEcADNLk	1	1.67762	0.905375	0.988716	0.947045
139948432	matrix-remodeling-associated protein 5 precursor [Homo sapiens]	iINDLAnTSHVYmLPnGTLSIPk	2	1.31285	1.2418	0.651896	0.946847
767917557	PREDICTED: metal transporter CNNM4 isoform X4 [Homo sapiens]	dLVVQQLVnVSR	1	1.0093	0.916984	0.975093	0.946039
530368992	PREDICTED: tyrosine-protein kinase Mer isoform X3 [Homo sapiens]	eLLEEVGQnGSR	2	0.917512	0.878028	1.01404	0.946033
767985540	signal peptide peptidase-like 2A isoform X5	dmnQTLGDNITVk	2	0.761106	0.901699	0.990089	0.945894
530370059	PREDICTED: fibronectin isoform X20 [Homo sapiens]	dQcIVDDITYNVnDTFHk	23	1.20077	1.32601	0.563534	0.944773
205277423	protein turtle homolog A isoform b precursor [Homo sapiens]	gLQGQAQVDSnSSLILRPLTk	2	1.00027	0.945507	0.943315	0.944411
345090972	carbohydrate sulfotransferase 12 [Homo sapiens]	lYAnHTSLPASAR	2	1.94331	1.0671	0.817534	0.942317
153252201	zinc transporter ZIP6 isoform 1 precursor [Homo sapiens]	kTnESVSEPR	2	1.59681	0.951655	0.932402	0.942029
295849282	choline transporter-like protein 4 isoform 2 [Homo sapiens]	nSTGAYcGmGENk	1	1.91165	0.912159	0.970756	0.941457
333440434	cation-dependent mannose-6-phosphate receptor isoform 2 precursor [Homo sapiens]	eAGnHTSGAGLVQInk	18	1.28046	0.917066	0.965727	0.941397
30089937	transmembrane protein 132A isoform b precursor [Homo sapiens]	hnFTASLLTLR	1	0.829537	1.01612	0.864523	0.940321
5031631	lysosome membrane protein 2 isoform 1 precursor [Homo sapiens]	cnmInGTDGDSFHPLITkDEVLYVFPSDFcR	1	1.40983	1.20739	0.666589	0.936991
27765096	CMP-N-acetylneuraminate-beta-galactosamide-alpha-2,3-sialyltransferase 1 [Homo sapiens]	eLGDnVSmILVPFk	1	1.66233	0.951038	0.921177	0.936107
221316760	neural cell adhesion molecule L1 isoform 3 precursor [Homo sapiens]	tHnLTDLSPHLR	2	0.792169	0.989917	0.877408	0.933663
767913352	PREDICTED: peroxidasin homolog isoform X2 [Homo sapiens]	vYcnLSAAHTFEDLk	1	2.34751	1.21581	0.651023	0.933418
262118282	plexin-A1 precursor [Homo sapiens]	lSGnLTLLR	1	0.838023	0.943306	0.914046	0.928676
223468595	integrin alpha-V isoform 2 precursor [Homo sapiens]	iSSLQTTEknDTVAGQGER	11	1.04471	0.993899	0.860582	0.92724
31377806	polymeric immunoglobulin receptor precursor [Homo sapiens]	vPGnVTAVLGETLk	1	0.67001	1.13849	0.712255	0.925373
42491362	inhibitor of nuclear factor kappa-B kinase-interacting protein isoform 2 [Homo sapiens]	iTEkQDILnNSLTTLSQDITk	1	0.977683	1.02923	0.815679	0.922452
768014274	PREDICTED: sialoadhesin isoform X5 [Homo sapiens]	lDAHSIPLPnVTVR	7	0.969824	0.974148	0.869575	0.921862
545688599	ICOS ligand isoform c precursor [Homo sapiens]	tDNSLLDQALQnDTVFLNmR	2	1.4762	0.996424	0.846619	0.921521
530363138	PREDICTED: prolyl 3-hydroxylase 1 isoform X3 [Homo sapiens]	vPLQSAHLYYnVTEk	2	2.17218	1.1174	0.725161	0.92128
530418149	PREDICTED: GPI transamidase component PIG-T isoform X2 [Homo sapiens]	tYAIYDLLDTAmInnSR	3	1.18446	0.879702	0.960487	0.920094
767948099	serum paraoxonase/arylesterase 2-like isoform 1;serum paraoxonase/arylesterase 2 isoform X3;serum paraoxonase/arylesterase 2 isoform X3	hTnmnLTQLk	2	1.01807	0.893435	0.946034	0.919734
291045220	lysosomal alpha-mannosidase isoform 2 precursor [Homo sapiens]	lEHQFAVGEDSGRnLSAPVTLNLR	3	1.18493	1.03856	0.800146	0.919351
767979246	Lysosome-associated membrane glycoprotein 1;Isoform 2 of Lysosome-associated membrane glycoprotein 1;lysosome-associated membrane glycoprotein 1 isoform X2	kDnTTVTR	6	0.976649	0.983185	0.853914	0.918549
578807033	PREDICTED: chloride channel protein 2 isoform X3 [Homo sapiens]	eTLVTLFDnR	1	1.77667	0.917169	0.918081	0.917625
4505991	peptidyl-prolyl cis-trans isomerase C precursor [Homo sapiens]	vIDGmTVVHSIELQATDGHDRPLTncSIInSGk	6	1.44684	1.05234	0.781846	0.917094
110611218	ribosome-binding protein 1 [Homo sapiens]	iPDHDPAPnVTVLLR	2	1.71544	1.07767	0.754916	0.916291
296317297	adhesion G-protein coupled receptor G2 isoform 6 precursor [Homo sapiens]	eSTVPQNQHITnGTLTGVLSLSELk	1	0.990169	0.919923	0.907034	0.913479
578807598	cDNA FLJ53005, highly similar to CAP10-like 46 kDa protein;protein O-glucosyltransferase 1 isoform 1;protein O-glucosyltransferase 1 isoform 2;protein O-glucosyltransferase 1 isoform X2;protein O-glucosyltransferase 1 isoform X1;protein O-glucosyltransferase 1 isoform X1;protein O-glucosyltransferase 1 isoform X1;protein O-glucosyltransferase 1 isoform X1	fLSYnVTR	1	1.4812	0.94332	0.878254	0.910787
119395742	integrin alpha-6 isoform b preproprotein [Homo sapiens]	eINSLnLTESHnSR	1	1.14874	0.842752	0.977576	0.910164
343168770	CD166 antigen isoform 2 precursor [Homo sapiens]	tVNSLnVSANENR	1	1.06869	0.930751	0.888435	0.909593
767956056	semaphorin-4D isoform X23;semaphorin-4D isoform X4;semaphorin-4D isoform X2	dVnYTQIVVDR	3	0.943516	0.872367	0.94626	0.909314
767955398	PREDICTED: ADAMTS-like protein 1 isoform X9 [Homo sapiens]	cLLnSTEVnPAHcAGk	2	1.49372	1.20833	0.606931	0.907628
29550838	Golgi membrane protein 1 [Homo sapiens]	lQQDVLQFQknQTNLER	3	1.09694	0.850591	0.960883	0.905737
153252201	zinc transporter ZIP6 isoform 1 precursor [Homo sapiens]	nTNEnPQEcFnASk	7	1.19763	0.975579	0.835436	0.905507
32307144	procollagen-lysine,2-oxoglutarate 5-dioxygenase 1 isoform 2 precursor [Homo sapiens]	eQInITLDHR	8	1.90005	1.08387	0.722091	0.902981
767957313	tenascin isoform X17	qTGLAPGQEYEISLHIVknNTR	2	1.51724	1.39906	0.401123	0.900092
523498712	synaptic vesicle glycoprotein 2A isoform 2 [Homo sapiens]	lInSTFLHNk	1	1.42204	0.761545	1.03216	0.896851
767997888	PREDICTED: collectin-12 isoform X1 [Homo sapiens]	vQSLQTLAAnNSALAk	2	0.948086	0.860359	0.932825	0.896592
68508955	CD97 antigen isoform 3 preproprotein [Homo sapiens]	tFknESEnTcQDVDEcQQNPR	6	1.14682	0.837924	0.952819	0.895372
544346180	plexin domain-containing protein 2 isoform 2 [Homo sapiens]	iTnISAVEmTPLPTcLQFNR	1	1.84	0.965469	0.8248	0.895134
144446030	lymphocyte antigen 75 precursor [Homo sapiens]	tVDcNDNQPGAIcYYSGnETEk	1	1.05287	1.03449	0.753587	0.894037
33239443	synaptophysin-like protein 1 isoform b [Homo sapiens]	gQTEIQVNcPPAVTEnk	8	1.09571	0.865752	0.921588	0.89367
530369521	PREDICTED: transmembrane protein 87B isoform X2 [Homo sapiens]	kTmFnSTDIk	2	1.04062	0.95421	0.832237	0.893223
530366462	PREDICTED: C4b-binding protein beta chain isoform X2 [Homo sapiens]	tLFcnASk	4	0.81511	1.24722	0.532977	0.890096
34577057	leucine-rich repeat transmembrane protein FLRT1 [Homo sapiens]	lQnLTELSLVR	1	1.40785	0.730342	1.04692	0.888633
4758950	peptidyl-prolyl cis-trans isomerase B precursor [Homo sapiens]	dTnGSQFFITTVk	1	1.00807	0.874629	0.899939	0.887284
31377697	procollagen galactosyltransferase 1 precursor [Homo sapiens]	tALWVATDHNmDnTSTVLR	3	0.992586	0.877071	0.888575	0.882823
4557251	disintegrin and metalloproteinase domain-containing protein 10 isoform 1 preproprotein [Homo sapiens]	eGIcNGFTALcPASDPkPnFTDcNR	1	1.72502	0.836145	0.928586	0.882366
4758400	folate receptor alpha precursor [Homo sapiens]	nAccSTnTSQEAHkDVSYLYR	10	1.41896	0.926516	0.837782	0.882149
767943284	PREDICTED: transmembrane protein 181 isoform X6 [Homo sapiens]	vIQTSAAnFSLNNSk	1	1.54248	0.922514	0.839933	0.881224
94721340	SID1 transmembrane family member 2 precursor [Homo sapiens]	tYVDEVNSELVNIYTFnHTVTRnR	1	0.721854	1.06769	0.694001	0.880846
229091322	putative phospholipase B-like 2 isoform 2 precursor [Homo sapiens]	hPDAVAWAnLTNAIR	1	1.38704	0.840922	0.918943	0.879933
119964726	cation-independent mannose-6-phosphate receptor precursor [Homo sapiens]	dAGVGFPEYQEEDnSTYNFR	2	1.01363	0.879896	0.877909	0.878902
5729772	ceroid-lipofuscinosis neuronal protein 5 [Homo sapiens]	nIETnYTR	3	1.25029	0.847042	0.903867	0.875454
119395742	integrin alpha-6 isoform b preproprotein [Homo sapiens]	lWnSTFLEEYSk	2	0.682589	0.788932	0.960863	0.874897
767943128	PREDICTED: probable lysosomal cobalamin transporter isoform X1 [Homo sapiens]	nQnGTFk	1	0.873372	0.877659	0.86745	0.872554
767922791	nuclear pore membrane glycoprotein 210 isoform X3	iREGSGYFFLnTSTADVVk	1	1.17735	0.928354	0.814097	0.871225
530407442	PREDICTED: mesothelin isoform X7 [Homo sapiens]	aLSQQnVSmDLATFmk	5	1.04319	0.864591	0.877793	0.871192
699964215	lysosomal acid phosphatase isoform 4 precursor [Homo sapiens]	fNPnISWQPIPVHTVPITEDR	2	2.05062	0.817131	0.924892	0.871011
10863909	kunitz-type protease inhibitor 2 isoform a precursor [Homo sapiens]	cATVTEnATGDLATSR	1	1.01382	0.84998	0.885133	0.867557
15529970	membralin isoform 2 [Homo sapiens]	vFkPPSSTEALnDSQEFPFPETPTk	2	1.1136	0.836713	0.897838	0.867276
45580700	ectonucleoside triphosphate diphosphohydrolase 1 isoform 1 [Homo sapiens]	fLnLTSEk	2	0.500891	0.933562	0.800865	0.867214
4505891	procollagen-lysine,2-oxoglutarate 5-dioxygenase 3 precursor [Homo sapiens]	eQYIHEnYSR	5	1.29156	0.927772	0.805403	0.866588
11968009	nucleotide exchange factor SIL1 precursor [Homo sapiens]	lINkFnSSSSSLEEk	1	2.4985	0.784828	0.945873	0.865351
767985152	PREDICTED: thrombospondin-1 isoform X1 [Homo sapiens]	kVScPImPcSnATVPDGEccPR	2	1.46446	1.33233	0.393743	0.863036
291575163	monocyte differentiation antigen CD14 precursor [Homo sapiens]	nVSWATGR	1	1.18281	0.905396	0.8193	0.862348
530412856	PREDICTED: inactive rhomboid protein 2 isoform X2 [Homo sapiens]	snHTGFLHmDcEIk	1	1.32859	1.00471	0.715566	0.860137
768033066	cytochrome b-245 heavy chain isoform X1;;	vNnSDPYSVALSELGDRQnESYLNFAR	1	1.55524	0.803325	0.910864	0.857095
767939906	HLA class II histocompatibility antigen, DP alpha 1 chain isoform X1;HLA class II histocompatibility antigen, DP alpha 1 chain isoform X1;HLA class II histocompatibility antigen, DP alpha 1 chain isoform X1;HLA class II histocompatibility antigen, DP alpha 1 chain isoform X1;HLA class II histocompatibility antigen, DP alpha 1 chain isoform X1;HLA class II histocompatibility antigen, DP alpha 1 ch…	snHTQATnDPPEVTVFPk	23	1.08204	0.887824	0.825828	0.856826
109148539	gamma-glutamyltransferase 7 [Homo sapiens]	nESHLIDFR	2	0.639446	0.728614	0.983353	0.855984
530375558	PREDICTED: leukocyte surface antigen CD47 isoform X2 [Homo sapiens]	dIYTFDGALnk	8	0.896604	0.877252	0.829581	0.853417
767922791	nuclear pore membrane glycoprotein 210 isoform X3	lPnSTIYVVEPGYLGFTVHPGDR	2	1.75455	0.796832	0.909405	0.853119
523567561	tetraspanin-6 isoform d precursor [Homo sapiens]	qYnSTGDYR	1	1.19824	0.770496	0.933906	0.852201
133908621	perforin-1 precursor [Homo sapiens]	aLGDLPHHFnASTQPAYLR	2	0.79479	0.901489	0.797188	0.849339
39725636	transmembrane emp24 domain-containing protein 9 precursor [Homo sapiens]	fTFTSHTPGEHQIcLHSnSTk	16	1.32526	0.760834	0.93189	0.846362
51988910	fibroblast growth factor receptor-like 1 precursor [Homo sapiens]	hnSTIDVGGQk	2	1.93261	0.775607	0.910087	0.842847
4503053	hyaluronan and proteoglycan link protein 1 precursor [Homo sapiens]	gGnVTLPck	2	3.45933	0.882517	0.802481	0.842499
62339432	V-type immunoglobulin domain-containing suppressor of T-cell activation precursor [Homo sapiens]	vATPYSLYVcPEGQnVTLTcR	2	0.830061	0.920314	0.762655	0.841484
733214499	transmembrane emp24 domain-containing protein 4 isoform 4 [Homo sapiens]	fTFTSHTPGDHQIcLHSnSTR	11	1.17729	0.9849	0.695778	0.840339
530366462	PREDICTED: C4b-binding protein beta chain isoform X2 [Homo sapiens]	eWDnTTTEcR	1	0.631284	1.14378	0.536691	0.840236
61742797	basal cell adhesion molecule isoform 2 precursor [Homo sapiens]	tQnFTLLVQGSPELk	16	0.809869	0.711145	0.967414	0.83928
767983159	protein CASC4 isoform X1;cancer susceptibility candidate 4, isoform CRA_e	lQnNISYQmADIHHLk	5	1.28733	0.824915	0.848645	0.83678
144446030	lymphocyte antigen 75 precursor [Homo sapiens]	qTLQnASETVk	1	1.27655	0.685522	0.985322	0.835422
32490559	low-density lipoprotein receptor-related protein 10 isoform 1 precursor [Homo sapiens]	gFnATYHVR	3	1.3693	0.82816	0.84145	0.834805
262118282	plexin-A1 precursor [Homo sapiens]	ynYTEDPTILR	3	0.956942	0.823286	0.843516	0.833401
148664211	cell adhesion molecule 1 isoform E precursor [Homo sapiens]	vDDEmPQHAVLSGPNLFINNLnk	2	1.13654	0.827674	0.835126	0.8314
578824215	PREDICTED: N-acetylglucosamine-1-phosphotransferase subunits alpha/beta isoform X3 [Homo sapiens]	eILGknTTEPTk	1	1.28933	0.789919	0.870932	0.830426
767968952	PREDICTED: cathepsin F isoform X1 [Homo sapiens]	nLGGLETEDDYSYQGHmQScnFSAEk	1	1.18648	0.70244	0.958124	0.830282
767937632	protocadherin Fat 2 isoform X4	aTVPVYInTTNANk	2	1.72442	0.787914	0.870479	0.829196
192449445	cartilage intermediate layer protein 1 preproprotein [Homo sapiens]	lPHDcFQnATNSFYYDVGR	2	1.49019	1.22517	0.42983	0.8275
325974509	seipin isoform 3 [Homo sapiens]	tDcDSSTTSLcSFPVAnVSLTk	2	0.854907	0.751542	0.902544	0.827043
238624149	neuroplastin isoform d precursor [Homo sapiens]	enGmPmDIVnTSGR	3	1.03644	0.910933	0.734017	0.822475
767910579	PREDICTED: hemicentin-1 isoform X1 [Homo sapiens]	gANSDLPEEVTVLVnk	4	2.02754	0.825251	0.819611	0.822431
530388974	PREDICTED: probable C-mannosyltransferase DPY19L4 isoform X7 [Homo sapiens]	gVYELTHNnk	2	0.705302	0.78722	0.85215	0.819685
170650661	ectonucleotide pyrophosphatase/phosphodiesterase family member 1 [Homo sapiens]	mYnGSVPFEER	1	1.42093	1.09778	0.540739	0.819261
166197683	phospholipase D3 [Homo sapiens]	dnHTHSDIQVk	5	1.58171	0.8357	0.797971	0.816835
153252201	zinc transporter ZIP6 isoform 1 precursor [Homo sapiens]	yGEnNSLSVEGFRk	2	1.28482	0.852127	0.779873	0.816
767979246	Lysosome-associated membrane glycoprotein 1;Isoform 2 of Lysosome-associated membrane glycoprotein 1;lysosome-associated membrane glycoprotein 1 isoform X2	sScGkEnTSDPSLVIAFGR	20	1.11453	0.799876	0.831181	0.815528
119964726	cation-independent mannose-6-phosphate receptor precursor [Homo sapiens]	tnITLVckPGDLESAPVLR	1	1.52015	0.84543	0.785026	0.815228
189083844	dipeptidyl peptidase 1 isoform a preproprotein [Homo sapiens]	vTTYcnETmTGWVHDVLGR	3	0.924818	0.804739	0.822507	0.813623
530425349	PREDICTED: receptor-type tyrosine-protein phosphatase S isoform X9 [Homo sapiens]	gHPQILEAAGnASAGTVLLR	4	0.879264	0.875177	0.750943	0.81306
27262659	macrophage colony-stimulating factor 1 receptor precursor [Homo sapiens]	vLTLNLDQVDFQHAGnYScVASNVQGk	1	1.25258	0.813327	0.805291	0.809309
767913304	PREDICTED: disintegrin and metalloproteinase domain-containing protein 17 isoform X1 [Homo sapiens]	kcQEAInATck	1	1.49634	0.813277	0.805083	0.80918
530404459	PREDICTED: protein sel-1 homolog 1 isoform X1 [Homo sapiens]	eASIVGEnETYPR	5	0.999247	0.749709	0.868491	0.8091
4506675	dolichyl-diphosphooligosaccharide--protein glycosyltransferase subunit 1 precursor [Homo sapiens]	tILPAAAQDVYYRDEIGnVSTSHLLILDDSVEmEIRPR	2	0.856488	0.710631	0.907238	0.808934
209447096	transmembrane protein 2 isoform b [Homo sapiens]	gDPSVISVnGTDFTFR	1	0.970104	0.760816	0.851946	0.806381
5031631	lysosome membrane protein 2 isoform 1 precursor [Homo sapiens]	aNIQFGDnGTTISAVSNk	7	0.94958	0.696543	0.905366	0.800954
530424557	NEDD4-binding protein 1 isoform X2	dSQQTEFTQnAATGLnISR	1	0.990405	0.964042	0.628071	0.796056
21040355	hereditary hemochromatosis protein isoform 10 precursor [Homo sapiens]	aLNYYPQnITmk	2	1.34803	0.897989	0.693536	0.795763
32171249	prostaglandin-H2 D-isomerase precursor [Homo sapiens]	sVVAPATDGGLnLTSTFLRk	1	1.94163	0.986886	0.602469	0.794677
291045220	lysosomal alpha-mannosidase isoform 2 precursor [Homo sapiens]	lnQTEPVAGNYYPVNTR	7	1.27683	0.8186	0.766252	0.792426
156616290	collagen alpha-6(VI) chain precursor [Homo sapiens]	dLSmFSQnmTHIIk	4	3.06315	1.19828	0.382358	0.790317
578798498	PREDICTED: endothelin-converting enzyme 1 isoform X2 [Homo sapiens]	dYYLnkTENEk	4	0.680735	0.758499	0.821503	0.790001
767972770	PREDICTED: plexin-C1 isoform X5 [Homo sapiens]	aSnITmILk	1	0.860292	0.803978	0.772874	0.788426
4502685	B-cell antigen receptor complex-associated protein alpha chain isoform 1 precursor [Homo sapiens]	vQEGnESYQQScGTYLR	1	1.57553	0.720694	0.853683	0.787188
40217843	cartilage oligomeric matrix protein precursor [Homo sapiens]	cnDTIPEDYETHQLR	1	1.13462	1.27914	0.293018	0.786077
21314600	carcinoembryonic antigen-related cell adhesion molecule 8 precursor [Homo sapiens]	lFIPnITTk	1	0.295852	0.601438	0.96948	0.785459
27894376	neural cell adhesion molecule L1-like protein isoform 1 precursor [Homo sapiens]	iSGVnLTQk	1	0.896229	0.750816	0.820082	0.785449
5031863	galectin-3-binding protein precursor [Homo sapiens]	dAGVVcTnETR	9	1.29275	0.801481	0.769057	0.785269
547235656	UPF0577 protein KIAA1324 isoform 5 [Homo sapiens]	mSVcTDnVTDLRIPEGESGFSk	1	0.740425	0.78316	0.784516	0.783838
149158700	HLA class I histocompatibility antigen, alpha chain F isoform 3 precursor [Homo sapiens]	ynQSEAGSHTLQGmnGcDmGPDGR	2	1.69419	0.834487	0.729951	0.782219
767953810	fibrocystin-L isoform X5	gIFLEHFQVnQTk	1	1.18253	0.497201	1.06557	0.781386
217272890	palmitoyl-protein thioesterase 1 isoform 2 precursor [Homo sapiens]	nHSIFLADINQER	18	1.08306	0.728654	0.830505	0.779579
32490559	low-density lipoprotein receptor-related protein 10 isoform 1 precursor [Homo sapiens]	tSPAncTWLILGSk	1	1.28326	0.757326	0.79491	0.776118
344179112	scavenger receptor cysteine-rich type 1 protein M130 isoform b precursor [Homo sapiens]	iWmDHVScRGnESALWDck	1	1.40267	0.742133	0.802159	0.772146
105990532	apolipoprotein B-100 precursor [Homo sapiens]	fEVDSPVYnATWSASLk	3	0.870807	1.08878	0.453774	0.771278
392307009	receptor-type tyrosine-protein phosphatase C isoform 2 precursor [Homo sapiens]	yAnITVDYLYNkETk	1	1.23121	0.753508	0.786104	0.769806
88702793	vasorin precursor [Homo sapiens]	nLSGPDk	1	0.978412	0.803347	0.728413	0.76588
530404200	PREDICTED: legumain isoform X4 [Homo sapiens]	sHTnTSHVmQYGnk	3	1.83234	0.941803	0.586159	0.763981
88702793	vasorin precursor [Homo sapiens]	lHEITnETFR	7	1.38955	0.790577	0.736772	0.763674
126012571	basement membrane-specific heparan sulfate proteoglycan core protein isoform b precursor [Homo sapiens]	vEnGSGPk	1	1.07371	0.900142	0.627101	0.763621
262073021	heparanase isoform 2 preproprotein [Homo sapiens]	kADIFInGSQLGEDFIQLHk	2	0.726384	0.839581	0.687392	0.763486
291045220	lysosomal alpha-mannosidase isoform 2 precursor [Homo sapiens]	tPLVQEVHQnFSAWcSQVVR	1	1.58257	0.715417	0.811452	0.763435
262073021	heparanase isoform 2 preproprotein [Homo sapiens]	aDIFInGSQLGEDFIQLHk	1	0.40495	0.875745	0.650737	0.763241
15451875	UDP-GalNAc:beta-1,3-N-acetylgalactosaminyltransferase 1 [Homo sapiens]	yLLNLnHSEk	1	1.06184	0.760175	0.76482	0.762497
31542309	chondroitin sulfate synthase 1 precursor [Homo sapiens]	sLnSSEPLFLGQTGLGTTEEmGk	3	0.779575	0.758551	0.764681	0.761616
288541297	leucine-rich repeat-containing protein 15 isoform b precursor [Homo sapiens]	mLANLQnISLQnNR	2	1.2738	0.969686	0.552504	0.761095
767945841	protein tweety homolog 3 isoform X2	vWDTAVGLnHTAEPSLQTLER	1	1.12865	0.774201	0.746979	0.76059
149363636	plexin-B2 precursor [Homo sapiens]	lSHDAnETLPLHLYVk	3	0.912466	0.782594	0.73791	0.760252
663071061	adhesion G protein-coupled receptor L2 isoform 3 preproprotein [Homo sapiens]	gPDLSncTSHWVNQLAQk	1	1.18779	0.6805	0.838457	0.759479
767913304	PREDICTED: disintegrin and metalloproteinase domain-containing protein 17 isoform X1 [Homo sapiens]	sEDIknVSR	1	1.40209	0.868642	0.645086	0.756864
192448443	peptidyl-prolyl cis-trans isomerase FKBP10 precursor [Homo sapiens]	yHYnGTLLDGTSFDTSYSk	4	1.5755	0.807541	0.702818	0.75518
768057167	IgGFc-binding protein isoform X2	vVTVAALGTnISIHkDEIGk	1	0.80388	0.873947	0.633373	0.75366
4505545	P2X purinoceptor 1 [Homo sapiens]	eAEnFTLFIk	2	0.568134	0.770957	0.736184	0.75357
767970183	PREDICTED: neutrophil collagenase isoform X3 [Homo sapiens]	knGTNVIVEk	1	0.709509	0.829853	0.675745	0.752799
27734709	nodal modulator 2 isoform 2 precursor [Homo sapiens]	lEnITTGTYTIHAQk	7	1.04936	0.692543	0.807964	0.750254
119964726	cation-independent mannose-6-phosphate receptor precursor [Homo sapiens]	nGSSIVDLSPLIHR	4	1.07655	0.787885	0.703608	0.745746
257196142	piezo-type mechanosensitive ion channel component 1 [Homo sapiens]	eLYnGTADITLR	2	0.913605	0.790002	0.700654	0.745328
767926140	plexin-D1 isoform X4	iNLnESmQVVSR	2	0.804819	0.792624	0.69719	0.744907
767917354	PREDICTED: transmembrane protein 131 isoform X5 [Homo sapiens]	eADnHTAFIR	2	1.24907	0.701657	0.787229	0.744443
530384404	PREDICTED: transmembrane glycoprotein NMB isoform X3 [Homo sapiens]	nDRnSSDETFLk	8	0.690577	1.05373	0.433725	0.743727
45580700	ectonucleoside triphosphate diphosphohydrolase 1 isoform 1 [Homo sapiens]	wPAEkEnDTGVVHQVEEcR	3	0.579692	0.658062	0.828863	0.743463
767970511	PREDICTED: sortilin-related receptor isoform X1 [Homo sapiens]	iSDkLNFGLGnR	1	1.90545	0.769829	0.711679	0.740754
42560233	nectin-1 isoform 3 precursor [Homo sapiens]	nPnGTVTVISR	3	1.06213	0.782184	0.696275	0.739229
532164706	cleft lip and palate transmembrane protein 1 isoform 4 [Homo sapiens]	dYYPInESLASLPLR	2	1.04732	0.72312	0.755226	0.739173
40354195	keratin, type I cytoskeletal 18 [Homo sapiens]	vVSETnDTk	1	0.887315	0.75341	0.72442	0.738915
768007378	IgG receptor FcRn large subunit p51 isoform X3	gPYTLQGLLGcELGPDnTSVPTAk	4	1.37299	0.649119	0.822266	0.735693
530416698	PREDICTED: urokinase plasminogen activator surface receptor isoform X3 [Homo sapiens]	gcGYLPGcPGSNGFHNnDTFHFLk	1	1.0507	0.814707	0.655869	0.735288
209447096	transmembrane protein 2 isoform b [Homo sapiens]	tLnSSGLPFGSYTFEk	2	1.25326	0.831892	0.636956	0.734424
41350337	toll-like receptor 1 precursor [Homo sapiens]	eFGnmSQLk	1	1.00782	0.743988	0.721925	0.732957
544346146	SUN domain-containing ossification factor isoform 4 [Homo sapiens]	aLEVnmSLSGR	2	1.18683	0.718241	0.745601	0.731921
223468595	integrin alpha-V isoform 2 precursor [Homo sapiens]	eNQnHSYSLk	4	1.02705	0.840662	0.620097	0.73038
767982138	PREDICTED: golgin subfamily A member 5 isoform X1 [Homo sapiens]	nVPVLFnDTETNLAGmYGk	1	0.998824	0.693436	0.764448	0.728942
767913352	PREDICTED: peroxidasin homolog isoform X2 [Homo sapiens]	vYcnLSAAHTFEDLkNEIk	1	2.09948	0.891387	0.563788	0.727587
229091322	putative phospholipase B-like 2 isoform 2 precursor [Homo sapiens]	sDLNPAnGSYPFQALR	4	1.08507	0.754622	0.699309	0.726965
767917508	sushi, nidogen and EGF-like domain-containing protein 1 isoform X5;sushi, nidogen and EGF-like domain-containing protein 1 isoform X5	aYnISVFSVk	1	0.932267	0.944903	0.505832	0.725367
578798498	PREDICTED: endothelin-converting enzyme 1 isoform X2 [Homo sapiens]	nSSVEAFk	1	0.956108	0.724579	0.725299	0.724939
767934699	PREDICTED: cleft lip and palate transmembrane protein 1-like protein isoform X1 [Homo sapiens]	tVnVSVPk	1	1.1618	0.686308	0.760461	0.723385
19923281	carbohydrate sulfotransferase 3 [Homo sapiens]	nTQAAHDGSGIYSTQknSSEQFEk	2	2.34918	0.721734	0.723505	0.72262
262073021	heparanase isoform 2 preproprotein [Homo sapiens]	ykEGDLTLYAINLHnVTk	1	1.50005	0.785924	0.658311	0.722118
34734066	fibulin-1 isoform D precursor [Homo sapiens]	cATPHGDnASLEATFVk	2	1.63298	0.901236	0.540565	0.720901
166197683	phospholipase D3 [Homo sapiens]	eLGVVmYncScLAR	6	1.47565	0.730104	0.710684	0.720394
5453914	phospholipid transfer protein isoform a precursor [Homo sapiens]	vSnVScQASVSR	5	1.54079	0.712941	0.72769	0.720315
4506675	dolichyl-diphosphooligosaccharide--protein glycosyltransferase subunit 1 precursor [Homo sapiens]	dEIGnVSTSHLLILDDSVEmEIRPR	1	0.690817	0.779524	0.659467	0.719496
205277423	protein turtle homolog A isoform b precursor [Homo sapiens]	dLGQGQGQVQVQnGTLR	3	1.62189	0.653217	0.785714	0.719465
767957313	tenascin isoform X17	gPncSEPEcPGNcHLR	4	2.48212	1.14099	0.296265	0.718627
238624149	neuroplastin isoform d precursor [Homo sapiens]	anATIEVk	13	0.880695	0.712276	0.717162	0.714719
752507680	acid sphingomyelinase-like phosphodiesterase 3b isoform 3 [Homo sapiens]	dmVTYFmnLSQANAQGTPR	4	1.18028	0.726609	0.701415	0.714012
284447287	E3 ubiquitin-protein ligase RNF149 precursor [Homo sapiens]	nASAVVLYNEER	1	1.1067	0.684369	0.738584	0.711476
148728162	receptor-type tyrosine-protein phosphatase eta isoform 1 precursor [Homo sapiens]	vSDNESSSnYTYk	1	1.35257	0.77704	0.641536	0.709288
530425819	PREDICTED: adipocyte plasma membrane-associated protein isoform X1 [Homo sapiens]	aGPnGTLFVADAYk	9	0.777165	0.725149	0.693307	0.709228
4504061	N-acetylglucosamine-6-sulfatase precursor [Homo sapiens]	tPmTnSSIQFLDNAFR	6	1.33961	0.755957	0.659783	0.70787
530425349	PREDICTED: receptor-type tyrosine-protein phosphatase S isoform X9 [Homo sapiens]	kVEAEALnATAIR	8	0.921235	0.73345	0.682084	0.707767
4502951	collagen alpha-1(III) chain preproprotein [Homo sapiens]	aSQnITYHck	5	3.62502	1.16334	0.252049	0.707694
187607300	versican core protein isoform 2 precursor [Homo sapiens]	fEnQTGFPPPDSR	28	1.55078	1.1915	0.222705	0.707102
20302168	toll-like receptor 8 isoform 2 precursor [Homo sapiens]	kQnDSVIAEcSNR	1	1.53951	0.725561	0.687897	0.706729
387849021	disintegrin and metalloproteinase domain-containing protein 15 isoform 9 preproprotein [Homo sapiens]	tcImEASTDFLPGLnFSncSR	2	0.641278	0.657967	0.750607	0.704287
24233517	inhibitor of nuclear factor kappa-B kinase-interacting protein isoform 1 [Homo sapiens]	fQnITDFWk	1	1.16091	0.739665	0.667765	0.703715
5031631	lysosome membrane protein 2 isoform 1 precursor [Homo sapiens]	tmVFPVmYLnESVHIDk	7	1.22631	0.720077	0.686891	0.703484
33598950	podocalyxin isoform 2 precursor [Homo sapiens]	qLVLnLTGnTLcAGGASDEk	3	1.26993	0.721911	0.682153	0.702032
767980373	PREDICTED: ERO1-like protein alpha isoform X1 [Homo sapiens]	wGHnITEFQQR	1	1.18053	0.694368	0.709319	0.701844
47078292	integrin beta-3 precursor [Homo sapiens]	dAVncTYk	1	0.472977	0.939279	0.463748	0.701514
530372115	stabilin-1 isoform X4	sLEAQGnSSHLDADTVR	6	1.21527	0.684553	0.716163	0.700358
31377697	procollagen galactosyltransferase 1 precursor [Homo sapiens]	amnTSQVEALGIQmLPGYR	2	0.959066	0.714486	0.68461	0.699548
578826315	PREDICTED: ectonucleoside triphosphate diphosphohydrolase 5 isoform X3 [Homo sapiens]	gYLTSFEmFnSTYk	1	1.67219	0.762228	0.636103	0.699165
386869362	P2X purinoceptor 4 isoform 4 [Homo sapiens]	gVAVTnTSk	3	1.55864	0.707163	0.690459	0.698811
63025222	transforming growth factor beta-1 preproprotein [Homo sapiens]	qSTHSIYmFFnTSELR	1	0.86996	0.817589	0.577005	0.697297
554506520	calponin-3 isoform 2 [Homo sapiens]	lTLQPVDnSTISLQmGTnk	5	0.781415	0.802999	0.589522	0.69626
768020319	PREDICTED: coxsackievirus and adenovirus receptor isoform X1 [Homo sapiens]	sGDASInVTNLQLSDIGTYQck	1	0.919214	0.574002	0.818426	0.696214
229091322	putative phospholipase B-like 2 isoform 2 precursor [Homo sapiens]	nQSLVQDmDSmVR	2	1.24355	0.722386	0.666084	0.694235
530432867	PREDICTED: proton-coupled folate transporter isoform X1 [Homo sapiens]	fSADLGYnGTR	1	0.966252	0.722607	0.663031	0.692819
27436867	SLIT and NTRK-like protein 4 precursor [Homo sapiens]	gDVFHnLTNLR	1	2.75962	1.09788	0.285603	0.69174
767988518	PREDICTED: interleukin-4 receptor subunit alpha isoform X4 [Homo sapiens]	iYnVTYLEPSLR	1	1.20843	0.714451	0.66772	0.691085
91199550	macrosialin isoform B precursor [Homo sapiens]	vmYTTQGGGEAWGISVLNPnkTk	5	1.24813	0.775319	0.606242	0.69078
73760401	thymopoietin isoform gamma [Homo sapiens]	sELVANnVTLPAGEQR	3	0.709939	0.592474	0.788209	0.690341
530372918	PREDICTED: receptor-type tyrosine-protein phosphatase gamma isoform X4 [Homo sapiens]	sDFSQTmLFQAnTTR	2	1.05757	0.685387	0.695285	0.690336
227430301	CD109 antigen isoform 2 preproprotein [Homo sapiens]	mEAVQkInYTVPQSGTFk	1	1.42123	0.688076	0.686385	0.687231
301129275	HLA class II histocompatibility antigen, DM beta chain precursor [Homo sapiens]	nGLQncATHTQPFWGSLTnR	2	1.32545	0.724404	0.646163	0.685284
767910148	tenascin-N isoform X4	lHnLTTGTPAR	1	1.42471	0.857878	0.509382	0.68363
119395742	integrin alpha-6 isoform b preproprotein [Homo sapiens]	anHSGAVVLLk	8	0.839506	0.650027	0.714997	0.682512
574584809	interferon alpha/beta receptor 2 isoform c [Homo sapiens]	gNmSGnFTYIIDk	3	0.996246	0.70754	0.655316	0.681428
290656011	neogenin isoform 2 precursor [Homo sapiens]	tPASDPHGDnLTYSVFYTk	1	1.11065	0.668707	0.693625	0.681166
156616290	collagen alpha-6(VI) chain precursor [Homo sapiens]	tFADLAAHnQTFLkk	1	2.81675	1.06651	0.295697	0.681105
7705753	complement C1q subcomponent subunit A precursor [Homo sapiens]	nPPmGGNVVIFDTVITNQEEPYQnHSGR	5	1.06357	0.755076	0.605178	0.680127
29789287	inositol 1,4,5-trisphosphate receptor-interacting protein precursor [Homo sapiens]	enATVPENEEEIIRk	2	0.843519	0.61881	0.741433	0.680122
4507509	metalloproteinase inhibitor 1 precursor [Homo sapiens]	fVGTPEVnQTTLYQR	8	1.96326	0.650097	0.709382	0.679739
41152074	coiled-coil domain-containing protein 80 precursor [Homo sapiens]	iSVITIFGPVNnSTmk	3	1.85708	1.12301	0.234702	0.678854
34452173	integrin alpha-X isoform 2 precursor [Homo sapiens]	yLnFSESEEkESHVAmHR	1	1.12221	0.717923	0.639423	0.678673
221316760	neural cell adhesion molecule L1 isoform 3 precursor [Homo sapiens]	iLTADnQTYmAVQGSTAYLLck	1	1.40772	0.721667	0.629912	0.67579
51873055	fibulin-2 isoform b precursor [Homo sapiens]	dVDEcALGTHncSEAETcHNIQGSFR	5	0.816406	0.802566	0.548279	0.675423
578798498	PREDICTED: endothelin-converting enzyme 1 isoform X2 [Homo sapiens]	hLLEnSTASVSEAER	2	0.699723	0.69064	0.660088	0.675364
20149540	protein-lysine 6-oxidase isoform 1 preproprotein [Homo sapiens]	aEnQTAPGEVPALSNLRPPSR	1	2.07016	0.744587	0.605242	0.674915
767967906	teneurin-4 isoform X2	lnGVnVTYSPGGYIAGIQR	2	1.04965	0.662579	0.684976	0.673777
530374400	Fetuin-B;fetuin-B isoform 3 precursor;fetuin-B isoform X2;	gcnDSDVLAVAGFALR	2	1.02082	0.888291	0.457278	0.672784
768025570	PREDICTED: sodium/glucose cotransporter 1 isoform X1 [Homo sapiens]	aIPTIVSDGnTTFQEk	1	0.888135	0.631627	0.713013	0.67232
530375558	PREDICTED: leukocyte surface antigen CD47 isoform X2 [Homo sapiens]	sDAVSHTGnYTcEVTELTR	14	0.857041	0.66435	0.679631	0.671991
767947581	PREDICTED: beta-glucuronidase isoform X4 [Homo sapiens]	vVAnGTGTQGQLk	1	1.38018	0.596164	0.743147	0.669656
295789158	sodium-dependent phosphate transport protein 2B isoform b [Homo sapiens]	nVTYkENIAk	1	1.27228	0.711172	0.627931	0.669551
94721340	SID1 transmembrane family member 2 precursor [Homo sapiens]	tYVDEVNSELVNIYTFnHTVTR	1	1.09117	0.651037	0.684009	0.667523
578804024	polypeptide N-acetylgalactosaminyltransferase 3 isoform X2	tTnLSVEEQk	1	1.23738	0.660658	0.671652	0.666155
589269128	nicastrin isoform 3 precursor [Homo sapiens]	dLYEYSWVQGPLHSnETDRLPR	1	1.01858	0.745497	0.585416	0.665457
32171249	prostaglandin-H2 D-isomerase precursor [Homo sapiens]	sVVAPATDGGLnLTSTFLR	5	2.21859	0.664896	0.660269	0.662582
767904255	agrin isoform X4	cVEESGSAHcVcPmLTcPEAnATk	1	1.33835	0.595453	0.728814	0.662134
767955398	PREDICTED: ADAMTS-like protein 1 isoform X9 [Homo sapiens]	rLDDILGnLSQQPEELRDLYSk	2	1.62596	0.76053	0.563313	0.661921
189458817	transferrin receptor protein 1 isoform 1 [Homo sapiens]	qnnGAFnETLFR	7	0.904599	0.573309	0.749864	0.661587
767997888	PREDICTED: collectin-12 isoform X1 [Homo sapiens]	hTDDLTSLnNTLANIR	3	1.01364	0.644499	0.676685	0.660592
767913304	PREDICTED: disintegrin and metalloproteinase domain-containing protein 17 isoform X1 [Homo sapiens]	vVVVDGknESEYTVk	2	1.66426	0.664539	0.653959	0.659249
530404459	PREDICTED: protein sel-1 homolog 1 isoform X1 [Homo sapiens]	mYSEGSDIVPQSnETALHYFk	3	1.3951	0.659513	0.656124	0.657819
209447096	transmembrane protein 2 isoform b [Homo sapiens]	fDTHEYRnESR	2	2.16261	0.726527	0.588072	0.6573
14249738	N-acetylglucosamine-1-phosphotransferase subunit gamma precursor [Homo sapiens]	yEFcPFHnVTQHEQTFR	1	1.36867	0.605946	0.690934	0.64844
767972770	PREDICTED: plexin-C1 isoform X5 [Homo sapiens]	eNDNFnISk	1	0.801396	0.620316	0.675363	0.647839
578798498	PREDICTED: endothelin-converting enzyme 1 isoform X2 [Homo sapiens]	nSSVEAFkR	6	0.781667	0.648944	0.645749	0.647346
530388455	aspartyl/asparaginyl beta-hydroxylase isoform X14	lVQLFPnDTSLk	4	1.45639	0.684576	0.608382	0.646479
11321571	slit homolog 3 protein isoform 2 precursor [Homo sapiens]	dLEILTLNNNnISR	1	1.35156	0.791593	0.500191	0.645892
4557781	alpha-N-acetylgalactosaminidase precursor [Homo sapiens]	lGIYADmGnFTcmGYPGTTLDk	3	0.795502	0.711628	0.580115	0.645872
132814467	glutamyl aminopeptidase [Homo sapiens]	vALnLTk	2	0.507871	0.799877	0.490961	0.645419
237648961	thioredoxin domain-containing protein 16 isoform 2 precursor [Homo sapiens]	qnVTEFPIIk	1	0.993743	0.619501	0.668754	0.644127
767947949	neuronal cell adhesion molecule isoform X26	eRPPTFLTPEGnASNkEELR	2	1.44142	0.611394	0.673282	0.642338
767904312	PREDICTED: ferric-chelate reductase 1 isoform X2 [Homo sapiens]	nITLPGVk	1	1.05796	0.676289	0.607669	0.641979
314122181	calumenin isoform e precursor [Homo sapiens]	nATYGYVLDDPDPDDGFNYk	3	1.39671	0.675722	0.601784	0.638753
167614504	laminin subunit beta-1 precursor [Homo sapiens]	lSDTTSQSnSTAk	5	1.10669	0.67554	0.594716	0.635128
587651933	transmembrane protease serine 4 isoform 7 [Homo sapiens]	nSSGPcLSGSLVSLHcLAcGk	1	0.894854	0.580791	0.687594	0.634192
530431011	PREDICTED: platelet endothelial cell adhesion molecule isoform X6 [Homo sapiens]	eGkPFYQmTSnATQAFWTk	1	1.05099	0.623993	0.641489	0.632741
511630717	dolichyl-diphosphooligosaccharide--protein glycosyltransferase subunit STT3A isoform b [Homo sapiens]	tILVDnnTWnNTHISR	5	1.78316	0.664225	0.597427	0.630826
105990532	apolipoprotein B-100 precursor [Homo sapiens]	yDFnSSmLYSTAk	3	0.693567	0.916512	0.344657	0.630584
767968834	PREDICTED: glycerophosphodiester phosphodiesterase domain-containing protein 5 isoform X7 [Homo sapiens]	eAQnQSIcSLAELLELAk	1	1.21298	0.583745	0.677062	0.630403
767955398	PREDICTED: ADAMTS-like protein 1 isoform X9 [Homo sapiens]	hQnGIFSnGSk	2	1.30823	0.799057	0.459848	0.629452
262118282	plexin-A1 precursor [Homo sapiens]	eNGcLVYnDTTmVcR	2	1.34565	0.629627	0.625257	0.627442
578798498	PREDICTED: endothelin-converting enzyme 1 isoform X2 [Homo sapiens]	hLLEnSTASVSEAERk	3	1.00355	0.652998	0.598779	0.625888
767970511	PREDICTED: sortilin-related receptor isoform X1 [Homo sapiens]	sRnSTVEYTLNk	3	1.18781	0.67503	0.576292	0.625661
223468595	integrin alpha-V isoform 2 precursor [Homo sapiens]	ikISSLQTTEknDTVAGQGER	2	1.20223	0.65026	0.600216	0.625238
38372925	basigin isoform 2 [Homo sapiens]	iLLTcSLnDSATEVTGHR	9	1.21354	0.614919	0.635124	0.625021
149363636	plexin-B2 precursor [Homo sapiens]	vVFLSPAVPEEPEAYnLTVLIEmDGHR	1	0.610379	0.619887	0.625605	0.622746
578804985	cDNA FLJ54927, highly similar to VIP36-like protein;VIP36-like protein isoform 6;VIP36-like protein isoform 6;VIP36-like protein isoform 6;VIP36-like protein isoform 4;VIP36-like protein isoform X2;VIP36-like protein isoform X2	vFPYISAmVNnGSLSYDHER	2	0.638172	0.586398	0.658472	0.622435
767913675	beta-1,3-N-acetylglucosaminyltransferase;galactosyltransferase beta3Gal-T6;B3GNT2 protein;UDP-GlcNAc:betaGal beta-1,3-N-acetylglucosaminyltransferase 2;unknown;chromosome 21 open reading frame 66;chromosome 21 open reading frame 66;UDP-GlcNAc:betaGal beta-1,3-N-acetylglucosaminyltransferase 2;B3GNT2;beta-1,3-N-acetylglucosaminyltransferase bGnT-2;UDP-GlcNAc:betaGal beta-1,3-N-acetylglucosaminyltr…	lSnISHLNYcEPDLR	2	1.06491	0.572746	0.666768	0.619757
61742775	leucyl-cystinyl aminopeptidase isoform 2 [Homo sapiens]	lFDDWmASnGTQSLPTDVmTTVFk	2	0.933351	0.618414	0.620117	0.619266
5031631	lysosome membrane protein 2 isoform 1 precursor [Homo sapiens]	tmVFPVmYLnESVHIDkETASR	15	1.11852	0.604525	0.630489	0.617507
578800549	PREDICTED: complement receptor type 1 isoform X2 [Homo sapiens]	tQTnASDFPIGTSLk	1	0.509259	0.621655	0.611973	0.616814
116734691	signal peptide peptidase-like 2B isoform 3 precursor [Homo sapiens]	gncTFYEk	1	1.56866	0.567132	0.666357	0.616745
768013228	signal-regulatory protein beta-1 isoform X3	aEnQVnVTcQVR	4	1.31097	0.650686	0.575524	0.613105
4826940	lysosomal Pro-X carboxypeptidase isoform 1 preproprotein [Homo sapiens]	nISSHTNIVFSNGELDPWSGGGVTk	1	1.32586	0.585495	0.640488	0.612992
530375558	PREDICTED: leukocyte surface antigen CD47 isoform X2 [Homo sapiens]	gRDIYTFDGALnk	6	1.05632	0.64363	0.58031	0.61197
5902090	solute carrier family 2, facilitated glucose transporter member 3 [Homo sapiens]	iIkEFInk	1	0.413863	0.750082	0.47176	0.610921
578807380	PREDICTED: integrin beta-5 isoform X2 [Homo sapiens]	nFTALIPGTTVEILDGDSk	2	1.50786	0.662825	0.558849	0.610837
4757876	bone marrow stromal antigen 2 precursor [Homo sapiens]	nVTHLLQQELTEAQk	17	0.811528	0.540244	0.678154	0.609199
767956056	semaphorin-4D isoform X23;semaphorin-4D isoform X4;semaphorin-4D isoform X2	aAnYTSSLNLPDk	4	0.75725	0.619255	0.596402	0.607828
223468595	integrin alpha-V isoform 2 precursor [Homo sapiens]	anTTQPGIVEGGQVLk	8	1.00566	0.676357	0.538449	0.607403
530370059	PREDICTED: fibronectin isoform X20 [Homo sapiens]	hEEGHmLncTcFGQGR	17	1.2298	0.862709	0.35048	0.606595
392307009	receptor-type tyrosine-protein phosphatase C isoform 2 precursor [Homo sapiens]	sAPPSQVWnmTVSmTSDNSmHVk	3	1.1083	0.611873	0.597525	0.604699
530390843	choline transporter-like protein 1 isoform X5;choline transporter-like protein 1 isoform X6	fAEInGSALcSYNLkPSEYTTSPk	2	0.736876	0.660666	0.547808	0.604237
578823906	PREDICTED: V-set and immunoglobulin domain-containing protein 10 isoform X4 [Homo sapiens]	nLTQPEVIIQPSSR	4	0.727711	0.5197	0.688349	0.604024
663071061	adhesion G protein-coupled receptor L2 isoform 3 preproprotein [Homo sapiens]	sLGQFLSTEnATIk	1	0.859241	0.599066	0.606437	0.602752
321400142	CD44 antigen isoform 8 precursor [Homo sapiens]	aFnSTLPTmAQmEk	4	1.35321	0.632549	0.571367	0.601958
110735433	CD177 antigen precursor [Homo sapiens]	mSIQGcVAQPSSFLLnHTR	1	1.07109	0.624746	0.578309	0.601528
530381747	PREDICTED: protein YIPF3 isoform X1 [Homo sapiens]	lPTTVLnATAk	1	1.1308	0.580079	0.621223	0.600651
767997836	receptor-type tyrosine-protein phosphatase mu isoform X16	fIASFNVVnTTk	1	0.453147	0.668462	0.532692	0.600577
4504747	integrin alpha-3 preproprotein [Homo sapiens]	eLAVPDGYTnR	1	0.811188	0.624443	0.576147	0.600295
768013228	signal-regulatory protein beta-1 isoform X3	lQLTWLENGnVSR	1	0.773752	0.593429	0.60478	0.599104
47078292	integrin beta-3 precursor [Homo sapiens]	dTGkDAVncTYkNEDDcVVR	1	0.40725	0.871884	0.3248	0.598342
4504061	N-acetylglucosamine-6-sulfatase precursor [Homo sapiens]	gPGIkPnQTSk	1	1.99499	0.6656	0.529728	0.597664
32313593	olfactomedin-4 precursor [Homo sapiens]	nmTLLVEk	1	0.718331	0.447339	0.747218	0.597278
578811644	PREDICTED: HLA class II histocompatibility antigen, DQ alpha 1 chain isoform X1 [Homo sapiens]	rYnSTAATNEVPEVTVFSk	6	1.15863	0.601169	0.587029	0.594099
105990532	apolipoprotein B-100 precursor [Homo sapiens]	qVLFLDTVYGncSTHFTVk	1	0.756727	0.748785	0.434314	0.59155
4504747	integrin alpha-3 preproprotein [Homo sapiens]	aHcVWLEcPIPDAPVVTnVTVk	2	1.14272	0.615777	0.563432	0.589604
47078292	integrin beta-3 precursor [Homo sapiens]	dTGkDAVncTYk	2	0.574281	0.848153	0.327457	0.587805
38454326	ADP-ribosyl cyclase/cyclic ADP-ribose hydrolase 1 [Homo sapiens]	skIFDknSTFGSVEVHNLQPEk	1	1.44833	0.628067	0.545621	0.586844
495528154	collagen alpha-1(V) chain isoform 2 preproprotein [Homo sapiens]	nVTLILDckk	1	1.97494	0.950699	0.222599	0.586649
217272851	prolyl 4-hydroxylase subunit alpha-1 isoform 3 precursor [Homo sapiens]	dmSDGFISnLTIQR	5	1.3803	0.670914	0.501713	0.586313
530425819	PREDICTED: adipocyte plasma membrane-associated protein isoform X1 [Homo sapiens]	nmSFVNDLTVTQDGR	12	0.949048	0.552119	0.617074	0.584597
189163485	lysosomal protective protein isoform b preproprotein [Homo sapiens]	mDPPcTnTTAASTYLNNPYVR	3	1.64457	0.58693	0.580928	0.583929
18497288	latent-transforming growth factor beta-binding protein 3 isoform 2 precursor [Homo sapiens]	dScQQGSnmTLIGENGHSTDTLTGSGFR	6	1.42621	0.810222	0.355691	0.582956
768013228	signal-regulatory protein beta-1 isoform X3	gTAnLSETIR	5	0.963736	0.601062	0.56286	0.581961
144446030	lymphocyte antigen 75 precursor [Homo sapiens]	kPLnNTVELTDVWTYSDTR	1	0.970366	0.60041	0.563118	0.581764
530376257	PREDICTED: adhesion G protein-coupled receptor A3 isoform X3 [Homo sapiens]	iSELknGSFSGLSLLER	1	1.13164	0.63314	0.527337	0.580238
10092665	sushi domain-containing protein 2 precursor [Homo sapiens]	sELVnETR	13	0.806804	0.582077	0.574858	0.578467
11386147	prosaposin isoform a preproprotein [Homo sapiens]	tnSTFVQALVEHVkEEcDR	1	0.378928	0.708224	0.448175	0.5782
522838254	EGF domain-specific O-linked N-acetylglucosamine transferase isoform a precursor [Homo sapiens]	lnITQEGPk	2	0.871988	0.66875	0.486982	0.577866
767972770	PREDICTED: plexin-C1 isoform X5 [Homo sapiens]	nGTEVVScHPQGSTAGVVYR	3	1.23393	0.613924	0.532148	0.573036
281485550	fibrillin-1 preproprotein [Homo sapiens]	tAIFAFnISHVSNk	1	1.55065	0.755067	0.389761	0.572414
224586817	Golgi apparatus protein 1 isoform 3 precursor [Homo sapiens]	gnITEYQcHQYITk	6	1.47314	0.56246	0.580152	0.571306
751368130	polypeptide N-acetylgalactosaminyltransferase 11 isoform 2 [Homo sapiens]	sYGnISER	1	1.14428	0.610785	0.531384	0.571084
49355778	inter-alpha-trypsin inhibitor heavy chain H5 isoform 3 precursor [Homo sapiens]	gEDDSGPPPSTVINQnETFAnIIFkPTVVQQAR	2	1.46314	0.537247	0.604723	0.570985
589269128	nicastrin isoform 3 precursor [Homo sapiens]	tSLELWmHTDPVSQknESVR	2	1.04001	0.553043	0.586025	0.569534
572876118	lysosomal acid lipase/cholesteryl ester hydrolase isoform 2 [Homo sapiens]	nYFHYnQSYPPTYNVk	4	1.22096	0.575522	0.560538	0.56803
192448443	peptidyl-prolyl cis-trans isomerase FKBP10 precursor [Homo sapiens]	tLSRPSETcnETTk	6	2.40156	0.70183	0.432733	0.567282
343168772;343168770	cDNA FLJ30070 fis, clone ASTRO2000046, highly similar to CD166 ANTIGEN	iIISPEEnVTLTcTAENQLER	3	1.03615	0.643617	0.489265	0.566441
768017173	PREDICTED: laminin subunit alpha-5 isoform X3 [Homo sapiens]	gVHnASLALSASIGR	1	1.16855	0.552214	0.578495	0.565354
45580700	ectonucleoside triphosphate diphosphohydrolase 1 isoform 1 [Homo sapiens]	enDTGVVHQVEEcR	1	0.695664	0.535261	0.595162	0.565212
530406516	PREDICTED: CD276 antigen isoform X1 [Homo sapiens]	tALFPDLLAQGnASLR	5	1.46172	0.550235	0.579607	0.564921
296080754	fibrinogen beta chain isoform 2 preproprotein [Homo sapiens]	gTAGnALmDGASQLmGEnR	41	1.20306	0.880212	0.248074	0.564143
22547161	frizzled-4 precursor [Homo sapiens]	eFGFAWPESLncSk	2	0.99435	0.566766	0.560065	0.563416
768014274	PREDICTED: sialoadhesin isoform X5 [Homo sapiens]	nILPGELVTLTcQVnSSYPAVSSIk	1	1.44981	0.538596	0.587886	0.563241
186910296	haptoglobin isoform 2 preproprotein [Homo sapiens]	mVSHHnLTTGATLINEQWLLTTAk	33	1.02524	0.685593	0.438813	0.562203
767994816	Isoform H14 of Myeloperoxidase;myeloperoxidase isoform X2	sYnDSVDPR	1	0.347451	0.525849	0.597384	0.561616
32967311	ephrin type-A receptor 2 isoform 1 precursor [Homo sapiens]	tASVSInQTEPPk	1	1.17344	0.697207	0.425432	0.56132
148806925	adhesion G protein-coupled receptor L4 precursor [Homo sapiens]	tTEFDTnSTDIALk	2	0.719009	0.604653	0.51688	0.560766
23510346	glycosyltransferase 8 domain-containing protein 1 [Homo sapiens]	rQnITNQLEk	1	1.61106	0.637131	0.484049	0.56059
192448443	peptidyl-prolyl cis-trans isomerase FKBP10 precursor [Homo sapiens]	yHYnGSLmDGTLFDSSYSR	4	1.16668	0.590944	0.526614	0.558779
30578410	dolichyl-diphosphooligosaccharide--protein glycosyltransferase subunit STT3B [Homo sapiens]	tTLVDNNTWnNSHIALVGk	9	1.00348	0.562882	0.551036	0.556959
768017173	PREDICTED: laminin subunit alpha-5 isoform X3 [Homo sapiens]	cEIcAPGFYGNALLPGncTR	2	0.36587	0.55143	0.561764	0.556597
30578410	dolichyl-diphosphooligosaccharide--protein glycosyltransferase subunit STT3B [Homo sapiens]	amSSnETAAYk	5	1.20172	0.588141	0.521399	0.55477
767924069	PREDICTED: CUB domain-containing protein 1 isoform X1 [Homo sapiens]	lQFQVLVQHPQNESnk	2	1.01285	0.594243	0.513807	0.554025
4505011	lysyl oxidase homolog 2 precursor [Homo sapiens]	hYHSmEVFTHYDLLNLnGTk	1	1.50327	0.769102	0.337545	0.553323
578838879	PREDICTED: plexin-A3 isoform X2 [Homo sapiens]	anISSPGLIYTYTQDPTVTR	2	1.2432	0.58118	0.521946	0.551563
153082686	intercellular adhesion molecule 2 precursor [Homo sapiens]	aAPAPQEATATFnSTADREDGHR	2	1.29478	0.594037	0.50583	0.549934
38201682	ribonuclease pancreatic precursor [Homo sapiens]	snSSmHITDcR	3	2.44459	0.63484	0.463851	0.549345
767938204	PREDICTED: vascular endothelial growth factor receptor 3 isoform X6 [Homo sapiens]	lVIQNAnVSAmYk	1	1.04779	0.57737	0.520559	0.548965
224586817	Golgi apparatus protein 1 isoform 3 precursor [Homo sapiens]	lnLTTDPk	1	1.00222	0.564463	0.533287	0.548875
767926225	PREDICTED: collagen alpha-5(VI) chain isoform X3 [Homo sapiens]	dLSTFSQnmTQIIk	3	1.5729	0.560327	0.536845	0.548586
296317297	adhesion G-protein coupled receptor G2 isoform 6 precursor [Homo sapiens]	eSTVPQNQHITnGTLTGVLSLSELkR	1	0.848878	0.599393	0.496802	0.548097
270483821	tetraspanin-3 isoform 3 [Homo sapiens]	eTknQSVPLSccR	1	1.76694	0.588511	0.50714	0.547825
530372108	Isoform 4 of Sterol regulatory element-binding protein cleavage-activating protein;sterol regulatory element-binding protein cleavage-activating protein isoform X7;sterol regulatory element-binding protein cleavage-activating protein isoform X8	lPEnQTSPGESPER	1	1.04023	0.500784	0.594084	0.547434
530406516	PREDICTED: CD276 antigen isoform X1 [Homo sapiens]	vVLGAnGTYScLVR	5	1.28892	0.623214	0.471029	0.547122
186910296	haptoglobin isoform 2 preproprotein [Homo sapiens]	vVLHPnYSQVDIGLIk	56	0.7387	0.74224	0.350787	0.546514
767910579	PREDICTED: hemicentin-1 isoform X1 [Homo sapiens]	sQHSDSGnYTcIASNmEGk	1	2.06091	0.563528	0.526431	0.544979
45580700	ectonucleoside triphosphate diphosphohydrolase 1 isoform 1 [Homo sapiens]	vVnVSDLYk	1	0.37415	0.593927	0.494757	0.544342
767913352	PREDICTED: peroxidasin homolog isoform X2 [Homo sapiens]	lSTTEcVDAGGESHAnNTk	1	1.95084	0.72312	0.363566	0.543343
217272890	palmitoyl-protein thioesterase 1 isoform 2 precursor [Homo sapiens]	gInESYkk	3	1.18315	0.508583	0.577561	0.543072
767916580	PREDICTED: collagen alpha-2(V) chain isoform X1 [Homo sapiens]	eASQnITYIck	7	1.42888	0.792186	0.290486	0.541336
578800549	PREDICTED: complement receptor type 1 isoform X2 [Homo sapiens]	tVnYTcDPHPDR	1	1.57388	0.665914	0.416111	0.541012
767979246	Lysosome-associated membrane glycoprotein 1;Isoform 2 of Lysosome-associated membrane glycoprotein 1;lysosome-associated membrane glycoprotein 1 isoform X2	lLNINPnk	1	0.854122	0.601212	0.479192	0.540202
530372918	PREDICTED: receptor-type tyrosine-protein phosphatase gamma isoform X4 [Homo sapiens]	vEFHWGHSnGSAGSEHSINGR	1	0.963907	0.567749	0.51209	0.53992
530425819	PREDICTED: adipocyte plasma membrane-associated protein isoform X1 [Homo sapiens]	nmSFVnDLTVTQDGRk	1	1.10871	0.518802	0.560561	0.539682
153791276	glucoside xylosyltransferase 1 isoform 2 [Homo sapiens]	fnSTQIAAmAPEHEEPR	3	1.23666	0.553891	0.525165	0.539528
4506775	membrane-bound transcription factor site-1 protease preproprotein [Homo sapiens]	yAESDPTVPcnETR	1	1.02427	0.54151	0.534335	0.537923
530414147	WD repeat-containing protein 7 isoform X3;WD repeat-containing protein 7 isoform X4	sSSQIPEGFGLTSGGSnYSLARHTck	1	1.26328	0.667004	0.408318	0.537661
226054871	myelin protein zero-like protein 1 isoform c precursor [Homo sapiens]	eIFVAnGTQGk	6	0.891611	0.553228	0.521513	0.537371
119964726	cation-independent mannose-6-phosphate receptor precursor [Homo sapiens]	dPNSGFVFNLNPLnSSQGYnVSGIGk	1	1.10427	0.598584	0.475676	0.53713
538918830	interleukin-18 receptor 1 isoform 2 [Homo sapiens]	lFnITk	1	0.600546	0.570499	0.502866	0.536682
530370059	PREDICTED: fibronectin isoform X20 [Homo sapiens]	gGNSnGALcHFPFLYnNHNYTDcTSEGR	17	1.28506	0.756896	0.310036	0.533466
767924174	PREDICTED: glucoside xylosyltransferase 2 isoform X2 [Homo sapiens]	hPFYGSAGVnSGVmLmnLTR	2	1.51489	0.587514	0.479213	0.533364
356582273	complement C4-A isoform 2 preproprotein [Homo sapiens]	gLnVTLSSTGR	11	0.969094	0.731846	0.332242	0.532044
223468595	integrin alpha-V isoform 2 precursor [Homo sapiens]	tAADTTGLQPILnQFTPAnISR	7	0.980779	0.532544	0.529997	0.531271
315434271	vascular cell adhesion protein 1 isoform c precursor [Homo sapiens]	sEGTnSTLTLSPVSFENEHSYLcTVTcGHk	2	1.51434	0.680256	0.380881	0.530569
189083844	dipeptidyl peptidase 1 isoform a preproprotein [Homo sapiens]	dVncSVmGPQEk	4	1.23044	0.563474	0.497139	0.530306
17402888	neuronal pentraxin receptor [Homo sapiens]	vnLSAAPAPVSAVPTGLHSk	1	1.11481	0.529054	0.530647	0.52985
5454038	synaptonemal complex protein SC65 precursor [Homo sapiens]	dSEAFcHAncSGPAPAAkPDPDGGR	1	2.25009	0.627048	0.432204	0.529626
19913379	protein G6b isoform G6b-D precursor [Homo sapiens]	vnLScGGVSHPIR	2	0.910171	0.716544	0.342147	0.529345
767974441	PREDICTED: P2X purinoceptor 7 isoform X1 [Homo sapiens]	tTnVSLYPGYNFR	1	0.922415	0.59217	0.466369	0.52927
68448544	HLA class II histocompatibility antigen gamma chain isoform a [Homo sapiens]	mATPLLMQALPMGALPQGPmQnATk	1	1.30867	0.531619	0.524475	0.528047
767904255	agrin isoform X4	nELmLnSSLmR	3	0.55873	0.430191	0.623634	0.526912
5729770	tripeptidyl-peptidase 1 preproprotein [Homo sapiens]	fLSSSPHLPPSSYFnASGR	17	0.629998	0.573036	0.479156	0.526096
149363636	plexin-B2 precursor [Homo sapiens]	eAESLQPmTVVGTDYVFHnDTk	7	1.00312	0.520604	0.530759	0.525682
767932611	PREDICTED: protocadherin Fat 4 isoform X2 [Homo sapiens]	nGTATVLSVDR	1	1.2815	0.57884	0.472041	0.525441
767948786	calumenin isoform X1	nVTYGTYLDDPDPDDGFNYk	3	1.13426	0.588717	0.46121	0.524964
767972770	PREDICTED: plexin-C1 isoform X5 [Homo sapiens]	tASTIAnSSk	1	0.598538	0.516506	0.52956	0.523033
33469985	peptidyl-prolyl cis-trans isomerase FKBP9 isoform 1 precursor [Homo sapiens]	yHYnGTLLDGTLFDSSYSR	4	1.6596	0.567066	0.476473	0.52177
21536468	tyrosine-protein kinase receptor UFO isoform 2 precursor [Homo sapiens]	sLHVPGLnk	1	1.09756	0.584779	0.452571	0.518675
33469985	peptidyl-prolyl cis-trans isomerase FKBP9 isoform 1 precursor [Homo sapiens]	yHYnGTFLDGTLFDSSHNR	11	1.75948	0.594234	0.437461	0.515847
767910579	PREDICTED: hemicentin-1 isoform X1 [Homo sapiens]	aEnGTcIDIDEckDGTHQcR	1	2.45541	0.534196	0.496056	0.515126
530400202	PREDICTED: integrin alpha-7 isoform X9 [Homo sapiens]	lWnSTFLEEYSAVk	2	0.814072	0.416574	0.61328	0.514927
767926140	plexin-D1 isoform X4	anFTIYDcSR	1	0.808857	0.528987	0.49814	0.513563
530391003	PREDICTED: protein crumbs homolog 2 isoform X3 [Homo sapiens]	eGPPAAFSGHnASSGR	1	0.844649	0.502064	0.52506	0.513562
40254947	thioredoxin-related transmembrane protein 4 precursor [Homo sapiens]	vQPmTASnWTLVmEGEWmLk	1	0.822222	0.470873	0.553128	0.512001
732170491	laminin subunit alpha-3 isoform 3 precursor [Homo sapiens]	eVIDTnLTTLR	3	0.48894	0.358768	0.664202	0.511485
221316575	lymphocyte function-associated antigen 3 isoform 2 [Homo sapiens]	nSTSIYFk	1	0.705115	0.569229	0.45298	0.511104
393715095;514052659	Tubulin alpha-1A chain (Alpha-tubulin 3) (Tubulin B-alpha-1) (Tubulin alpha-3 chain) [Cleaved into: Detyrosinated tubulin alpha-1A chain]	aVcmLSnTTAIAEAWAR	1	0.886742	0.563025	0.45832	0.510673
767918939	PREDICTED: zinc transporter ZIP10 isoform X2 [Homo sapiens]	gEPSNEPSTETnkTQEQSDVk	1	1.77368	0.543105	0.478177	0.510641
4503037	protein CREG1 precursor [Homo sapiens]	vnETEmDIAk	6	0.650883	0.536224	0.484224	0.510224
578824215	PREDICTED: N-acetylglucosamine-1-phosphotransferase subunits alpha/beta isoform X3 [Homo sapiens]	tnVSHVVGQLDDIR	2	1.01641	0.519186	0.501142	0.510164
31542693	protein O-linked-mannose beta-1,4-N-acetylglucosaminyltransferase 2 precursor [Homo sapiens]	lnVSHTGVPLGEEYILVFSR	1	0.872049	0.522268	0.49744	0.509854
767965814	PREDICTED: CD82 antigen isoform X2 [Homo sapiens]	kGFcEAPGnR	2	0.948343	0.456152	0.562862	0.509507
578822606	PREDICTED: tumor necrosis factor receptor superfamily member 3 isoform X2 [Homo sapiens]	aGHFQnTSSPSAR	6	1.38837	0.536141	0.482462	0.509301
767984005	PREDICTED: insulin-like growth factor 1 receptor isoform X5 [Homo sapiens]	lNPGnYTAR	1	0.643194	0.526546	0.488763	0.507654
530400202	PREDICTED: integrin alpha-7 isoform X9 [Homo sapiens]	nITLDcAR	1	0.493729	0.553461	0.46082	0.507141
23821023	L-amino-acid oxidase isoform 1 precursor [Homo sapiens]	eEGSHPPVQGQLSLQnTTHTR	3	1.66945	0.464663	0.549049	0.506856
4503143	cathepsin D preproprotein [Homo sapiens]	yYkGSLSYLnVTR	1	1.47375	0.507932	0.505145	0.506539
767979246	Lysosome-associated membrane glycoprotein 1;Isoform 2 of Lysosome-associated membrane glycoprotein 1;lysosome-associated membrane glycoprotein 1 isoform X2	nmTFDLPSDATVVLnR	6	0.997195	0.523433	0.488068	0.505751
325910843	WNT1-inducible-signaling pathway protein 1 isoform 3 precursor [Homo sapiens]	mcAQQLGDncTEAAIcDPHR	1	2.38911	0.544074	0.466851	0.505462
132814467	glutamyl aminopeptidase [Homo sapiens]	eGITLnSSNPSGNAFLk	6	0.573288	0.598849	0.408958	0.503904
4503549	neutrophil elastase preproprotein [Homo sapiens]	vVLGAHnLSR	2	0.321491	0.428067	0.579296	0.503682
767948526	PREDICTED: CAS1 domain-containing protein 1 isoform X3 [Homo sapiens]	vDFLWHPEVnGSmk	1	1.51496	0.487276	0.515442	0.501359
345461076	major histocompatibility complex, class II, DR beta 1 precursor [Homo sapiens]	fLEYSTSEcHFFnGTER	11	1.04722	0.482491	0.518297	0.500394
767970279	sialate O-acetylesterase isoform X1;sialate O-acetylesterase isoform X1	gLLnLTYYQQIQVQk	1	0.963768	0.508021	0.491886	0.499954
27735143	discoidin, CUB and LCCL domain-containing protein 1 precursor [Homo sapiens]	nYPGTYPnHTVcEk	1	1.26638	0.475994	0.520972	0.498483
156616290	collagen alpha-6(VI) chain precursor [Homo sapiens]	eAnQTQLR	1	2.53666	0.784023	0.210297	0.49716
732170491	laminin subunit alpha-3 isoform 3 precursor [Homo sapiens]	lnDTVGVTk	3	0.456653	0.362977	0.630598	0.496788
732170491	laminin subunit alpha-3 isoform 3 precursor [Homo sapiens]	fnISTPAFR	1	0.672771	0.409669	0.583622	0.496646
530366462	PREDICTED: C4b-binding protein beta chain isoform X2 [Homo sapiens]	kTLFcnASk	4	0.689057	0.699649	0.293216	0.496432
4502277	sodium/potassium-transporting ATPase subunit beta-1 [Homo sapiens]	lEWLGncSGLNDETYGYk	1	0.578939	0.484014	0.506629	0.495321
126012562	prolow-density lipoprotein receptor-related protein 1 preproprotein [Homo sapiens]	dnATDSVPLR	1	1.08245	0.548618	0.439699	0.494158
530372115	stabilin-1 isoform X4	eLkGDGPFTIFVPHADLmSnLSQDELAR	1	1.18626	0.501672	0.484875	0.493273
383872538	CD63 antigen isoform D precursor [Homo sapiens]	nRVPDSccInVTVGcGINFNEk	2	1.68422	0.504253	0.482249	0.493251
4507677	endoplasmin precursor [Homo sapiens]	hNnDTQHIWESDSNEFSVIADPR	8	1.18291	0.512588	0.472333	0.49246
530416964	poliovirus receptor isoform X1	vEDEGnYTcLFVTFPQGSR	1	0.634543	0.506483	0.474429	0.490456
767947949	neuronal cell adhesion molecule isoform X26	nLnFSTR	1	1.82006	0.460154	0.518215	0.489185
485836818	stromal interaction molecule 1 isoform 3 precursor [Homo sapiens]	lAVTnTTmTGTVLk	4	1.02205	0.524786	0.452153	0.48847
16933553	anthrax toxin receptor 1 isoform 3 precursor [Homo sapiens]	dFnETQLAR	2	1.189	0.627681	0.349024	0.488352
767956556	ATP-binding cassette sub-family A member 1 isoform X6	gENPSHYGITAFNHPLnLTk	2	0.929175	0.49879	0.477674	0.488232
578801928	PREDICTED: notch homolog 2 N-terminal-like protein isoform X3 [Homo sapiens]	dGYEPcVNEGmcVTYHnGTGYck	1	1.4712	0.54813	0.427973	0.488051
167614504	laminin subunit beta-1 precursor [Homo sapiens]	mEmPSTPQQLQnLTEDIR	4	1.25229	0.454065	0.520331	0.487198
768017173	PREDICTED: laminin subunit alpha-5 isoform X3 [Homo sapiens]	dnATLQATLHAAR	16	0.790101	0.456224	0.51805	0.487137
105990532	apolipoprotein B-100 precursor [Homo sapiens]	fVEGSHnSTVSLTTk	21	0.767151	0.700835	0.273273	0.487054
767948526	PREDICTED: CAS1 domain-containing protein 1 isoform X3 [Homo sapiens]	mnITSIAPLLEk	1	0.875806	0.467816	0.506229	0.487022
5453914	phospholipid transfer protein isoform a precursor [Homo sapiens]	eGHFYYnISEVk	1	1.89983	0.45938	0.514619	0.486999
767997796	twisted gastrulation protein homolog 1 isoform X1	nYSDTPPTSk	1	1.12972	0.527216	0.438231	0.482723
530384404	PREDICTED: transmembrane glycoprotein NMB isoform X3 [Homo sapiens]	vSVnTAnVTLGPQLmEVTVYR	3	0.612992	0.539124	0.423601	0.481363
767994816	Isoform H14 of Myeloperoxidase;myeloperoxidase isoform X2	aLLPFDNLHDDPcLLTnR	6	0.523605	0.440679	0.519301	0.47999
19743813	integrin beta-1 isoform 1A precursor [Homo sapiens]	cHEGnGTFEcGAcR	1	0.829822	0.457769	0.499182	0.478475
767970511	PREDICTED: sortilin-related receptor isoform X1 [Homo sapiens]	vEGLQGVYIATLInGSmNEENmR	1	1.49298	0.400453	0.555491	0.477972
767970604	CXADR-like membrane protein isoform X1;CXADR-like membrane protein isoform X2	hVYNnLTEEQk	1	1.82939	0.655018	0.297445	0.476231
767945008	PREDICTED: protein sidekick-1 isoform X4 [Homo sapiens]	lknLTSHTk	3	0.699639	0.547947	0.40448	0.476213
530372115	stabilin-1 isoform X4	iVAGScVDcQALnTSTcPPNSVk	3	1.01956	0.470389	0.476265	0.473327
45580700	ectonucleoside triphosphate diphosphohydrolase 1 isoform 1 [Homo sapiens]	kVVnVSDLYk	2	0.557374	0.491963	0.454538	0.473251
732170491	laminin subunit alpha-3 isoform 3 precursor [Homo sapiens]	nASGDELVR	1	0.393423	0.326586	0.618251	0.472418
732170491	laminin subunit alpha-3 isoform 3 precursor [Homo sapiens]	tFNLnTTEVEPcR	3	0.646691	0.333633	0.607007	0.47032
767937564	PREDICTED: dihydropyrimidinase-related protein 3 isoform X1 [Homo sapiens]	dNFTAIPEGTnGVEER	1	1.06888	0.57596	0.363559	0.46976
530409249	PREDICTED: protein FAM234A isoform X3 [Homo sapiens]	sDPHWESmLnATTR	1	1.0219	0.475431	0.462958	0.469194
767936270	PREDICTED: endoplasmic reticulum aminopeptidase 2 isoform X1 [Homo sapiens]	dLEITnATLQSEEDSR	5	0.995378	0.494934	0.441734	0.468334
4557871	serotransferrin precursor [Homo sapiens]	cGLVPVLAENYnkSDncEDTPEAGYFAVAVVk	4	1.04732	0.711955	0.22414	0.468047
767919689	PREDICTED: beta-galactosidase-1-like protein isoform X2 [Homo sapiens]	lSFGSnSSDFk	1	1.31554	0.47525	0.460419	0.467834
167614504	laminin subunit beta-1 precursor [Homo sapiens]	mEmPSTPQQLQnLTEDIRER	3	1.0648	0.453669	0.479194	0.466432
767977604	protocadherin-17 isoform X3	dSGAPAHLESnATVR	1	1.2102	0.509477	0.422979	0.466228
156616290	collagen alpha-6(VI) chain precursor [Homo sapiens]	gIFSDVTASVcnSSk	1	1.48331	0.535384	0.396361	0.465873
4505245	macrophage mannose receptor 1 precursor [Homo sapiens]	tAHcnESFYFLck	2	1.1865	0.48622	0.443857	0.465038
22325356	PALM2-AKAP2 protein isoform 2 [Homo sapiens]	eGESASnATETSGPDmTIk	1	1.22122	0.549151	0.380234	0.464693
67782358	complement factor B preproprotein [Homo sapiens]	sPYYnVSDEISFHcYDGYTLR	2	1.29517	0.557102	0.371915	0.464509
52426774	HLA class II histocompatibility antigen, DR alpha chain precursor [Homo sapiens]	sNYTPITnVPPEVTVLTnSPVELR	4	1.09475	0.516948	0.409337	0.463143
5729772	ceroid-lipofuscinosis neuronal protein 5 [Homo sapiens]	iFLYSGEPTYLGnETSVFGPTGnk	1	1.6388	0.508533	0.416594	0.462563
148277018	selenoprotein P isoform 1 precursor [Homo sapiens]	vSEHIPVYQQEEnQTDVWTLLNGSk	1	1.13685	0.583111	0.340146	0.461629
54607043	glucosylceramidase isoform 1 precursor [Homo sapiens]	dLGPTLAnSTHHNVR	7	1.27256	0.471088	0.448971	0.460029
149363636	plexin-B2 precursor [Homo sapiens]	scVAVTSAQPQnmSR	3	1.19365	0.498816	0.420563	0.45969
11034855	transmembrane protein 9B isoform a precursor [Homo sapiens]	eNSGHIYNknISQk	1	1.5632	0.463785	0.455341	0.459563
49355778	inter-alpha-trypsin inhibitor heavy chain H5 isoform 3 precursor [Homo sapiens]	tLFPNYFnGSEIIIAGk	2	1.01441	0.387567	0.525804	0.456685
767945597	PREDICTED: probable serine carboxypeptidase CPVL isoform X1 [Homo sapiens]	qAIHVGnQTFnDGTIVEk	1	1.46378	0.534406	0.378957	0.456682
767939396	PREDICTED: adhesion G protein-coupled receptor F5 isoform X7 [Homo sapiens]	yEEQQLEIQnSSR	2	0.648535	0.513326	0.39942	0.456373
767980363	protein O-mannosyl-transferase 2 isoform X6	lSGNNLHnASIPEHLAYGSVITVk	2	1.20732	0.47181	0.438551	0.45518
291327491	fibroblast growth factor receptor 1 isoform 11 precursor [Homo sapiens]	hIEVnGSk	1	1.03857	0.438178	0.467291	0.452734
116256327	neprilysin [Homo sapiens]	eIAnATAkPEDR	1	1.19506	0.460698	0.441518	0.451108
290656011	neogenin isoform 2 precursor [Homo sapiens]	lPSGmLVISnATEGDGGLYR	1	1.0625	0.395952	0.504	0.449976
209862865	kallikrein-11 isoform 1 precursor [Homo sapiens]	tATESFPHPGFnNSLPNkDHR	2	1.94768	0.444758	0.453629	0.449194
767910579	PREDICTED: hemicentin-1 isoform X1 [Homo sapiens]	mLnETVLVSNPVQLEck	2	1.15591	0.457629	0.440195	0.448912
119393891	lysosomal alpha-glucosidase preproprotein [Homo sapiens]	rGVFITnETGQPLIGk	2	1.72383	0.49239	0.403486	0.447938
186910296	haptoglobin isoform 2 preproprotein [Homo sapiens]	nLFLnHSEnATAk	56	0.771821	0.561015	0.332768	0.446891
530375558	PREDICTED: leukocyte surface antigen CD47 isoform X2 [Homo sapiens]	mDkSDAVSHTGnYTcEVTELTR	8	0.998439	0.436926	0.455585	0.446256
41152506	prostaglandin F2 receptor negative regulator precursor [Homo sapiens]	lEnWTDASR	1	1.09956	0.523828	0.368518	0.446173
530418149	PREDICTED: GPI transamidase component PIG-T isoform X2 [Homo sapiens]	kTYAIYDLLDTAmInNSR	1	0.76009	0.517048	0.374544	0.445796
767973362	PREDICTED: transmembrane and TPR repeat-containing protein 3 isoform X2 [Homo sapiens]	anESRLEEADQLYR	1	1.10683	0.525822	0.36196	0.443891
4507509	metalloproteinase inhibitor 1 precursor [Homo sapiens]	sHnRSEEFLIAGk	4	1.81288	0.466053	0.421532	0.443792
167466198	intercellular adhesion molecule 1 precursor [Homo sapiens]	sFScSATLEVAGQLIHknQTR	2	1.12172	0.457333	0.430077	0.443705
145309326	laminin subunit gamma-1 precursor [Homo sapiens]	cDQcEEnYFYnR	1	0.573359	0.562265	0.322466	0.442366
41152506	prostaglandin F2 receptor negative regulator precursor [Homo sapiens]	eLDLTcnITTDR	2	1.3069	0.525824	0.358806	0.442315
41152506	prostaglandin F2 receptor negative regulator precursor [Homo sapiens]	nVSVAEGk	3	0.891035	0.498686	0.385674	0.44218
117320518	complement factor H-related protein 4 isoform 3 precursor [Homo sapiens]	lGYNAnTSVLSFQAVcR	2	0.957269	0.514071	0.367481	0.440776
530407442	PREDICTED: mesothelin isoform X7 [Homo sapiens]	kWnVTSLETLk	4	0.429617	0.443998	0.436954	0.440476
119964726	cation-independent mannose-6-phosphate receptor precursor [Homo sapiens]	mnFTGGDTcHk	2	1.3857	0.478128	0.40274	0.440434
23110960	cathepsin L2 preproprotein [Homo sapiens]	yRPENSVAnDTGFTVVAPGk	2	1.09911	0.404189	0.476676	0.440433
262205665	trophoblast glycoprotein precursor [Homo sapiens]	vLHnGTLAELQGLPHIR	2	1.07362	0.52297	0.356381	0.439676
768017654	PREDICTED: extracellular sulfatase Sulf-2 isoform X6 [Homo sapiens]	tFAVYLnSTGYR	1	1.13994	0.510273	0.368052	0.439162
22902126	inactive tyrosine-protein kinase 7 isoform b precursor [Homo sapiens]	rQDVnITVATVPSWLk	2	1.13388	0.520991	0.354964	0.437978
767985914	PREDICTED: solute carrier family 12 member 6 isoform X2 [Homo sapiens]	tkEINnmTVPSk	2	1.22118	0.460584	0.415113	0.437849
149363636	plexin-B2 precursor [Homo sapiens]	ncSFQPER	1	0.777266	0.459895	0.415206	0.437551
126012562	prolow-density lipoprotein receptor-related protein 1 preproprotein [Homo sapiens]	lTScATnASIcGDEAR	5	1.11161	0.442571	0.431494	0.437033
4504893	kininogen-1 isoform 2 precursor [Homo sapiens]	iTYSIVQTncSk	11	1.09766	0.54564	0.324392	0.435016
19923362	thy-1 membrane glycoprotein preproprotein [Homo sapiens]	dEGTYTcALHHSGHSPPISSQnVTVLR	8	1.80443	0.503003	0.36687	0.434937
578809103	PREDICTED: complement factor I isoform X7 [Homo sapiens]	nGTAVcATNR	2	1.07713	0.552117	0.316025	0.434071
109148539	gamma-glutamyltransferase 7 [Homo sapiens]	tAnHSAPSLENSVQPGk	3	0.900055	0.396177	0.471893	0.434035
4504747	integrin alpha-3 preproprotein [Homo sapiens]	tSIPTINmEnk	3	0.813679	0.439441	0.427033	0.433237
38327526	carboxypeptidase M precursor [Homo sapiens]	tVAQnYSSVTHLHSIGk	3	0.290595	0.413869	0.451784	0.432827
767955398	PREDICTED: ADAMTS-like protein 1 isoform X9 [Homo sapiens]	lGSPHHLHEGSLLLTnVSSSDQGLYScR	2	1.23677	0.523821	0.340662	0.432241
767972770	PREDICTED: plexin-C1 isoform X5 [Homo sapiens]	sNVIVTGAnFTR	1	0.752944	0.453262	0.409693	0.431477
156104876	vascular endothelial growth factor receptor 1 isoform 1 precursor [Homo sapiens]	sVnTSVHIYDk	3	0.906713	0.494736	0.367989	0.431362
767998488	PREDICTED: GPI ethanolamine phosphate transferase 1 isoform X3 [Homo sapiens]	eNPVEFDSLFnESk	2	1.15955	0.468266	0.394421	0.431344
767974441	PREDICTED: P2X purinoceptor 7 isoform X1 [Homo sapiens]	nILPGLnITcTFHk	1	0.613257	0.433475	0.42918	0.431328
18497288	latent-transforming growth factor beta-binding protein 3 isoform 2 precursor [Homo sapiens]	lnSTHcQDINEcAmPGVcR	3	1.20677	0.493661	0.367671	0.430666
767926225	PREDICTED: collagen alpha-5(VI) chain isoform X3 [Homo sapiens]	eLEGmAGNknNTIYVDNFDk	3	1.15083	0.487293	0.372912	0.430102
768014274	PREDICTED: sialoadhesin isoform X5 [Homo sapiens]	vVAEPGLDVPEGAALnLScR	2	0.562281	0.395104	0.464339	0.429722
66347875	complement C1r subcomponent precursor [Homo sapiens]	mLLTFHTDFSNEEnGTImFYk	1	1.5186	0.524942	0.334072	0.429507
149363636	plexin-B2 precursor [Homo sapiens]	tEAGAFEYVPDPTFEnFTGGVk	2	0.976755	0.413263	0.437128	0.425195
116256327	neprilysin [Homo sapiens]	scInESAIDSR	1	0.715318	0.448995	0.399077	0.424036
767910949	PREDICTED: CD48 antigen isoform X1 [Homo sapiens]	nGTVcLSPPcTLAR	1	1.61951	0.457979	0.387815	0.422897
767910311	PREDICTED: thrombospondin-3 isoform X9 [Homo sapiens]	cnDTVPEDFEPFRR	1	3.23146	0.475491	0.369896	0.422694
530370059	PREDICTED: fibronectin isoform X20 [Homo sapiens]	gGNSnGALcHFPFLYnNHNYTDcTSEGRR	7	1.50501	0.534178	0.307564	0.420871
767910579	PREDICTED: hemicentin-1 isoform X1 [Homo sapiens]	eGINVnTSGR	1	1.79387	0.463829	0.377244	0.420537
61742775	leucyl-cystinyl aminopeptidase isoform 2 [Homo sapiens]	nQSIGLIQPFATnGk	3	1.13561	0.417605	0.42105	0.419328
4504747	integrin alpha-3 preproprotein [Homo sapiens]	nITIVTGAPR	4	0.720722	0.454831	0.383237	0.419034
768017173	PREDICTED: laminin subunit alpha-5 isoform X3 [Homo sapiens]	lnASIADLQSQLR	12	0.446438	0.345275	0.490459	0.417867
578807589	mannan-binding lectin serine protease 1 isoform X3;mannan-binding lectin serine protease 1 isoform X3	dkSGAVnSSAAR	2	0.990225	0.620994	0.214251	0.417623
530367593	PREDICTED: latent-transforming growth factor beta-binding protein 1 isoform X13 [Homo sapiens]	yVQDQVAAPFQLSnHTGR	3	1.45388	0.392212	0.442705	0.417458
356582273	complement C4-A isoform 2 preproprotein [Homo sapiens]	fSDGLESnSSTQFEVk	4	1.21142	0.548332	0.280758	0.414545
5453613	T-cell antigen CD7 precursor [Homo sapiens]	iDFSGSQDnLTITmHR	2	1.52906	0.417769	0.409878	0.413824
132814467	glutamyl aminopeptidase [Homo sapiens]	nVTLLSR	1	0.914432	0.518614	0.308322	0.413468
767947949	neuronal cell adhesion molecule isoform X26	fnHTQTIQQk	3	1.36896	0.396722	0.42986	0.413291
333440461	attractin isoform 4 [Homo sapiens]	gIcnSSDVR	2	0.984604	0.489499	0.336514	0.413007
333440461	attractin isoform 4 [Homo sapiens]	cEnLTTGk	1	0.843692	0.448709	0.375724	0.412216
48762934	collagen alpha-2(I) chain precursor [Homo sapiens]	lLANYASQnITYHck	3	3.17433	0.612966	0.21021	0.411588
768014026	PREDICTED: signal-regulatory protein gamma isoform X3 [Homo sapiens]	gTAnLSEAIR	3	1.16753	0.466844	0.355238	0.411041
15088795	GPI transamidase component PIG-S [Homo sapiens]	tYnASVLPVR	1	1.38594	0.474856	0.346078	0.410467
16933553	anthrax toxin receptor 1 isoform 3 precursor [Homo sapiens]	dLGAIVYcVGVkDFnETQLAR	1	0.682192	0.537549	0.280937	0.409243
315434271	vascular cell adhesion protein 1 isoform c precursor [Homo sapiens]	kLDNGnLQHLSGnATLTLIAmR	1	1.27104	0.44552	0.37209	0.408805
132814467	glutamyl aminopeptidase [Homo sapiens]	hTAEYAAnITk	2	0.827481	0.497129	0.317662	0.407395
153082686	intercellular adhesion molecule 2 precursor [Homo sapiens]	gnETLHYETFGk	2	0.710479	0.428095	0.386507	0.407301
767945367	PREDICTED: acyloxyacyl hydrolase isoform X13 [Homo sapiens]	gRDcnDSDESVYPGR	1	1.18264	0.446302	0.367759	0.407031
578807589	mannan-binding lectin serine protease 1 isoform X3;mannan-binding lectin serine protease 1 isoform X3	nnLTTYk	4	1.06257	0.586729	0.226218	0.406474
17017974	protein Wnt-11 precursor [Homo sapiens]	tPSALALnQTQHck	3	0.994373	0.397425	0.413047	0.405236
343168772	CD166 antigen isoform 3 precursor [Homo sapiens]	tVNSLnVSAISIPEHDEADEISDENR	1	1.15382	0.371291	0.438567	0.404929
530417066	PREDICTED: neutral amino acid transporter B(0) isoform X1 [Homo sapiens]	sYSTTYEERnITGTR	2	1.55037	0.377057	0.432357	0.404707
333440461	attractin isoform 4 [Homo sapiens]	dLDmFInASk	1	0.810271	0.43488	0.368141	0.40151
547235656	UPF0577 protein KIAA1324 isoform 5 [Homo sapiens]	tNnSTcQPcPYGSYSnGSDcTR	1	1.19396	0.499392	0.300364	0.399878
290656011	neogenin isoform 2 precursor [Homo sapiens]	vEnTSHPGEmQVTIQNLmPATVYIFR	1	1.07108	0.371197	0.428194	0.399695
4504893	kininogen-1 isoform 2 precursor [Homo sapiens]	hGIQYFNnNTQHSSLFmLNEVk	19	1.12596	0.484335	0.313254	0.398794
767997905	EMILIN-2 isoform X2	lQQDFSFLYSQLnHTEnDVTHLQk	1	0.615065	0.427118	0.370287	0.398702
578806241	PREDICTED: interleukin-17 receptor D isoform X1 [Homo sapiens]	nLnISQHGSDmQVSFDHAPHNFGFR	1	0.929151	0.390534	0.403996	0.397265
238624149	neuroplastin isoform d precursor [Homo sapiens]	kkEnGmPmDIVnTSGR	6	1.20815	0.428797	0.362565	0.395681
767910579	PREDICTED: hemicentin-1 isoform X1 [Homo sapiens]	yLQINNADLGDTAnYTcVASNIAGk	1	1.42408	0.428546	0.361848	0.395197
119395742	integrin alpha-6 isoform b preproprotein [Homo sapiens]	qLScVANQnGSQADcELGNPFkR	1	1.32653	0.357026	0.431679	0.394352
392307009	receptor-type tyrosine-protein phosphatase C isoform 2 precursor [Homo sapiens]	nIETFTcDTQnITYR	1	1.37414	0.407486	0.380564	0.394025
4504747	integrin alpha-3 preproprotein [Homo sapiens]	sLDAYPILNQAQALEnHTEVQFQk	1	0.702599	0.3656	0.419735	0.392668
14270502	protocadherin gamma-B6 isoform 2 precursor [Homo sapiens]	nnQSFDFEDVER	1	0.889849	0.40993	0.372892	0.391411
619328947	post-GPI attachment to proteins factor 3 isoform 6 precursor [Homo sapiens]	dcVLQcEEQncSGGALNHFR	2	1.02347	0.397766	0.383871	0.390818
767913352	PREDICTED: peroxidasin homolog isoform X2 [Homo sapiens]	vNncSDmcFHQk	1	2.42273	0.489328	0.290865	0.390096
296040431	probable carboxypeptidase X1 isoform 2 precursor [Homo sapiens]	vQFSnDSR	3	6.2599	0.611136	0.165842	0.388489
46370066	exostosin-1 [Homo sapiens]	emLHnATFcLVPR	2	1.09179	0.418229	0.358687	0.388458
768017173	PREDICTED: laminin subunit alpha-5 isoform X3 [Homo sapiens]	lVGGPVAGGDPnQTIR	6	0.361974	0.326907	0.44953	0.388219
126012562	prolow-density lipoprotein receptor-related protein 1 preproprotein [Homo sapiens]	lnGTDPIVAADSk	2	0.99592	0.468973	0.305987	0.38748
767995067	PREDICTED: protein sidekick-2 isoform X3 [Homo sapiens]	iQTLQAPPDmAPAnVSLR	2	1.89689	0.39561	0.376152	0.385881
62739186	complement factor H isoform a precursor [Homo sapiens]	iSEEnETTcYmGk	11	1.30144	0.521644	0.249483	0.385564
530365280	PREDICTED: P-selectin isoform X3 [Homo sapiens]	vncSHPFGAFR	1	0.592005	0.512627	0.25744	0.385033
767917186	PREDICTED: prolyl endopeptidase FAP isoform X1 [Homo sapiens]	rVQnVSVLSIcDFR	1	1.26829	0.507074	0.262903	0.384988
767939396	PREDICTED: adhesion G protein-coupled receptor F5 isoform X7 [Homo sapiens]	lNLVPGEnITcQDPVIGVGEPGk	1	0.754393	0.441015	0.325378	0.383197
38327526	carboxypeptidase M precursor [Homo sapiens]	nFPDAFEYnnVSR	1	0.513667	0.444726	0.319999	0.382363
7705753	complement C1q subcomponent subunit A precursor [Homo sapiens]	rNPPmGGNVVIFDTVITNQEEPYQnHSGR	2	1.02673	0.436055	0.327629	0.381842
148886654	sushi, von Willebrand factor type A, EGF and pentraxin domain-containing protein 1 precursor [Homo sapiens]	dAVITGNnFTFR	1	1.19899	0.508605	0.255034	0.38182
578809103	PREDICTED: complement factor I isoform X7 [Homo sapiens]	lISncSk	1	1.10583	0.446187	0.316382	0.381285
767909087	PREDICTED: complement factor H-related protein 2 isoform X5 [Homo sapiens]	lQNnEnNIScVER	16	1.33628	0.490995	0.268966	0.37998
89191868	von Willebrand factor preproprotein [Homo sapiens]	kVncTTQPcPTAk	1	1.46	0.493043	0.266189	0.379616
767909143	PREDICTED: Fc receptor-like protein 6 isoform X7 [Homo sapiens]	enQTLSMGAATVQSR	1	0.738807	0.443061	0.312754	0.377908
530366462	PREDICTED: C4b-binding protein beta chain isoform X2 [Homo sapiens]	lGHcPDPVLVNGEFSSSGPVnVSDk	1	1.22482	0.429419	0.326269	0.377844
768017173	PREDICTED: laminin subunit alpha-5 isoform X3 [Homo sapiens]	tLSELmSQTGHLGLAnASAPSGEQLLR	9	0.713501	0.325254	0.428519	0.376886
55953135	immunoglobulin superfamily member 3 isoform 2 precursor [Homo sapiens]	vQGnSTLLHITDLQAR	1	0.657835	0.351459	0.402171	0.376815
22902126	inactive tyrosine-protein kinase 7 isoform b precursor [Homo sapiens]	dGTPLSDGQSnHTVSSk	4	1.40224	0.435076	0.315972	0.375524
238624149	neuroplastin isoform d precursor [Homo sapiens]	kEnGmPmDIVnTSGR	2	1.13561	0.392532	0.357055	0.374793
149363636	plexin-B2 precursor [Homo sapiens]	aLSnISLR	2	0.97942	0.398608	0.348084	0.373346
5730075	fibroleukin precursor [Homo sapiens]	lHVGNYnGTAGDALR	10	3.38968	0.410266	0.334746	0.372506
21489959	immunoglobulin J chain precursor [Homo sapiens]	enISDPTSPLR	2	0.882398	0.494859	0.245819	0.370339
4504747	integrin alpha-3 preproprotein [Homo sapiens]	vWnSTFIEDYRDFDR	1	0.831475	0.381805	0.358619	0.370212
10835165	CD59 glycoprotein preproprotein [Homo sapiens]	tAVncSSDFDAcLITk	10	0.766808	0.346342	0.392718	0.36953
495528154	collagen alpha-1(V) chain isoform 2 preproprotein [Homo sapiens]	vYcnFTAGGSTcVFPDkk	1	3.21272	0.57535	0.158724	0.367037
153218487	KDEL motif-containing protein 2 precursor [Homo sapiens]	yFYLQAVNSEGQnLTR	2	1.19928	0.402987	0.32963	0.366309
294862302	myeloid cell surface antigen CD33 isoform 3 precursor [Homo sapiens]	tTHSSVLIITPRPQDHGTnLTcQVk	1	1.48769	0.397062	0.333511	0.365287
156616290	collagen alpha-6(VI) chain precursor [Homo sapiens]	vINSLSmGInk	1	2.0956	0.556254	0.172338	0.364296
4503273	angiotensin-converting enzyme isoform 1 precursor [Homo sapiens]	nETHFDAGAk	1	0.887553	0.423558	0.301379	0.362468
51873055	fibulin-2 isoform b precursor [Homo sapiens]	sckDVDEcALGTHncSEAETcHNIQGSFR	2	1.66237	0.373401	0.34955	0.361476
62243068	insulin-like growth factor-binding protein 3 isoform b precursor [Homo sapiens]	ykVDYESQSTDTQnFSSESk	1	1.2033	0.400013	0.322017	0.361015
119964726	cation-independent mannose-6-phosphate receptor precursor [Homo sapiens]	aAcAVkPQEVQmVnGTITNPINGk	1	1.36878	0.383094	0.338309	0.360701
767979246	Lysosome-associated membrane glycoprotein 1;Isoform 2 of Lysosome-associated membrane glycoprotein 1;lysosome-associated membrane glycoprotein 1 isoform X2	gHTLTLnFTR	8	1.20135	0.40588	0.310362	0.358121
167001141	glypican-1 precursor [Homo sapiens]	icPQGYTccTSEmEENLAnR	1	1.42021	0.37528	0.340755	0.358017
194272180	plexin-B1 precursor [Homo sapiens]	lTLnGSk	1	0.629469	0.355272	0.358146	0.356709
767970511	PREDICTED: sortilin-related receptor isoform X1 [Homo sapiens]	gIGnWSDSk	1	1.30963	0.369765	0.34093	0.355348
578807589	mannan-binding lectin serine protease 1 isoform X3;mannan-binding lectin serine protease 1 isoform X3	fGYILHTDnR	2	1.83902	0.5153	0.194752	0.355026
73858568	plasma protease C1 inhibitor precursor [Homo sapiens]	dTFVnASR	16	0.895051	0.453726	0.255847	0.354787
767997888	PREDICTED: collectin-12 isoform X1 [Homo sapiens]	sRLDTEVAnLSVImEEmk	2	1.13842	0.342358	0.367098	0.354728
126012562	prolow-density lipoprotein receptor-related protein 1 preproprotein [Homo sapiens]	lNLDGSnYTLLk	1	1.24636	0.402593	0.306153	0.354373
73858568	plasma protease C1 inhibitor precursor [Homo sapiens]	vLSnnSDANLELINTWVAk	8	0.843988	0.455675	0.252489	0.354082
540344555	complement C2 isoform 5 [Homo sapiens]	dHEnGTGTNTYAALNSVYLmmNNQmR	1	0.977492	0.421714	0.285297	0.353505
56237029	integrin, alpha 5 (fibronectin receptor, alpha polypeptide);integrin, alpha 5 (fibronectin receptor, alpha polypeptide);integrin, alpha 5 (fibronectin receptor, alpha polypeptide);ITGA5;integrin alpha-5 precursor;Integrin alpha-5;integrin alpha-5 precursor;integrin alpha-5 precursor	vTGLncTTNHPINPk	4	0.853933	0.41259	0.292565	0.352578
27754771	protocadherin-1 isoform 1 precursor [Homo sapiens]	anDSDQGANAEIEYTFHQAPEVVR	1	0.98298	0.345948	0.358395	0.352171
767934739	PREDICTED: oncostatin-M-specific receptor subunit beta isoform X2 [Homo sapiens]	nVGPnTTSTVISTDAFRPGVR	2	1.06093	0.420389	0.283606	0.351998
262205665	trophoblast glycoprotein precursor [Homo sapiens]	nLTEVPTDLPAYVR	3	1.10162	0.436195	0.267549	0.351872
767951707	Translocating chain-associated membrane protein 1;translocating chain-associated membrane protein 1 isoform 3;translocating chain-associated membrane protein 1 isoform X1;translocation associated membrane protein 1, isoform CRA_a	kGTEnGVnGTLTSNVADSPR	1	1.24791	0.398412	0.304676	0.351544
110825974	A disintegrin and metalloproteinase with thrombospondin motifs 2 isoform 1 preproprotein [Homo sapiens]	nISDPSkk	1	4.70117	0.542152	0.160912	0.351532
126012562	prolow-density lipoprotein receptor-related protein 1 preproprotein [Homo sapiens]	dnTTcYEFk	2	1.19307	0.396817	0.305859	0.351338
62243068	insulin-like growth factor-binding protein 3 isoform b precursor [Homo sapiens]	vDYESQSTDTQnFSSESk	1	1.21991	0.448953	0.253524	0.351239
767929956	PREDICTED: slit homolog 2 protein isoform X3 [Homo sapiens]	dLEVLTLNNnNITR	1	1.66323	0.533168	0.166525	0.349846
767929956	PREDICTED: slit homolog 2 protein isoform X3 [Homo sapiens]	iTcVGnDSFIGLSSVR	1	1.54399	0.53674	0.161419	0.34908
768040068	PREDICTED: V-type proton ATPase subunit S1 isoform X1 [Homo sapiens]	qPVSPVIHPPVSYnDTAPR	1	1.46709	0.346304	0.34959	0.347947
767937632	protocadherin Fat 2 isoform X4	nLNDNQPmFEEVncTGSIR	1	1.43836	0.425497	0.269853	0.347675
190194386	transmembrane 9 superfamily member 3 precursor [Homo sapiens]	iVDVnLTSEGk	3	1.2571	0.366636	0.327867	0.347251
19923830	pre-B-cell leukemia transcription factor-interacting protein 1 isoform 1 [Homo sapiens]	lQGLENWGQDPGVSAnASk	1	0.870772	0.323568	0.370135	0.346851
768017173	PREDICTED: laminin subunit alpha-5 isoform X3 [Homo sapiens]	lnTTGVSAGcTADLLVGR	4	0.642566	0.355208	0.337794	0.346501
530363076	PREDICTED: receptor-type tyrosine-protein phosphatase F isoform X13 [Homo sapiens]	dInSQQELQnITTDTR	2	1.42966	0.412559	0.280335	0.346447
4505529;167857790	Alpha-1-acid glycoprotein 2 (AGP 2) (Orosomucoid-2) (OMD 2)	sVQEIQATFFYFTPnkTEDTIFLR	4	1.06506	0.429235	0.261338	0.345286
333440461	attractin isoform 4 [Homo sapiens]	iDSTGnVTnELR	3	0.638864	0.470657	0.217798	0.344228
767979246	Lysosome-associated membrane glycoprotein 1;Isoform 2 of Lysosome-associated membrane glycoprotein 1;lysosome-associated membrane glycoprotein 1 isoform X2	sGPknmTFDLPSDATVVLnR	5	0.867411	0.356243	0.331497	0.34387
296010988	multiple inositol polyphosphate phosphatase 1 isoform 3 [Homo sapiens]	nATALYHVEAFk	1	2.25064	0.411974	0.275263	0.343619
19923362	thy-1 membrane glycoprotein preproprotein [Homo sapiens]	hEnTSSSPIQYEFSLTR	30	1.58153	0.405422	0.281362	0.343392
767931872	plasma kallikrein isoform X2;plasma kallikrein isoform X2	gVnFnVSk	6	1.05372	0.432222	0.251522	0.341872
291327491	fibroblast growth factor receptor 1 isoform 11 precursor [Homo sapiens]	tAGVnTTDkEmEVLHLR	2	1.06238	0.353212	0.329304	0.341258
768026610	PREDICTED: cadherin EGF LAG seven-pass G-type receptor 1 isoform X4 [Homo sapiens]	dIGnYScAAQGTQTGSk	5	2.24379	0.331944	0.350024	0.340984
47419930	chondroitin sulfate proteoglycan 4 precursor [Homo sapiens]	lGLTPEATnASLLGcmEDLSVNGQR	1	0.879221	0.420528	0.260595	0.340561
296040431	probable carboxypeptidase X1 isoform 2 precursor [Homo sapiens]	wNnQSIDLnHNFADLNTPLWEAQDDGk	1	2.86042	0.480325	0.200158	0.340242
767997561	PREDICTED: protein APCDD1 isoform X1 [Homo sapiens]	fYHnNTFk	1	0.928482	0.335589	0.344719	0.340154
578830422	PREDICTED: collagen alpha-1(I) chain isoform X2 [Homo sapiens]	lmSTEASQnITYHck	13	2.51273	0.52082	0.159329	0.340075
66346695	fibrillin-2 precursor [Homo sapiens]	sYnGTTcEnELPFNVTk	1	1.19472	0.302851	0.377008	0.33993
4503273	angiotensin-converting enzyme isoform 1 precursor [Homo sapiens]	eLYEPIWQnFTDPQLR	2	0.709287	0.42934	0.249955	0.339648
767961322	erlin-1 isoform X3	nYTADYDk	3	0.70961	0.318418	0.360418	0.339418
219521831	amphoterin-induced protein 2 precursor [Homo sapiens]	hnNITSISTGSFSTTPNLk	3	1.37131	0.337866	0.339898	0.338882
767910311	PREDICTED: thrombospondin-3 isoform X9 [Homo sapiens]	lGFLGnQSQGcLPAR	4	3.24592	0.406792	0.270062	0.338427
68161541	carcinoembryonic antigen-related cell adhesion molecule 1 isoform 2 precursor [Homo sapiens]	lSQGnTTLSINPVk	2	1.01073	0.335122	0.340604	0.337863
105990532	apolipoprotein B-100 precursor [Homo sapiens]	vNQNLVYESGSLnFSk	4	0.815975	0.45367	0.221954	0.337812
768002618	PREDICTED: collagen alpha-3(V) chain isoform X1 [Homo sapiens]	gQPAnQSVLLSIYDER	4	1.15931	0.412367	0.26278	0.337573
530374400	Fetuin-B;fetuin-B isoform 3 precursor;fetuin-B isoform X2;	yNNEnTSk	1	0.918825	0.440157	0.233322	0.336739
221139840	transmembrane protein 25 isoform 5 precursor [Homo sapiens]	aQHELncSLQDPR	2	1.48979	0.331314	0.341992	0.336653
4557892	phosphatidylcholine-sterol acyltransferase precursor [Homo sapiens]	aELSnHTRPVILVPGcLGNQLEAk	2	0.997003	0.442744	0.227614	0.335179
47419930	chondroitin sulfate proteoglycan 4 precursor [Homo sapiens]	aGQPATAFSQQDLLDGAVLYSHnGSLSPR	1	1.15938	0.449327	0.216645	0.332986
5360208	iduronate 2-sulfatase isoform b precursor [Homo sapiens]	qREDVQALnISVPYGPIPVDFQR	1	1.03617	0.396414	0.267584	0.331999
166795299	solute carrier family 2, facilitated glucose transporter member 1 [Homo sapiens]	vIEEFYnQTWVHR	2	0.135116	0.45173	0.211623	0.331677
61742775	leucyl-cystinyl aminopeptidase isoform 2 [Homo sapiens]	knQSIGLIQPFATNGk	1	1.81399	0.381134	0.281644	0.331389
768017654	PREDICTED: extracellular sulfatase Sulf-2 isoform X6 [Homo sapiens]	fYnYTLcR	1	1.55111	0.420118	0.242524	0.331321
167614504	laminin subunit beta-1 precursor [Homo sapiens]	gTnYTVR	2	1.53323	0.322484	0.339893	0.331188
767955398	PREDICTED: ADAMTS-like protein 1 isoform X9 [Homo sapiens]	rLDDILGnLSQQPEELR	2	1.10606	0.405961	0.255577	0.330769
22547161	frizzled-4 precursor [Homo sapiens]	iSmcQNLGYnVTk	1	1.6009	0.318072	0.342743	0.330408
149363636	plexin-B2 precursor [Homo sapiens]	tEAGAFEYVPDPTFEnFTGGVkk	1	0.8632	0.337003	0.323242	0.330123
530370059	PREDICTED: fibronectin isoform X20 [Homo sapiens]	rHEEGHmLncTcFGQGR	6	1.36493	0.420694	0.238669	0.329681
578809103	PREDICTED: complement factor I isoform X7 [Homo sapiens]	fLNnGTcTAEGk	6	1.27569	0.40995	0.248583	0.329267
768020838	neural cell adhesion molecule 2 isoform X8;neural cell adhesion molecule 2 isoform X9;neural cell adhesion molecule 2 isoform X9	lVLPAknTTNLk	1	0.813404	0.388406	0.269389	0.328898
126012562	prolow-density lipoprotein receptor-related protein 1 preproprotein [Homo sapiens]	dNDcVDGSDEPAncTQmTcGVDEFR	2	1.24401	0.420102	0.237208	0.328655
5730075	fibroleukin precursor [Homo sapiens]	vAnLTFVVNSLDGk	5	2.37863	0.390378	0.265321	0.32785
5453914	phospholipid transfer protein isoform a precursor [Homo sapiens]	iYSnHSALESLALIPLQAPLk	1	1.31212	0.327604	0.328029	0.327817
126012571	basement membrane-specific heparan sulfate proteoglycan core protein isoform b precursor [Homo sapiens]	iQGEEIVFHDLnLTAHGISHcPTcR	8	0.936668	0.378929	0.274293	0.326611
126012562	prolow-density lipoprotein receptor-related protein 1 preproprotein [Homo sapiens]	fnSTEYQVVTR	6	1.03371	0.374808	0.277183	0.325995
154759291	protein Z-dependent protease inhibitor precursor [Homo sapiens]	lPYQGnATmLVVLmEk	2	1.15035	0.393719	0.258158	0.325938
73858568	plasma protease C1 inhibitor precursor [Homo sapiens]	mLFVEPILEVSSLPTTnSTTnSATk	3	0.86879	0.3525	0.298872	0.325686
19743813	integrin beta-1 isoform 1A precursor [Homo sapiens]	dTcTQEcSYFnITk	6	0.951649	0.33456	0.316752	0.325656
767908646	PREDICTED: coagulation factor XIII B chain isoform X3 [Homo sapiens]	eHETcLAPELYnGnYSTTQk	2	1.0725	0.427869	0.222119	0.324994
530377475	PREDICTED: nephronectin isoform X8 [Homo sapiens]	gnGTILk	1	0.188621	0.237559	0.411453	0.324506
356582273	complement C4-A isoform 2 preproprotein [Homo sapiens]	gLnVTLSSTGRnGFk	2	1.56138	0.434871	0.213979	0.324425
126012571	basement membrane-specific heparan sulfate proteoglycan core protein isoform b precursor [Homo sapiens]	sLTQGSLIVGDLAPVnGTSQGk	15	0.829411	0.373152	0.274745	0.323949
296010912	tissue factor isoform 2 precursor [Homo sapiens]	vnVTVEDER	1	0.833039	0.340985	0.305007	0.322996
4503273	angiotensin-converting enzyme isoform 1 precursor [Homo sapiens]	kFDVNQLQnTTIk	2	1.03598	0.380739	0.264637	0.322688
4507463	transforming growth factor beta-2 isoform 2 preproprotein [Homo sapiens]	nASNLVk	1	1.30276	0.356414	0.28805	0.322232
540344555	complement C2 isoform 5 [Homo sapiens]	lTDTIcGVGnmSAnASDQER	1	1.36004	0.401644	0.242795	0.32222
22902126	inactive tyrosine-protein kinase 7 isoform b precursor [Homo sapiens]	dDAGnYTcIASnGPQGQIR	8	1.13525	0.38362	0.256527	0.320073
62739186	complement factor H isoform a precursor [Homo sapiens]	mDGASnVTcINSR	14	1.27863	0.442675	0.19743	0.320053
5453547	noelin isoform 2 precursor [Homo sapiens]	vQnmSQSIEVLDR	1	0.994293	0.361968	0.272948	0.317458
530372115	stabilin-1 isoform X4	rnVTAAAQGFGYk	1	1.68599	0.355025	0.279442	0.317233
578807068	ceruloplasmin isoform X5	enLTAPGSDSAVFFEQGTTR	24	0.950218	0.401087	0.232475	0.316781
578817250	PREDICTED: angiopoietin-related protein 2 isoform X1 [Homo sapiens]	iLnQTADmLQLASk	2	0.921761	0.421495	0.20962	0.315558
767919855	Isoform 3 of GPI inositol-deacylase;GPI inositol-deacylase isoform X3;hCG1777695	lHIAQPEnNTHVALFk	4	0.901902	0.287345	0.341481	0.314413
50659080	alpha-1-antichymotrypsin precursor [Homo sapiens]	yTGnASALFILPDQDk	3	1.24048	0.346358	0.281311	0.313834
4503273	angiotensin-converting enzyme isoform 1 precursor [Homo sapiens]	nmQIAnHTLk	6	0.852893	0.363669	0.263754	0.313712
149363636	plexin-B2 precursor [Homo sapiens]	gGLnLTAVTVAAEnNHTVAFLGTSDGR	1	1.02704	0.329826	0.29717	0.313498
221316614	extracellular matrix protein 1 isoform 1 precursor [Homo sapiens]	hIPGLIHnmTAR	5	1.31064	0.441878	0.184376	0.313127
126012562	prolow-density lipoprotein receptor-related protein 1 preproprotein [Homo sapiens]	iETILLnGTDR	4	0.968383	0.344289	0.281121	0.312705
194272180	plexin-B1 precursor [Homo sapiens]	yTLDPnITSAGPTk	4	0.628591	0.316832	0.307316	0.312074
4505245	macrophage mannose receptor 1 precursor [Homo sapiens]	wEcknDTLLGIk	1	1.14832	0.326807	0.29733	0.312068
89191868	von Willebrand factor preproprotein [Homo sapiens]	nVScPQLEVPVcPSGFQLSck	1	0.828438	0.481569	0.139153	0.310361
62739186	complement factor H isoform a precursor [Homo sapiens]	iPcSQPPQIEHGTInSSR	21	1.34281	0.409896	0.210418	0.310157
355594753	clusterin preproprotein [Homo sapiens]	lkELPGVcnETmmALWEEckPcLk	4	0.892733	0.3223	0.296404	0.309352
355594753	clusterin preproprotein [Homo sapiens]	eDALnETR	3	0.960939	0.356466	0.2593	0.307883
153082686	intercellular adhesion molecule 2 precursor [Homo sapiens]	qESmNSnVSVYQPPR	1	0.905987	0.305116	0.304159	0.304638
530381810	phosphatidylinositol-glycan-specific phospholipase D isoform X1;phosphatidylinositol-glycan-specific phospholipase D isoform X2	nInYTER	1	0.840177	0.418022	0.190333	0.304178
540344555	complement C2 isoform 5 [Homo sapiens]	lGSYPVGGnVSFEcEDGFILR	1	1.66756	0.411356	0.196895	0.304126
19923106	serum paraoxonase/arylesterase 1 precursor [Homo sapiens]	vTQVYAEnGTVLQGSTVASVYk	3	1.23515	0.360391	0.246254	0.303323
767931872	plasma kallikrein isoform X2;plasma kallikrein isoform X2	lQAPLnYTEFQkPIcLPSk	3	1.27519	0.338898	0.267598	0.303248
767975340	tectonic-2 isoform X3;tectonic-2 isoform X4	fITNTETPLNnGSTPR	1	1.25141	0.319694	0.286609	0.303152
767945008	PREDICTED: protein sidekick-1 isoform X4 [Homo sapiens]	gnHTQSALLAGLR	1	0.730012	0.3317	0.27122	0.30146
89191868	von Willebrand factor preproprotein [Homo sapiens]	mEAcmLnGTVIGPGk	3	0.491006	0.462866	0.138217	0.300542
40068512	plasma alpha-L-fucosidase precursor [Homo sapiens]	sQnDTVTPDVWYTSkPk	1	0.856413	0.310552	0.289778	0.300165
19743813	integrin beta-1 isoform 1A precursor [Homo sapiens]	nPcTSEQncTSPFSYk	8	0.82989	0.313866	0.284673	0.29927
126012562	prolow-density lipoprotein receptor-related protein 1 preproprotein [Homo sapiens]	tcPLDEFQcnNTLckPLAWk	2	1.13018	0.32688	0.270855	0.298867
578807068	ceruloplasmin isoform X5	eHEGAIYPDnTTDFQR	42	1.18011	0.374123	0.221847	0.297985
149363636	plexin-B2 precursor [Homo sapiens]	lHVTLYncSFGR	1	0.835368	0.33334	0.262098	0.297719
356582273	complement C4-A isoform 2 preproprotein [Homo sapiens]	fSDGLESnSSTQFEVkk	1	1.13925	0.394654	0.19964	0.297147
21489959	immunoglobulin J chain precursor [Homo sapiens]	iIVPLnnREnISDPTSPLR	10	0.696175	0.391752	0.202277	0.297015
153791276	glucoside xylosyltransferase 1 isoform 2 [Homo sapiens]	kFnSTQIAAmAPEHEEPR	2	1.28375	0.317593	0.275719	0.296656
767931872	plasma kallikrein isoform X2;plasma kallikrein isoform X2	iYSGILnLSDITk	2	0.879021	0.360105	0.225813	0.292959
597955366	voltage-dependent calcium channel subunit alpha-2/delta-2 isoform d [Homo sapiens]	dLnASDNNTEFLk	2	0.558595	0.257553	0.327298	0.292425
767931872	plasma kallikrein isoform X2;plasma kallikrein isoform X2	iYPGVDFGGEELnVTFVk	2	1.01634	0.3686	0.215291	0.291945
4557892	phosphatidylcholine-sterol acyltransferase precursor [Homo sapiens]	mAWPEDHVFISTPSFnYTGR	1	0.928567	0.381302	0.202496	0.291899
530381810	phosphatidylinositol-glycan-specific phospholipase D isoform X1;phosphatidylinositol-glycan-specific phospholipase D isoform X2	nLTTSLTESVDR	3	0.892387	0.39868	0.183954	0.291317
4502277	sodium/potassium-transporting ATPase subunit beta-1 [Homo sapiens]	vLGFkPkPPknESLETYPVmk	4	0.718455	0.311152	0.271432	0.291292
139948432	matrix-remodeling-associated protein 5 precursor [Homo sapiens]	yVVFNnGTLYFNEVGmR	1	1.04845	0.387723	0.19399	0.290856
530394351	PREDICTED: multimerin-2 isoform X1 [Homo sapiens]	qVEELQVnHTALR	3	0.412352	0.308935	0.27113	0.290032
4507171	SPARC isoform 1 precursor [Homo sapiens]	vcSNDnkTFDSScHFFATk	1	1.58495	0.376255	0.203472	0.289864
767913304	PREDICTED: disintegrin and metalloproteinase domain-containing protein 17 isoform X1 [Homo sapiens]	nTSWDNAGFk	1	1.77849	0.316381	0.263029	0.289705
578807068	ceruloplasmin isoform X5	eLHHLQEQnVSNAFLDkGEFYIGSk	15	1.06388	0.367614	0.210155	0.288885
22902126	inactive tyrosine-protein kinase 7 isoform b precursor [Homo sapiens]	mHIFQnGSLVIHDVAPEDSGR	4	1.61695	0.345063	0.232016	0.288539
126012562	prolow-density lipoprotein receptor-related protein 1 preproprotein [Homo sapiens]	kLNLDGSnYTLLk	3	1.06357	0.342507	0.234516	0.288511
13540563	complement factor H-related protein 5 precursor [Homo sapiens]	nIScVER	1	1.56318	0.341909	0.234972	0.28844
88900491	neutral alpha-glucosidase AB isoform 3 precursor [Homo sapiens]	vnLTLGSIWDk	1	0.853778	0.289636	0.286416	0.288026
261878614	inter-alpha-trypsin inhibitor heavy chain H1 isoform b [Homo sapiens]	dkIcDLLVANNHFAHFFAPQnLTNmNk	1	0.919604	0.348862	0.22599	0.287426
145309326	laminin subunit gamma-1 precursor [Homo sapiens]	nISQDLEk	7	0.578379	0.247784	0.326387	0.287086
578807068	ceruloplasmin isoform X5	eLHHLQEQnVSNAFLDk	2	1.14108	0.331549	0.242216	0.286883
126012562	prolow-density lipoprotein receptor-related protein 1 preproprotein [Homo sapiens]	tcVSncTASQFVck	3	1.21549	0.337606	0.235482	0.286544
530386191	PREDICTED: transmembrane protein 248 isoform X1 [Homo sapiens]	hLTnDTTTPESTmTSGQAR	1	1.40487	0.280187	0.291778	0.285983
67191027	integrin alpha-4 isoform 1 preproprotein [Homo sapiens]	qPGEnGSIVTcGHR	1	1.43201	0.292754	0.277005	0.284879
371873523	apolipoprotein M isoform 2 [Homo sapiens]	tELFSSScPGGImLnETGQGYQR	3	0.891852	0.356336	0.2123	0.284318
19923362	thy-1 membrane glycoprotein preproprotein [Homo sapiens]	sRTnFTSk	5	2.25127	0.414165	0.151758	0.282961
4502161	apolipoprotein C-IV precursor [Homo sapiens]	eLLETVVnR	2	0.982731	0.401155	0.164521	0.282838
4502277	sodium/potassium-transporting ATPase subunit beta-1 [Homo sapiens]	fkLEWLGncSGLNDETYGYk	1	0.459801	0.277283	0.287784	0.282533
333440461	attractin isoform 4 [Homo sapiens]	nHScSEGQISIFR	4	0.966786	0.340173	0.224277	0.282225
154759291	protein Z-dependent protease inhibitor precursor [Homo sapiens]	eTFFnLSk	1	1.28941	0.401551	0.161646	0.281598
22902126	inactive tyrosine-protein kinase 7 isoform b precursor [Homo sapiens]	sAnASFNIk	2	1.14353	0.313462	0.248965	0.281214
338968901	ATP-dependent (S)-NAD(P)H-hydrate dehydratase isoform d [Homo sapiens]	lSQALGnVTVVQk	1	1.47248	0.265329	0.296359	0.280844
153792110	protein HEG homolog 1 precursor [Homo sapiens]	sHAASDAPEnLTLLAETADAR	1	1.04101	0.359504	0.20123	0.280367
530381810	phosphatidylinositol-glycan-specific phospholipase D isoform X1;phosphatidylinositol-glycan-specific phospholipase D isoform X2	lGTSLSSGHVLmnGTLk	3	0.971376	0.365403	0.194838	0.28012
574957234	lysyl oxidase homolog 3 isoform 3 [Homo sapiens]	nITAEDcSHSQDAGVR	1	1.34633	0.327664	0.231538	0.279601
767997836	receptor-type tyrosine-protein phosphatase mu isoform X16	aVSSFDPEIDLSnQSGR	3	0.708409	0.288723	0.270321	0.279522
17975768	ephrin type-B receptor 3 precursor [Homo sapiens]	yAAVnITTNQAAPSEVPTLR	1	0.991265	0.331025	0.227103	0.279064
7662254	hephaestin isoform b [Homo sapiens]	aIYnVSQcPGHQATPR	4	1.95356	0.328078	0.229459	0.278769
732170491	laminin subunit alpha-3 isoform 3 precursor [Homo sapiens]	iESINQQLLPLGnISDNmDR	2	0.466532	0.172105	0.385198	0.278651
105990532	apolipoprotein B-100 precursor [Homo sapiens]	fnSSYLQGTNQITGR	4	0.964682	0.413712	0.142534	0.278123
5729772	ceroid-lipofuscinosis neuronal protein 5 [Homo sapiens]	enGTLVQVATISGNmFNQmAk	1	0.751157	0.320929	0.234873	0.277901
115298678	complement C3 preproprotein [Homo sapiens]	tVLTPATnHmGnVTFTIPAnR	25	1.64247	0.374862	0.180934	0.277898
768017173	PREDICTED: laminin subunit alpha-5 isoform X3 [Homo sapiens]	kQELSRDnATLQATLHAAR	3	0.779114	0.255217	0.299874	0.277545
767997677	PREDICTED: laminin subunit alpha-1 isoform X2 [Homo sapiens]	kIGnITHSIPAcIGDVTVNSk	1	1.82101	0.299055	0.254373	0.276714
530375762	PREDICTED: carboxypeptidase N subunit 2 isoform X1 [Homo sapiens]	aFGSNPnLTk	2	0.935861	0.373109	0.179142	0.276126
205830426	zinc transporter ZIP14 isoform c precursor [Homo sapiens]	gnVTQHVQGHR	5	1.70428	0.317606	0.234581	0.276094
126012562	prolow-density lipoprotein receptor-related protein 1 preproprotein [Homo sapiens]	dnTTcYEFkk	2	1.06316	0.316536	0.235074	0.275805
530370059	PREDICTED: fibronectin isoform X20 [Homo sapiens]	dQcIVDDITYNVnDTFHkR	3	0.786908	0.342211	0.20913	0.275671
767941886	PREDICTED: collagen alpha-1(XII) chain isoform X3 [Homo sapiens]	dIkEAGnITTDGYEILGk	1	1.31973	0.303203	0.245855	0.274529
4557351	cholinesterase precursor [Homo sapiens]	dnNSIITR	2	0.779457	0.387145	0.161198	0.274171
52426774	HLA class II histocompatibility antigen, DR alpha chain precursor [Homo sapiens]	rSnYTPITNVPPEVTVLTNSPVELR	4	1.07094	0.296072	0.252167	0.274119
732170491	laminin subunit alpha-3 isoform 3 precursor [Homo sapiens]	eGSLPGnSTISIR	2	1.10893	0.2675	0.279102	0.273301
530377406	PREDICTED: multimerin-1 isoform X1 [Homo sapiens]	kIDnISLTVNDVR	1	0.532201	0.351358	0.195055	0.273207
530377340	PREDICTED: coagulation factor XI isoform X4 [Homo sapiens]	gINYnSSVAk	5	1.68537	0.347575	0.197614	0.272594
767997836	receptor-type tyrosine-protein phosphatase mu isoform X16	iSAPSmPAYELETPLnQTDNTVTVmLkPAHSR	1	0.705068	0.33732	0.207447	0.272384
767909398	atrial natriuretic peptide receptor 1 isoform X4	vVLNYnGTSQELVAVSGR	1	0.962484	0.238569	0.305722	0.272146
767997677	PREDICTED: laminin subunit alpha-1 isoform X2 [Homo sapiens]	sPGTANVLDVnNSTLmFVGGLGGQIk	2	2.55263	0.194515	0.349457	0.271986
38327526	carboxypeptidase M precursor [Homo sapiens]	sQnFSALkk	2	0.318032	0.303902	0.23905	0.271476
530394351	PREDICTED: multimerin-2 isoform X1 [Homo sapiens]	nLSELHmTTAR	6	0.703841	0.266266	0.275869	0.271068
133925809	inter-alpha-trypsin inhibitor heavy chain H3 preproprotein [Homo sapiens]	nAHGEEkEnLTAR	8	1.03044	0.372281	0.168158	0.27022
156104876	vascular endothelial growth factor receptor 1 isoform 1 precursor [Homo sapiens]	gHTLVLncTATTPLNTR	2	1.1347	0.290046	0.248993	0.26952
4504893	kininogen-1 isoform 2 precursor [Homo sapiens]	hGIQYFNnNTQHSSLFmLNEVkR	10	1.10989	0.331628	0.206008	0.268818
530422150	PREDICTED: thyroxine-binding globulin isoform X2 [Homo sapiens]	tLYETEVFSTDFSnISAAk	1	1.23383	0.315736	0.221353	0.268545
126012562	prolow-density lipoprotein receptor-related protein 1 preproprotein [Homo sapiens]	nSTTLVmHmk	3	0.966238	0.32397	0.212975	0.268472
7019349	gremlin-1 isoform 1 precursor [Homo sapiens]	aQHnDSEQTQSPQQPGSR	1	2.25585	0.310681	0.221427	0.266054
154759291	protein Z-dependent protease inhibitor precursor [Homo sapiens]	dFDVkETFFnLSk	1	1.1885	0.383978	0.146395	0.265187
19923106	serum paraoxonase/arylesterase 1 precursor [Homo sapiens]	hAnWTLTPLk	3	0.799037	0.351639	0.175649	0.263644
126012562	prolow-density lipoprotein receptor-related protein 1 preproprotein [Homo sapiens]	gVTHLnISGLk	4	1.26861	0.316027	0.21125	0.263638
732170491	laminin subunit alpha-3 isoform 3 precursor [Homo sapiens]	kIESINQQLLPLGnISDNmDR	2	0.91285	0.268178	0.258834	0.263506
767997677	PREDICTED: laminin subunit alpha-1 isoform X2 [Homo sapiens]	qTnESLLILR	3	2.00789	0.23362	0.29263	0.263125
56237029	integrin, alpha 5 (fibronectin receptor, alpha polypeptide);integrin, alpha 5 (fibronectin receptor, alpha polypeptide);integrin, alpha 5 (fibronectin receptor, alpha polypeptide);ITGA5;integrin alpha-5 precursor;Integrin alpha-5;integrin alpha-5 precursor;integrin alpha-5 precursor	hPGnFSSLScDYFAVnQSR	1	1.08911	0.263545	0.260635	0.26209
56237029	integrin, alpha 5 (fibronectin receptor, alpha polypeptide);integrin, alpha 5 (fibronectin receptor, alpha polypeptide);integrin, alpha 5 (fibronectin receptor, alpha polypeptide);ITGA5;integrin alpha-5 precursor;Integrin alpha-5;integrin alpha-5 precursor;integrin alpha-5 precursor	gnLTYGYVTILnGSDIR	2	0.883225	0.316206	0.207363	0.261785
530377340	PREDICTED: coagulation factor XI isoform X4 [Homo sapiens]	lETTVnYTDSQRPIcLPSk	2	1.94606	0.312237	0.211311	0.261774
222831610	choline transporter-like protein 2 isoform 2 [Homo sapiens]	knITDLVEGAk	3	1.11912	0.254922	0.267148	0.261035
767926205	PREDICTED: inactive N-acetylated-alpha-linked acidic dipeptidase-like protein 2 isoform X8 [Homo sapiens]	gnSSLYPVASPSLQQLVVEk	1	1.25594	0.293107	0.228559	0.260833
320118911	EGF-containing fibulin-like extracellular matrix protein 2 precursor [Homo sapiens]	cQcEPGFQLGPnnR	1	1.69611	0.398155	0.12195	0.260052
73858564	corticosteroid-binding globulin precursor [Homo sapiens]	aQLLQGLGFnLTER	3	1.09101	0.308805	0.210077	0.259441
110624774	C-type mannose receptor 2 precursor [Homo sapiens]	gTDPSLSPSPAALPPAPGTELSYLnGTFR	1	0.908916	0.358517	0.159198	0.258857
332688247	contactin-4 isoform d [Homo sapiens]	aLDnESEVk	1	0.874437	0.390843	0.126253	0.258548
578817685	protein GPR107 isoform X1	vLGQSQEPNVnPASAGnQTQk	2	1.5539	0.287661	0.229073	0.258367
328927057	junctional adhesion molecule C isoform 2 precursor [Homo sapiens]	nSSFHLNSETGTLVFTAVHk	1	0.936749	0.274361	0.240197	0.257279
156104876	vascular endothelial growth factor receptor 1 isoform 1 precursor [Homo sapiens]	vTSPnITVTLk	1	0.934267	0.300687	0.213697	0.257192
156523970	alpha-2-HS-glycoprotein preproprotein [Homo sapiens]	aALAAFNAQNnGSNFQLEEISR	26	1.23976	0.322201	0.19053	0.256365
119395738	insulin receptor isoform Short preproprotein [Homo sapiens]	gLSPGnYSVR	3	0.849324	0.255218	0.256509	0.255864
126012562	prolow-density lipoprotein receptor-related protein 1 preproprotein [Homo sapiens]	lnGTDPIVAADSkR	8	0.96967	0.2881	0.22359	0.255845
333440461	attractin isoform 4 [Homo sapiens]	eWLPLnR	1	0.979975	0.32713	0.182102	0.254616
28626510	reticulocalbin-3 precursor [Homo sapiens]	nATYGHYAPGEEFHDVEDAETYkk	3	1.61752	0.315129	0.192399	0.253764
767985152	PREDICTED: thrombospondin-1 isoform X1 [Homo sapiens]	gcSSSTSVLLTLDNNVVnGSSPAIR	2	1.30279	0.366464	0.140662	0.253563
4557871	serotransferrin precursor [Homo sapiens]	qQQHLFGSnVTDcSGnFcLFR	19	1.21416	0.333799	0.172305	0.253052
51873067	sulfhydryl oxidase 1 isoform b precursor [Homo sapiens]	nGSGAVFPVAGADVQTLR	2	1.46235	0.265014	0.240092	0.252553
189163528	alpha-1-antitrypsin precursor [Homo sapiens]	yLGnATAIFFLPDEGk	54	1.04873	0.343297	0.161244	0.25227
530377475	PREDICTED: nephronectin isoform X8 [Homo sapiens]	vmIEPSGPIHVPkGnGTILk	1	0.393697	0.239509	0.264709	0.252109
145309326	laminin subunit gamma-1 precursor [Homo sapiens]	tAnDTSTEAYNLLLR	13	0.566166	0.229268	0.273336	0.251302
89264696	angiopoietin-related protein 4 isoform b precursor [Homo sapiens]	lPEmAQPVDPAHnVSR	1	0.903842	0.365988	0.13371	0.249849
663071006	complement C1r subcomponent-like protein isoform 2 precursor [Homo sapiens]	knQSVNVFLGHTAIDEmLk	2	0.940764	0.303286	0.192849	0.248067
11342670	azurocidin preproprotein [Homo sapiens]	fVnVTVTPEDQcRPNNVcTGVLTR	3	0.604728	0.253026	0.243042	0.248034
70778918	inter-alpha-trypsin inhibitor heavy chain H2 precursor [Homo sapiens]	gAFISnFSmTVDGk	15	0.962143	0.312567	0.182541	0.247554
156616294	N-acetylmuramoyl-L-alanine amidase precursor [Homo sapiens]	gFGVAIVGnYTAALPTEAALR	1	0.571743	0.327492	0.167597	0.247544
767944945	PREDICTED: adipocyte enhancer-binding protein 1 isoform X1 [Homo sapiens]	gVVTDEQGIPIAnATISVSGINHGVk	14	2.07232	0.358538	0.133444	0.245991
4557351	cholinesterase precursor [Homo sapiens]	wSDIWnATk	1	0.72279	0.348656	0.142981	0.245818
767910579	PREDICTED: hemicentin-1 isoform X1 [Homo sapiens]	gGPQSLVILLnk	1	1.18674	0.306149	0.185304	0.245726
767979278	PREDICTED: transmembrane and coiled-coil domain-containing protein 3 isoform X15 [Homo sapiens]	eLnESENSVFQAVYGLQR	1	0.848023	0.275673	0.215548	0.24561
126012562	prolow-density lipoprotein receptor-related protein 1 preproprotein [Homo sapiens]	mHLnGSNVQVLHR	18	1.10022	0.290709	0.200331	0.24552
540344555	complement C2 isoform 5 [Homo sapiens]	tmFPnLTDVR	4	1.63708	0.333799	0.156344	0.245071
4503273	angiotensin-converting enzyme isoform 1 precursor [Homo sapiens]	akELYEPIWQnFTDPQLR	1	0.876525	0.281377	0.208324	0.24485
372266194	endothelin-1 receptor isoform c [Homo sapiens]	tcmLnATSk	1	0.857233	0.230633	0.258946	0.24479
41152506	prostaglandin F2 receptor negative regulator precursor [Homo sapiens]	aAVPknVSVAEGk	1	1.17544	0.289743	0.199517	0.24463
513126877	carboxypeptidase B2 isoform 2 preproprotein [Homo sapiens]	kQVHFFVnASDVDNVk	2	1.55748	0.278005	0.210731	0.244368
55743098;767916582	Collagen, type VI, alpha 3	vAVVQHAPSESVDnASmPPVkVEFSLTDYGSk	1	1.6608	0.305698	0.179209	0.242454
4826876	osteomodulin precursor [Homo sapiens]	mnLTVmcPSIDPLHYHHLTYIR	1	1.182	0.326704	0.15743	0.242067
56237029	integrin, alpha 5 (fibronectin receptor, alpha polypeptide);integrin, alpha 5 (fibronectin receptor, alpha polypeptide);integrin, alpha 5 (fibronectin receptor, alpha polypeptide);ITGA5;integrin alpha-5 precursor;Integrin alpha-5;integrin alpha-5 precursor;integrin alpha-5 precursor	tEkEPLSDPVGTcYLSTDnFTR	1	1.47663	0.286605	0.196977	0.241791
530377406	PREDICTED: multimerin-1 isoform X1 [Homo sapiens]	lnDSIQTLVNDNQR	3	0.368704	0.35791	0.125409	0.24166
355594753	clusterin preproprotein [Homo sapiens]	eDALnETRESETk	1	1.04848	0.287957	0.195206	0.241582
13775226	glycosyltransferase 8 domain-containing protein 2 precursor [Homo sapiens]	dLGISPSTcSFNPGVIVAnmTEWk	1	2.17407	0.311568	0.170852	0.24121
530394351	PREDICTED: multimerin-2 isoform X1 [Homo sapiens]	nLSLDVEANR	1	0.398234	0.250026	0.229403	0.239714
56237029	integrin, alpha 5 (fibronectin receptor, alpha polypeptide);integrin, alpha 5 (fibronectin receptor, alpha polypeptide);integrin, alpha 5 (fibronectin receptor, alpha polypeptide);ITGA5;integrin alpha-5 precursor;Integrin alpha-5;integrin alpha-5 precursor;integrin alpha-5 precursor	iYLRnESEFR	2	0.609216	0.293043	0.184861	0.238952
4758460	platelet glycoprotein V precursor [Homo sapiens]	lLDLSGNnLTHLPk	2	0.321815	0.375126	0.102013	0.238569
223633991	pantetheinase precursor [Homo sapiens]	mTGSGIYAPnSSR	1	1.29705	0.271468	0.20497	0.238219
62243068	insulin-like growth factor-binding protein 3 isoform b precursor [Homo sapiens]	gLcVnASAVSR	4	1.05553	0.306816	0.169282	0.238049
583966150	platelet glycoprotein 4 isoform 4 [Homo sapiens]	iISkncTSYGVLDISk	1	1.02088	0.366847	0.107787	0.237317
4505259	macrophage scavenger receptor types I and II isoform type 2 [Homo sapiens]	nITLIQGPPGPPGEk	1	1.23835	0.26878	0.205301	0.23704
115527062	collagen alpha-2(VI) chain isoform 2C2 precursor [Homo sapiens]	rHAELSFVFLTDGVTGnDSLHESAHSmR	4	1.35253	0.308061	0.165791	0.236926
767929114	hepatocyte growth factor activator isoform X1	dSVSVVLGQHFFnR	2	0.981343	0.313304	0.159221	0.236263
16418467	leucine-rich alpha-2-glycoprotein precursor [Homo sapiens]	lPPGLLAnFTLLR	1	1.25979	0.313972	0.158147	0.236059
156616294	N-acetylmuramoyl-L-alanine amidase precursor [Homo sapiens]	lEPVHLQLQcmSQEQLAQVAAnATk	5	1.52637	0.29555	0.17575	0.23565
737676209	sodium/potassium-transporting ATPase subunit beta-2 isoform 2 [Homo sapiens]	tQLGncSGIGDSTHYGYSTGQPcVFIk	1	0.725902	0.231803	0.239033	0.235418
767932347	platelet-derived growth factor C isoform X2	iITVSTnGSIHSPR	1	1.66869	0.278196	0.192425	0.23531
126012562	prolow-density lipoprotein receptor-related protein 1 preproprotein [Homo sapiens]	eLQGncSR	1	0.986837	0.269854	0.200696	0.235275
126012562	prolow-density lipoprotein receptor-related protein 1 preproprotein [Homo sapiens]	dGTcIGnSSR	2	1.05483	0.284975	0.184623	0.234799
578807068	ceruloplasmin isoform X5	aGLQAFFQVQEcnk	2	1.21827	0.283457	0.184421	0.233939
767934637	PREDICTED: complement component C6 isoform X7 [Homo sapiens]	lSSnSTkk	6	1.0461	0.330419	0.133363	0.231891
578815809	carboxypeptidase Q isoform X2	iVVYNQPYInYSR	1	2.30843	0.241116	0.222636	0.231876
767934637	PREDICTED: complement component C6 isoform X7 [Homo sapiens]	vLnFTTk	2	1.14751	0.312586	0.151044	0.231815
768017173	PREDICTED: laminin subunit alpha-5 isoform X3 [Homo sapiens]	gInASSmAWAR	1	0.644865	0.191875	0.271413	0.231644
88853069	vitronectin precursor [Homo sapiens]	nnATVHEQVGGPSLTSDLQAQSk	7	1.116	0.254266	0.207749	0.231008
530422150	PREDICTED: thyroxine-binding globulin isoform X2 [Homo sapiens]	vTAcHSSQPnATLYk	3	1.58822	0.281217	0.1801	0.230659
4504893	kininogen-1 isoform 2 precursor [Homo sapiens]	lnAEnnATFYFk	21	1.1313	0.292212	0.165571	0.228891
145309326	laminin subunit gamma-1 precursor [Homo sapiens]	tLAGEnQTAFEIEELNRk	5	0.629659	0.193087	0.264033	0.22856
110624774	C-type mannose receptor 2 precursor [Homo sapiens]	nASLAYVPDPYTQAFLTQAAR	1	1.62738	0.233127	0.22216	0.227643
737676209	sodium/potassium-transporting ATPase subunit beta-2 isoform 2 [Homo sapiens]	fHVnYTQPLVAVk	4	0.399794	0.228305	0.226107	0.227206
145309326	laminin subunit gamma-1 precursor [Homo sapiens]	yEQAknISQDLEk	4	0.614107	0.195076	0.258142	0.226609
126012562	prolow-density lipoprotein receptor-related protein 1 preproprotein [Homo sapiens]	rGSkDnATDSVPLR	3	1.40527	0.240643	0.209487	0.225065
170784838	secreted frizzled-related protein 4 precursor [Homo sapiens]	hmPWnITR	1	7.26347	0.317418	0.131998	0.224708
126012571	basement membrane-specific heparan sulfate proteoglycan core protein isoform b precursor [Homo sapiens]	nQELEDNVHISPnGSIITIVGTRPSNHGTYR	3	1.27478	0.277878	0.171244	0.224561
315434271	vascular cell adhesion protein 1 isoform c precursor [Homo sapiens]	qLPNGELQPLSEnATLTLISTk	1	1.03967	0.246928	0.200181	0.223555
145309326	laminin subunit gamma-1 precursor [Homo sapiens]	tLAGEnQTAFEIEELNR	3	0.385323	0.190943	0.255788	0.223366
14042945	TM2 domain-containing protein 1 precursor [Homo sapiens]	lSITnETFR	1	0.53579	0.219554	0.226221	0.222887
14042945	TM2 domain-containing protein 1 precursor [Homo sapiens]	dSSGnETHFTGNEVGFFkPIScR	1	0.76661	0.223357	0.22215	0.222753
126012562	prolow-density lipoprotein receptor-related protein 1 preproprotein [Homo sapiens]	iETILLnGTDRk	2	0.886608	0.252429	0.192448	0.222439
166795301	prenylcysteine oxidase 1 precursor [Homo sapiens]	lLHALGGDDFLGmLnR	2	0.598569	0.23241	0.210701	0.221555
4504489	histidine-rich glycoprotein precursor [Homo sapiens]	vIDFncTTSSVSSALAnTk	18	1.20805	0.242911	0.197164	0.220037
110624774	C-type mannose receptor 2 precursor [Homo sapiens]	kPnATAEPTPPDR	2	1.4585	0.277427	0.162599	0.220013
578798608	PREDICTED: ephrin type-B receptor 2 isoform X2 [Homo sapiens]	aGFEAVEnGTVcR	1	1.17583	0.230771	0.206204	0.218487
50659080	alpha-1-antichymotrypsin precursor [Homo sapiens]	yTGnASALFILPDQDkmEEVEAmLLPETLkR	6	0.971927	0.267918	0.167885	0.217901
540344555	complement C2 isoform 5 [Homo sapiens]	qSVPAHFVALnGSk	2	1.62515	0.265853	0.169668	0.21776
767957313	tenascin isoform X17	gnFSTEGcGcVcEPGWk	1	0.79107	0.273637	0.160785	0.217211
145309326	laminin subunit gamma-1 precursor [Homo sapiens]	kIPAInQTITEANEk	12	0.898966	0.192484	0.239234	0.215859
514239920	complement component C8 beta chain isoform 3 [Homo sapiens]	eYESYSDFERnVTEk	9	1.73334	0.297059	0.13464	0.21585
768024480	PREDICTED: SUN domain-containing protein 2 isoform X2 [Homo sapiens]	aLSPnSTISSAPk	2	0.699992	0.238534	0.193146	0.21584
355594753	clusterin preproprotein [Homo sapiens]	lAnLTQGEDQYYLR	18	0.90124	0.249208	0.17954	0.214374
11321561	hemopexin precursor [Homo sapiens]	cSDGWSFDATTLDDnGTmLFFk	1	0.864683	0.273245	0.1555	0.214373
110624774	C-type mannose receptor 2 precursor [Homo sapiens]	wNDSPcnQSLPSIck	3	1.36695	0.25215	0.175283	0.213717
66932947	alpha-2-macroglobulin precursor [Homo sapiens]	sLGNVnFTVSAEALESQELcGTEVPSVPEHGRk	1	1.20998	0.276264	0.147742	0.212003
87196339	collagen alpha-1(VI) chain precursor [Homo sapiens]	rnFTAADWGQSR	15	2.85503	0.242567	0.179999	0.211283
530423515	Isoform 2 of Cadherin-11;cadherin-11 isoform 2 precursor;cadherin-11 isoform X2	fIFSLPPEIIHNPnFTVR	2	0.76378	0.249426	0.171712	0.210569
767961322	erlin-1 isoform X3	nYTADYDkTLIFNk	1	0.576576	0.204297	0.216416	0.210357
54607018	tyrosine-protein kinase RYK isoform 2 precursor [Homo sapiens]	tSALDknTSR	2	0.748956	0.222287	0.197162	0.209724
4502163	apolipoprotein D precursor [Homo sapiens]	aDGTVnQIEGEATPVnLTEPAk	4	1.09883	0.26693	0.152226	0.209578
530372918	PREDICTED: receptor-type tyrosine-protein phosphatase gamma isoform X4 [Homo sapiens]	vGEEYQELQLDGFDNESSnk	1	0.537117	0.214585	0.200254	0.20742
145309326	laminin subunit gamma-1 precursor [Homo sapiens]	vnDnkTAAEEALR	12	0.556203	0.187453	0.227347	0.2074
5803023	vesicular integral-membrane protein VIP36 precursor [Homo sapiens]	vFPYISVmVnNGSLSYDHSk	4	1.05878	0.202964	0.210458	0.206711
222831610	choline transporter-like protein 2 isoform 2 [Homo sapiens]	gVLmVGnETTYEDGHGSR	3	1.3111	0.216187	0.194476	0.205331
355594753	clusterin preproprotein [Homo sapiens]	kkEDALnETR	11	0.991707	0.249588	0.160611	0.205099
119466532	laminin subunit alpha-2 isoform b precursor [Homo sapiens]	lEQmVmSInLTGPLPAPYk	1	1.06165	0.21338	0.196592	0.204986
119466532	laminin subunit alpha-2 isoform b precursor [Homo sapiens]	skQEGILYVDGASnR	1	1.26448	0.237606	0.171682	0.204644
767989530	dipeptidase 1 isoform X2;dipeptidase 1 isoform X2	anLSQVADHLDHIk	3	0.475358	0.2159	0.191853	0.203877
4507483	thrombomodulin precursor [Homo sapiens]	gFQWVTGDnNTSYSR	1	1.30816	0.204857	0.20081	0.202833
767989530	dipeptidase 1 isoform X2;dipeptidase 1 isoform X2	anLTTLAGTHTNIPk	2	0.111281	0.211612	0.193653	0.202632
4506455	reticulocalbin-1 precursor [Homo sapiens]	vVRPDSELGERPPEDnQSFQYDHEAFLGk	1	1.2747	0.190755	0.213658	0.202206
355594753	clusterin preproprotein [Homo sapiens]	eIRHnSTGcLR	4	0.909509	0.215284	0.185331	0.200307
145309326	laminin subunit gamma-1 precursor [Homo sapiens]	vNDnkTAAEEALRk	1	0.454484	0.167917	0.230748	0.199333
126012562	prolow-density lipoprotein receptor-related protein 1 preproprotein [Homo sapiens]	gSkDnATDSVPLR	3	1.10745	0.23136	0.165275	0.198318
5453872	platelet-derived growth factor receptor-like protein precursor [Homo sapiens]	eIPAnGTDIVYDmk	2	2.79165	0.315381	0.0808231	0.198102
530377406	PREDICTED: multimerin-1 isoform X1 [Homo sapiens]	vnESVVSIAAQQk	6	0.358084	0.303208	0.0919565	0.197582
116295258	integrin alpha-2 precursor [Homo sapiens]	lNLQTSTSIPnVTEmk	1	1.36333	0.231758	0.162932	0.197345
117647226	mitochondrial ribonuclease P protein 1 precursor [Homo sapiens]	eLQNTVSQLLESEGWnR	2	1.4743	0.250378	0.144298	0.197338
767938147	PREDICTED: coagulation factor XII isoform X1 [Homo sapiens]	nVTAEQAR	1	1.14664	0.236538	0.156734	0.196636
156523970	alpha-2-HS-glycoprotein preproprotein [Homo sapiens]	kVcQDcPLLAPLnDTR	9	1.1139	0.264005	0.128341	0.196173
4503635	prothrombin isoform 1 preproprotein [Homo sapiens]	nFTENDLLVR	3	0.964214	0.253985	0.137922	0.195953
4504893	kininogen-1 isoform 2 precursor [Homo sapiens]	yNSQnQSNNQFVLYR	6	1.13464	0.264403	0.126634	0.195519
767908176	CFHR3 protein;complement factor H-related protein 3 isoform X1;complement factor H-related 3, isoform CRA_c	fVQGnSTEVAcHPGYGLPk	1	1.3918	0.251052	0.13969	0.195371
4759238	tetraspanin-8 [Homo sapiens]	iVnETLYENTk	5	1.77948	0.20777	0.18235	0.19506
4501987	afamin precursor [Homo sapiens]	dIEnFnSTQk	12	1.0357	0.24452	0.145245	0.194883
767938147	PREDICTED: coagulation factor XII isoform X1 [Homo sapiens]	nHScEPcQTLAVR	3	1.25686	0.234395	0.155073	0.194734
194018472	plasma serine protease inhibitor preproprotein [Homo sapiens]	vVGVPYQGnATALFILPSEGk	1	3.24664	0.189813	0.198347	0.19408
767908176	CFHR3 protein;complement factor H-related protein 3 isoform X1;complement factor H-related 3, isoform CRA_c	kFVQGnSTEVAcHPGYGLPk	1	1.47305	0.221109	0.165814	0.193461
122056623	major prion protein preproprotein [Homo sapiens]	gEnFTETDVk	3	0.665929	0.186091	0.200111	0.193101
115298678	complement C3 preproprotein [Homo sapiens]	tVLTPATNHmGnVTFTIPAnREFk	3	0.869366	0.236626	0.149217	0.192921
699964215	lysosomal acid phosphatase isoform 4 precursor [Homo sapiens]	knLTLmATTSQLPk	1	1.48595	0.23953	0.145847	0.192689
768017173	PREDICTED: laminin subunit alpha-5 isoform X3 [Homo sapiens]	aQQLLAnSTALEEAmLQEQQR	4	1.59629	0.239277	0.145963	0.19262
767973458	anoctamin-6 isoform X3	nInGTDPIQk	1	0.496594	0.197075	0.18794	0.192508
89191868	von Willebrand factor preproprotein [Homo sapiens]	aSPPSSScnISSGEmQk	3	0.391247	0.250947	0.133525	0.192236
126012562	prolow-density lipoprotein receptor-related protein 1 preproprotein [Homo sapiens]	fGTcSQLcnNTk	5	1.39902	0.234217	0.149076	0.191646
530377406	PREDICTED: multimerin-1 isoform X1 [Homo sapiens]	sILYYESLnk	3	0.374404	0.286839	0.0942119	0.190525
5031863	galectin-3-binding protein precursor [Homo sapiens]	ePGSnVTmSVDAEcVPmVR	1	1.0612	0.231265	0.149259	0.190262
10835143	complement decay-accelerating factor isoform 1 preproprotein [Homo sapiens]	gSQWSDIEEFcnR	5	1.84116	0.180138	0.198816	0.189477
145309326	laminin subunit gamma-1 precursor [Homo sapiens]	rVNDnkTAAEEALR	3	0.72582	0.180695	0.19808	0.189387
119703755	laminin subunit beta-2 precursor [Homo sapiens]	nTSAASTAQLVEATEELRR	3	0.720203	0.186107	0.192084	0.189095
767908768	PREDICTED: neurofascin isoform X34 [Homo sapiens]	kNNmEITWTPmnATSAFGPNLR	1	1.17315	0.193105	0.183879	0.188492
11321561	hemopexin precursor [Homo sapiens]	nGTGHGnSTHHGPEYmR	31	1.20989	0.224892	0.151282	0.188087
530377340	PREDICTED: coagulation factor XI isoform X4 [Homo sapiens]	lETTVnYTDSQRPIcLPSkGDR	1	1.64457	0.224683	0.149817	0.18725
767941886	PREDICTED: collagen alpha-1(XII) chain isoform X3 [Homo sapiens]	mLEAYnLTEk	16	1.48711	0.226112	0.148202	0.187157
119703755	laminin subunit beta-2 precursor [Homo sapiens]	nTSAASTAQLVEATEELR	2	0.367291	0.155485	0.217832	0.186659
767942839	laminin subunit alpha-4 isoform X2	nASGIYAEIDGAk	1	1.11463	0.244816	0.128158	0.186487
115527062	collagen alpha-2(VI) chain isoform 2C2 precursor [Homo sapiens]	rGTFTDcALAnmTEQIR	12	1.75599	0.213363	0.159537	0.18645
145309326	laminin subunit gamma-1 precursor [Homo sapiens]	kYEQAknISQDLEk	1	0.675568	0.172533	0.198385	0.185459
110624774	C-type mannose receptor 2 precursor [Homo sapiens]	vTPAcnTSLPAQR	3	1.49324	0.224611	0.145154	0.184882
767997677	PREDICTED: laminin subunit alpha-1 isoform X2 [Homo sapiens]	dVAGLSQELLnTSASLSR	1	1.45956	0.153085	0.21598	0.184533
166795301	prenylcysteine oxidase 1 precursor [Homo sapiens]	gELnTSIFSSRPIDk	5	0.902765	0.20085	0.167596	0.184223
767941886	PREDICTED: collagen alpha-1(XII) chain isoform X3 [Homo sapiens]	eAGnITTDGYEILGk	22	1.49159	0.221583	0.146303	0.183943
153266841	beta-2-glycoprotein 1 precursor [Homo sapiens]	lGnWSAmPSck	5	1.0899	0.236438	0.131226	0.183832
153266841	beta-2-glycoprotein 1 precursor [Homo sapiens]	dTAVFEcLPQHAmFGnDTITcTTHGnWTk	7	0.973447	0.23842	0.127069	0.182744
597955366	voltage-dependent calcium channel subunit alpha-2/delta-2 isoform d [Homo sapiens]	aGFEYAFDQLQNSnITR	2	0.592388	0.173414	0.191179	0.182296
4503009	carboxypeptidase E preproprotein [Homo sapiens]	gnETIVNLIHSTR	2	0.599795	0.181342	0.182898	0.18212
530377406	PREDICTED: multimerin-1 isoform X1 [Homo sapiens]	yQQnmSHLEEk	2	0.535805	0.270906	0.0933184	0.182112
145309326	laminin subunit gamma-1 precursor [Homo sapiens]	lLNnLTSIk	11	0.495501	0.167113	0.196906	0.182009
4502337	zinc-alpha-2-glycoprotein precursor [Homo sapiens]	aREDIFmETLkDIVEYYNDSnGSHVLQGR	2	1.10308	0.234551	0.129255	0.181903
767939173	PREDICTED: butyrophilin subfamily 3 member A2 isoform X6 [Homo sapiens]	iHnVTASDSGk	3	0.867122	0.191401	0.172051	0.181726
205277383	hepatocyte growth factor-like protein precursor [Homo sapiens]	gTGnDTVLNVALLNVISNQEcNIk	1	1.36285	0.24966	0.112704	0.181182
11321561	hemopexin precursor [Homo sapiens]	aLPQPQnVTSLLGcTH	34	1.14823	0.231648	0.130102	0.180875
14277677	protocadherin gamma-C3 isoform 2 precursor [Homo sapiens]	vLDANDNAPVFnQSLYR	2	0.781043	0.225682	0.136055	0.180868
530389313	PREDICTED: collagen alpha-1(XIV) chain isoform X2 [Homo sapiens]	aIIQGLmPDQnYTVQIIAYNk	5	2.64948	0.251779	0.109249	0.180514
153218487	KDEL motif-containing protein 2 precursor [Homo sapiens]	gVTNDLLSIQGNTGPSWInk	1	0.899296	0.231043	0.129073	0.180058
16418467	leucine-rich alpha-2-glycoprotein precursor [Homo sapiens]	kLPPGLLAnFTLLR	8	1.25247	0.223903	0.135829	0.179866
308818206	extracellular matrix protein 2 isoform 3 precursor [Homo sapiens]	nnITSSGIGPk	3	1.50896	0.281315	0.0760448	0.17868
310923191	leptin receptor isoform 3 precursor [Homo sapiens]	ySEnSTTVIR	1	0.360364	0.161158	0.195878	0.178518
225637524	semaphorin-7A isoform 3 [Homo sapiens]	eDNPDkNPEAPLnVSR	2	1.60928	0.233991	0.122485	0.178238
296010988	multiple inositol polyphosphate phosphatase 1 isoform 3 [Homo sapiens]	fLTEVEknATALYHVEAFk	2	2.02563	0.215955	0.140026	0.177991
145309326	laminin subunit gamma-1 precursor [Homo sapiens]	vnNTLSSQISR	8	0.573353	0.164014	0.191805	0.177909
767902480	PREDICTED: collagen alpha-1(XVI) chain isoform X12 [Homo sapiens]	lEHSSSLPAnVTGFNLIHR	5	2.37779	0.21231	0.143147	0.177728
88853069	vitronectin precursor [Homo sapiens]	nGSLFAFR	3	0.983898	0.243748	0.111545	0.177647
11321561	hemopexin precursor [Homo sapiens]	sWPAVGncSSALR	12	1.18875	0.216462	0.138433	0.177448
21314632	neutral amino acid transporter A isoform 1 [Homo sapiens]	vVTQNSSSGnVTHEk	1	1.84639	0.188241	0.164637	0.176439
538917057	integrin beta-6 isoform c precursor [Homo sapiens]	qknSSDIVQIAPQSLILk	1	0.984415	0.190404	0.161585	0.175995
530377406	PREDICTED: multimerin-1 isoform X1 [Homo sapiens]	dEkLnQSNFQk	3	0.337583	0.277318	0.0733404	0.175329
89191868	von Willebrand factor preproprotein [Homo sapiens]	hcDGnVSScGDHPSEGcFcPPDk	1	1.05692	0.236338	0.112777	0.174557
6912618	glutaminyl-peptide cyclotransferase precursor [Homo sapiens]	nYHQPAILnSSALR	2	0.941091	0.205512	0.143065	0.174289
50659080	alpha-1-antichymotrypsin precursor [Homo sapiens]	tLnQSSDELQLSmGnAmFVk	29	1.19568	0.243597	0.102911	0.173254
88853069	vitronectin precursor [Homo sapiens]	nISDGFDGIPDNVDAALALPAHSYSGR	27	0.88756	0.22628	0.118526	0.172403
55743098;767916582	Collagen, type VI, alpha 3	qnLTVTDR	1	1.90935	0.229409	0.11402	0.171714
528524486	biotinidase isoform 4 precursor [Homo sapiens]	dVQIIVFPEDGIHGFnFTR	4	1.03307	0.20913	0.133472	0.171301
530377406	PREDICTED: multimerin-1 isoform X1 [Homo sapiens]	tQAALSnLTccIDR	1	0.387748	0.260771	0.0814743	0.171123
4501987	afamin precursor [Homo sapiens]	yAEDkFnETTEk	11	1.09851	0.219281	0.122821	0.171051
767997836	receptor-type tyrosine-protein phosphatase mu isoform X16	vNNGPLGNPIWnISGDPTR	1	0.631427	0.204761	0.137277	0.171019
31044432	LEM domain-containing protein 2 isoform 1 [Homo sapiens]	cIPVmEAQEYIAnVTSSSSAk	2	1.06131	0.186059	0.155879	0.170969
167857790	alpha-1-acid glycoprotein 1 precursor [Homo sapiens]	qDQcIYnTTYLNVQR	7	1.06918	0.20842	0.131984	0.170202
767941886	PREDICTED: collagen alpha-1(XII) chain isoform X3 [Homo sapiens]	nLQVYnATSnSLTVk	14	2.0554	0.209023	0.130805	0.169914
767935844	interleukin-6 receptor subunit beta isoform X1	vkPNPPHnLSVINSEELSSILk	2	1.00016	0.192466	0.146896	0.169681
333944018	cadherin-13 isoform 3 precursor [Homo sapiens]	nITAVGk	2	0.874254	0.218457	0.120843	0.16965
355594753	clusterin preproprotein [Homo sapiens]	kEDALnETRESETk	2	0.77961	0.195144	0.143915	0.16953
666875813	ADAMTS-like protein 3 isoform b precursor [Homo sapiens]	anGTVQVVSPR	1	0.652253	0.243404	0.0951801	0.169292
38045915	pappalysin-1 preproprotein [Homo sapiens]	iGDENcDPEcnHTLTGHDGGDcR	2	2.15377	0.20901	0.125029	0.167019
767973458	anoctamin-6 isoform X3	lnITcESSk	1	0.657524	0.167394	0.166288	0.166841
578802681	EMILIN-1 isoform X1	gRLEQLGGLLAnVSGELGGR	1	1.0353	0.209722	0.122979	0.16635
89191868	von Willebrand factor preproprotein [Homo sapiens]	gLQPTLTNPGEcRPnFTcAcR	1	1.17689	0.222485	0.110051	0.166268
110624774	C-type mannose receptor 2 precursor [Homo sapiens]	tSnISkPGTLER	13	1.66842	0.220805	0.111242	0.166023
578813341	thrombospondin type-1 domain-containing protein 7A isoform X5	sDGInVTGGcLVmSQPDADR	1	1.1105	0.115214	0.216601	0.165907
153218487	KDEL motif-containing protein 2 precursor [Homo sapiens]	gVTNDLLSIQGNTGPSWInkTER	1	0.908145	0.194762	0.136734	0.165748
269954692	inositol 1,4,5-trisphosphate receptor type 1 isoform 2 [Homo sapiens]	vESGEncSSPAPR	2	0.834963	0.167758	0.16259	0.165174
170784838	secreted frizzled-related protein 4 precursor [Homo sapiens]	nYSYVIHAk	7	5.59264	0.246767	0.0825586	0.164663
156523970	alpha-2-HS-glycoprotein preproprotein [Homo sapiens]	vcQDcPLLAPLnDTR	30	1.05306	0.220102	0.10889	0.164496
148277018	selenoprotein P isoform 1 precursor [Homo sapiens]	eGYSnISYIVVnHQGISSR	9	1.56699	0.201807	0.125731	0.163769
41349454	prolargin precursor [Homo sapiens]	nSFnISNLLVLHLSHNR	1	1.39473	0.183719	0.14339	0.163554
767985354	PREDICTED: thrombospondin type-1 domain-containing protein 4 isoform X5 [Homo sapiens]	vIDGTPcDQnGTAIcVSGQck	2	0.963887	0.188247	0.137839	0.163043
528524486	biotinidase isoform 4 precursor [Homo sapiens]	yQFNTNVVFSNnGTLVDR	1	1.0533	0.180655	0.144368	0.162512
530376357	PREDICTED: ADP-ribosyl cyclase/cyclic ADP-ribose hydrolase 2 isoform X6 [Homo sapiens]	dSSGVIHVmLnGSEPTGAYPIk	2	0.644022	0.196067	0.127558	0.161813
4502163	apolipoprotein D precursor [Homo sapiens]	cIQAnYSLmEnGk	8	0.768676	0.199973	0.122888	0.16143
767955341	reversion-inducing cysteine-rich protein with Kazal motifs isoform 2;reversion-inducing cysteine-rich protein with Kazal motifs isoform X1;reversion-inducing cysteine-rich protein with Kazal motifs isoform X1;reversion-inducing cysteine-rich protein with Kazal motifs isoform X2;reversion-inducing cysteine-rich protein with Kazal motifs isoform X2;reversion-inducing cysteine-rich protein with Kaza…	aVENYcASISPQLIHcVNnYTQSYPmR	4	1.09266	0.175635	0.146597	0.161116
4759238	tetraspanin-8 [Homo sapiens]	sDRIVnETLYENTk	1	1.4922	0.164643	0.157043	0.160843
4501987	afamin precursor [Homo sapiens]	fnETTEk	1	0.90258	0.202945	0.11786	0.160402
281485550	fibrillin-1 preproprotein [Homo sapiens]	cTDLDEcSnGTHmcSQHADck	3	2.21749	0.188032	0.131999	0.160015
767973458	anoctamin-6 isoform X3	gNPYSDLGnHTTcR	6	0.733608	0.171004	0.148293	0.159648
578802681	EMILIN-1 isoform X1	eTnTTSQmQAALLEk	9	1.41102	0.20853	0.110189	0.159359
4501987	afamin precursor [Homo sapiens]	hnFSHccSk	7	1.11971	0.205192	0.113526	0.159359
73858566	heparin cofactor 2 precursor [Homo sapiens]	nLSmPLLPADFHk	12	1.51724	0.214836	0.10335	0.159093
126012562	prolow-density lipoprotein receptor-related protein 1 preproprotein [Homo sapiens]	wTGHnVTVVQR	4	1.54867	0.186782	0.131168	0.158975
62388875	carboxypeptidase Z isoform 2 precursor [Homo sapiens]	tcSDAAYnHTTFPNLLQHR	4	1.14392	0.218498	0.0991829	0.15884
4502337	zinc-alpha-2-glycoprotein precursor [Homo sapiens]	fGcEIEnnR	5	1.05849	0.201565	0.115905	0.158735
578809023	PREDICTED: vitamin D-binding protein isoform X1 [Homo sapiens]	lcDnLSTk	1	0.974964	0.199058	0.117566	0.158312
55743098;767916582	Collagen, type VI, alpha 3	tkQEVLSHISnmSYIGGTnQTGk	3	2.89427	0.227702	0.0881601	0.157931
115527062	collagen alpha-2(VI) chain isoform 2C2 precursor [Homo sapiens]	hAELSFVFLTDGVTGnDSLHESAHSmR	14	1.76348	0.197802	0.117605	0.157703
31657142	integrin alpha-1 precursor [Homo sapiens]	lDLPVnTSIPnVTEVk	4	0.818773	0.18269	0.131764	0.157227
4502337	zinc-alpha-2-glycoprotein precursor [Homo sapiens]	dIVEYYnDSnGSHVLQGR	22	1.26358	0.210824	0.103058	0.156941
414144894	calcitonin gene-related peptide type 1 receptor precursor [Homo sapiens]	imQDPIQQAEGVYcnR	4	1.16315	0.138709	0.174828	0.156769
55743098;767916582	Collagen, type VI, alpha 3	vAVVQHAPSESVDnASmPPVk	25	1.98552	0.221875	0.0893447	0.15561
281485550	fibrillin-1 preproprotein [Homo sapiens]	cDSGFALDSEERncTDIDEcR	8	1.86863	0.167678	0.14075	0.154214
38045915	pappalysin-1 preproprotein [Homo sapiens]	nISLGPQNVFcDVPLTIR	1	2.43156	0.228346	0.0788427	0.153594
4557871	serotransferrin precursor [Homo sapiens]	cGLVPVLAEnYnk	7	1.20948	0.16806	0.136457	0.152259
530367593	PREDICTED: latent-transforming growth factor beta-binding protein 1 isoform X13 [Homo sapiens]	mTcVDVNEcDELnNR	1	1.22063	0.189172	0.114564	0.151868
366039949	contactin-1 isoform 3 precursor [Homo sapiens]	fVSQTnGNLYIANVEASDkGNYScFVSSPSITk	1	0.991825	0.193319	0.109381	0.15135
73858566	heparin cofactor 2 precursor [Homo sapiens]	gGETAQSADPQWEQLNnkNLSmPLLPADFHk	11	1.21112	0.207032	0.094381	0.150707
528524486	biotinidase isoform 4 precursor [Homo sapiens]	nPVGLIGAEnATGETDPSHSk	5	1.04269	0.178283	0.122477	0.15038
4557389	complement component C8 alpha chain preproprotein [Homo sapiens]	gGSSGWSGGLAQnR	1	1.74042	0.191532	0.108851	0.150192
767994639	PREDICTED: integrin beta-4 isoform X7 [Homo sapiens]	mEGDGAPGPnSTVLVHk	1	0.710518	0.167008	0.132513	0.14976
119703755	laminin subunit beta-2 precursor [Homo sapiens]	aQAALDkAnASR	19	0.36704	0.127141	0.168974	0.148057
578818565	PREDICTED: vimentin isoform X1 [Homo sapiens]	tVETRDGQVInETSQHHDDLE	1	1.35285	0.179776	0.115968	0.147872
578813341	thrombospondin type-1 domain-containing protein 7A isoform X5	nIScVVSDGSADDFSk	1	1.26014	0.153462	0.140704	0.147083
310923191	leptin receptor isoform 3 precursor [Homo sapiens]	vTFFNLnETkPR	1	0.285737	0.12357	0.167474	0.145522
308818206	extracellular matrix protein 2 isoform 3 precursor [Homo sapiens]	lDLSkNnITSSGIGPk	3	1.37379	0.23141	0.0583253	0.144868
154759291	protein Z-dependent protease inhibitor precursor [Homo sapiens]	eTFFnLSkR	1	0.899793	0.20707	0.0823384	0.144704
323276673	neuroblastoma suppressor of tumorigenicity 1 isoform 2 precursor [Homo sapiens]	nITQIVGHSGcEAk	4	1.33558	0.177127	0.111662	0.144394
281485550	fibrillin-1 preproprotein [Homo sapiens]	aWGTPcEmcPAVnTSEYk	4	1.86787	0.164886	0.119777	0.142332
4503635	prothrombin isoform 1 preproprotein [Homo sapiens]	sRYPHkPEInSTTHPGADLQENFcR	1	0.959384	0.209636	0.074815	0.142225
169646754	angiopoietin-2 isoform c precursor [Homo sapiens]	iVTATVnNSVLQk	1	0.718828	0.174331	0.107754	0.141043
89191868	von Willebrand factor preproprotein [Homo sapiens]	gQVYLQcGTPcnLTcR	1	1.02831	0.180313	0.100801	0.140557
148005039	mast/stem cell growth factor receptor Kit isoform 2 precursor [Homo sapiens]	sLYGkEDnDTLVR	1	0.746271	0.198332	0.0825034	0.140418
153266841	beta-2-glycoprotein 1 precursor [Homo sapiens]	dTAVFEcLPQHAmFGnDTITcTTHGnWTkLPEcR	2	0.938486	0.172295	0.106773	0.139534
513126877	carboxypeptidase B2 isoform 2 preproprotein [Homo sapiens]	qVHFFVnASDVDNVk	1	1.24765	0.17104	0.108005	0.139523
119703755	laminin subunit beta-2 precursor [Homo sapiens]	lALnLTLR	3	0.410112	0.112586	0.16611	0.139348
578802681	EMILIN-1 isoform X1	lnLTAAR	1	1.16045	0.209657	0.0684215	0.139039
50659080	alpha-1-antichymotrypsin precursor [Homo sapiens]	fnLTETSEAEIHQSFQHLLR	16	1.21447	0.187578	0.0892663	0.138422
767905828	transforming growth factor beta receptor type 3 isoform X2	mnGTHFVLESPLnGcGTRPR	1	1.29937	0.156362	0.116948	0.136655
333944018	cadherin-13 isoform 3 precursor [Homo sapiens]	aNYnLPImVTDSGkPPmTnITDLR	3	1.44632	0.179792	0.093084	0.136438
41582239	immunoglobulin superfamily containing leucine-rich repeat protein precursor [Homo sapiens]	dLESVPPGFPAnVTTLSLSANR	2	1.65594	0.187548	0.0852237	0.136386
528524486	biotinidase isoform 4 precursor [Homo sapiens]	wNPcLEPHRFnDTEVLQR	2	0.941759	0.157452	0.114346	0.135899
767942839	laminin subunit alpha-4 isoform X2	lITEEAnR	1	0.740674	0.198049	0.0717004	0.134875
310923191	leptin receptor isoform 3 precursor [Homo sapiens]	sEQDRncSLcADNIEGk	1	0.428009	0.119391	0.150164	0.134777
73858566	heparin cofactor 2 precursor [Homo sapiens]	dFVnASSk	4	1.53491	0.156856	0.112372	0.134614
27894376	neural cell adhesion molecule L1-like protein isoform 1 precursor [Homo sapiens]	hAnDSSSSTEIGSk	1	1.43722	0.130189	0.138972	0.13458
4503635	prothrombin isoform 1 preproprotein [Homo sapiens]	gHVnITR	4	0.892335	0.192061	0.0746884	0.133375
480306390	membrane primary amine oxidase isoform 2 [Homo sapiens]	iQmLSFAGEPLPQnSSmAR	2	0.820213	0.160416	0.105589	0.133003
31657142	integrin alpha-1 precursor [Homo sapiens]	nTTFNVESTk	3	0.85001	0.162457	0.103017	0.132737
4503635	prothrombin isoform 1 preproprotein [Homo sapiens]	yPHkPEInSTTHPGADLQENFcR	7	1.05842	0.17587	0.0893835	0.132627
530377406	PREDICTED: multimerin-1 isoform X1 [Homo sapiens]	kPTVnLTTVLIGR	2	0.502126	0.220677	0.0445307	0.132604
578802681	EMILIN-1 isoform X1	fnSTLGPSEEQEESWPGAPGGLSHWLPAAR	1	1.04619	0.17158	0.0932689	0.132425
767935844	interleukin-6 receptor subunit beta isoform X1	lTVnLTNDR	2	0.989657	0.158567	0.103901	0.131234
578818565	PREDICTED: vimentin isoform X1 [Homo sapiens]	iSLPLPnFSSLNLR	1	0.716572	0.185195	0.0759328	0.130564
530377406	PREDICTED: multimerin-1 isoform X1 [Homo sapiens]	hPFTGDncTIk	3	0.591545	0.19132	0.0688033	0.130062
115527062	collagen alpha-2(VI) chain isoform 2C2 precursor [Homo sapiens]	nmTLFSDLVAEk	36	1.86184	0.183651	0.0763901	0.130021
4505089	microfibrillar-associated protein 5 isoform a precursor [Homo sapiens]	nTTAEcWDEk	1	3.37059	0.137126	0.11945	0.128288
325651886	5'-nucleotidase isoform 2 preproprotein [Homo sapiens]	gNVISSHGNPILLnSSIPEDPSIk	9	0.91585	0.151735	0.104773	0.128254
574288369	sex hormone-binding globulin isoform 7 [Homo sapiens]	lDVDQALnR	3	1.05455	0.171192	0.0839936	0.127593
66346695;281485550	Fibrillin-2 [Cleaved into: Fibrillin-2 C-terminal peptide]	ncTDIDEcR	6	1.91284	0.145728	0.109318	0.127523
19743813	integrin beta-1 isoform 1A precursor [Homo sapiens]	lRNPcTSEQncTSPFSYk	1	1.15563	0.156593	0.0981422	0.127368
31657142	integrin alpha-1 precursor [Homo sapiens]	sEnASLVLSSSNQk	4	0.688851	0.148453	0.105422	0.126938
528524486	biotinidase isoform 4 precursor [Homo sapiens]	fnDTEVLQR	1	0.99416	0.158873	0.0914627	0.125168
40549451	lymphatic vessel endothelial hyaluronic acid receptor 1 precursor [Homo sapiens]	kANQQLnFTEAk	3	1.67797	0.166954	0.0824935	0.124724
119703755	laminin subunit beta-2 precursor [Homo sapiens]	anTSALAVPSPVSnSASAR	4	0.691556	0.120235	0.128365	0.1243
301069322	asporin isoform 1 preproprotein [Homo sapiens]	iTDIEnGSLANIPR	10	0.523209	0.198967	0.0457423	0.122355
530389313	PREDICTED: collagen alpha-1(XIV) chain isoform X2 [Homo sapiens]	amnASANITSDGVEVLGk	19	2.19693	0.146036	0.0979803	0.122008
530377406	PREDICTED: multimerin-1 isoform X1 [Homo sapiens]	kYQQnmSHLEEk	1	1.40716	0.179822	0.0623321	0.121077
574957245	probable global transcription activator SNF2L2 isoform c [Homo sapiens]	lAYLLQQTDEYVANLTnLVWEHk	1	2.11565	0.195886	0.0458581	0.120872
31657142	integrin alpha-1 precursor [Homo sapiens]	dScESnHnITck	3	0.677406	0.133163	0.108128	0.120645
21361302	kallistatin isoform 2 precursor [Homo sapiens]	fLnDTmAVYEAk	1	1.49374	0.155811	0.0854713	0.120641
126012571	basement membrane-specific heparan sulfate proteoglycan core protein isoform b precursor [Homo sapiens]	aLVnFTR	12	0.603133	0.14647	0.0923762	0.119423
767935844	interleukin-6 receptor subunit beta isoform X1	eQYTIInR	1	1.09677	0.1246	0.114167	0.119384
40549451	lymphatic vessel endothelial hyaluronic acid receptor 1 precursor [Homo sapiens]	aNQQLnFTEAk	3	1.44795	0.158884	0.0796094	0.119246
153266841	beta-2-glycoprotein 1 precursor [Homo sapiens]	vYkPSAGnNSLYR	42	1.49319	0.158613	0.0783053	0.118459
4502133	serum amyloid P-component precursor [Homo sapiens]	eSVTDHVNLITPLEkPLQnFTLcFR	3	1.43348	0.156264	0.0790129	0.117639
767995624	band 3 anion transport protein isoform X4	lSVPDGFkVSnSSAR	2	0.250363	0.183909	0.0509952	0.117452
281485550	fibrillin-1 preproprotein [Homo sapiens]	vLPVnVTDYcQLVR	25	2.0794	0.137804	0.09671	0.117257
530389313	PREDICTED: collagen alpha-1(XIV) chain isoform X2 [Homo sapiens]	gnGSRPSSPEEVk	7	4.11581	0.145733	0.0877066	0.11672
767980560	latent-transforming growth factor beta-binding protein 2 isoform X3	dGTQQAVPLEHPSSPWGLnLTEk	5	1.21581	0.137151	0.0955351	0.116343
530394351	PREDICTED: multimerin-2 isoform X1 [Homo sapiens]	sFnQSLHSLTQAIR	1	0.571878	0.131884	0.0983037	0.115094
4505047	lumican precursor [Homo sapiens]	kLHINHNnLTESVGPLPk	48	1.72356	0.157591	0.0721753	0.114883
530377406	PREDICTED: multimerin-1 isoform X1 [Homo sapiens]	fNPGAESVVLSnSTLk	2	0.929097	0.151723	0.0777947	0.114759
73858566	heparin cofactor 2 precursor [Homo sapiens]	gETHEQVHSILHFkDFVnASSk	2	1.65172	0.140019	0.0891199	0.114569
256017259	aggrecan core protein isoform 1 precursor [Homo sapiens]	tVYLYPnQTGLPDPLSR	1	0.512992	0.191765	0.036167	0.113966
55743098;767916582	Collagen, type VI, alpha 3	gNPGEPGLnGTTGPk	3	6.40407	0.116138	0.111519	0.113829
767902480	PREDICTED: collagen alpha-1(XVI) chain isoform X12 [Homo sapiens]	dSnVTLAPSGPk	2	0.948684	0.139369	0.0876426	0.113506
767934639	complement component C7 isoform X1	iNNDFNYEFYnSTWSYVk	1	2.53695	0.138411	0.0885503	0.113481
14916498	mimecan isoform 2 precursor [Homo sapiens]	anDTSYIRDR	3	1.36069	0.107333	0.11834	0.112836
66864913	neuropilin-1 isoform c precursor [Homo sapiens]	gPEcSQnYTTPSGVIk	3	0.826463	0.118071	0.105828	0.11195
530389313	PREDICTED: collagen alpha-1(XIV) chain isoform X2 [Homo sapiens]	sFmVnWTHAPGNVEkYR	1	2.00345	0.145716	0.0781577	0.111937
87196339	collagen alpha-1(VI) chain precursor [Homo sapiens]	eNYAELLEDAFLknVTAQIcIDkk	1	2.56932	0.131896	0.0886994	0.110298
355594753	clusterin preproprotein [Homo sapiens]	kEDALnETR	6	0.735281	0.13272	0.0873291	0.110025
21361302	kallistatin isoform 2 precursor [Homo sapiens]	sQILEGLGFnLTELSESDVHR	2	1.16651	0.121773	0.0975922	0.109683
281485550	fibrillin-1 preproprotein [Homo sapiens]	nYYADnQTcDGELLFnmTk	15	1.2542	0.145554	0.0734483	0.109501
31657142	integrin alpha-1 precursor [Homo sapiens]	ynHTGQVIIYR	2	1.90139	0.132931	0.0857951	0.109363
21361302	kallistatin isoform 2 precursor [Homo sapiens]	dFYVDEnTTVR	2	1.34457	0.148352	0.070094	0.109223
110624774	C-type mannose receptor 2 precursor [Homo sapiens]	wNDSPcnQSLPSIckk	1	1.18309	0.135406	0.0822649	0.108835
578802681	EMILIN-1 isoform X1	lGALnSSLQLLEDR	6	1.51848	0.166389	0.0497532	0.108071
19743846	decorin isoform a preproprotein [Homo sapiens]	yIQVVYLHNNNISVVGSSDFcPPGHnTkk	3	2.3632	0.136272	0.0770531	0.106662
4507677	endoplasmin precursor [Homo sapiens]	eEEAIQLDGLnASQIR	3	0.919048	0.113087	0.0984797	0.105783
339882741	HLA class I histocompatibility antigen, Cw-1 alpha chain precursor [Homo sapiens]	gYYnQSEDGSHTLQR	1	1.11323	0.139379	0.0695899	0.104484
52485941	integrin alpha-9 precursor [Homo sapiens]	nQTVFER	2	0.43688	0.105759	0.102475	0.104117
767903638	PREDICTED: neuronal growth regulator 1 isoform X1 [Homo sapiens]	kLFnGQQGIIIQnFSTR	1	0.471754	0.1113	0.0955523	0.103426
767967906	teneurin-4 isoform X2	iFPSGnVTNILELSHSPAHk	1	1.82681	0.108065	0.0972688	0.102667
767980560	latent-transforming growth factor beta-binding protein 2 isoform X3	dEcWcPAnSTGk	1	1.64401	0.135415	0.0691997	0.102307
767909587	PREDICTED: ADAMTS-like protein 4 isoform X6 [Homo sapiens]	eVQcLSTnQTLSTR	3	1.22606	0.128854	0.0754485	0.102151
145309326	laminin subunit gamma-1 precursor [Homo sapiens]	iASAVQknATSTk	2	0.694689	0.111209	0.0929274	0.102068
31657142	integrin alpha-1 precursor [Homo sapiens]	qTQVGIVQYGEnVTHEFNLNk	2	0.745376	0.109325	0.094354	0.10184
530387709	PREDICTED: adhesion G protein-coupled receptor A2 isoform X4 [Homo sapiens]	lPFQcSASYLGnDTR	1	0.600872	0.113998	0.0881484	0.101073
205277383	hepatocyte growth factor-like protein precursor [Homo sapiens]	gTAnTTTAGVPcQR	2	1.53019	0.134463	0.0655094	0.0999861
41327734	epidermal growth factor receptor isoform c precursor [Homo sapiens]	ncTSISGDLHILPVAFR	1	0.948159	0.111444	0.0885025	0.0999734
27894376	neural cell adhesion molecule L1-like protein isoform 1 precursor [Homo sapiens]	iIPSNnSGTFR	2	1.36596	0.0975702	0.0983238	0.097947
530389313	PREDICTED: collagen alpha-1(XIV) chain isoform X2 [Homo sapiens]	aIIQGLmPDQNYTVQIIAYnkDkESkPAQGQFR	5	3.52647	0.116551	0.0784141	0.0974828
530389313	PREDICTED: collagen alpha-1(XIV) chain isoform X2 [Homo sapiens]	vVDRGnGSRPSSPEEVk	15	4.06557	0.139867	0.0545896	0.0972281
4505047	lumican precursor [Homo sapiens]	aFEnVTDLQWLILDHNLLENSk	5	1.74162	0.137958	0.0556883	0.0968231
767948980	PREDICTED: epsilon-sarcoglycan isoform X11 [Homo sapiens]	lNAInITSALDR	6	1.17864	0.10446	0.0891301	0.096795
4502403	biglycan preproprotein [Homo sapiens]	lLQVVYLHSNnITk	38	2.65161	0.154894	0.0381132	0.0965034
41327734	epidermal growth factor receptor isoform c precursor [Homo sapiens]	dIVSSDFLSnmSmDFQNHLGScQk	1	0.874999	0.111391	0.0794022	0.0953967
4505047	lumican precursor [Homo sapiens]	lHINHNnLTESVGPLPk	73	1.77548	0.144931	0.0428774	0.0939044
767968952	PREDICTED: cathepsin F isoform X1 [Homo sapiens]	nFVITYnR	1	1.28298	0.0994188	0.0878904	0.0936546
578808658	beta-sarcoglycan isoform X2;beta-sarcoglycan isoform X2	iTSnATSDLNIk	2	0.986452	0.102751	0.0845561	0.0936535
118582275	extracellular superoxide dismutase [Cu-Zn] preproprotein [Homo sapiens]	lDAFFALEGFPTEPnSSSR	2	0.650813	0.103897	0.0826287	0.0932631
530389313	PREDICTED: collagen alpha-1(XIV) chain isoform X2 [Homo sapiens]	aIIQGLmPDQnYTVQIIAYNkDk	9	2.70995	0.122799	0.0634927	0.0931459
578808658	beta-sarcoglycan isoform X2;beta-sarcoglycan isoform X2	lSVENnkTSITSDIGmQFFDPR	2	1.19897	0.106825	0.076499	0.0916619
767948728	voltage-dependent calcium channel subunit alpha-2/delta-1 isoform X11	sLDNDNYVFTAPYFnk	2	0.519184	0.13147	0.0495	0.090485
336285443	neural cell adhesion molecule 1 isoform 4 precursor [Homo sapiens]	dGQLLPSSnYSNIk	7	1.31687	0.100888	0.079784	0.0903362
578808658	beta-sarcoglycan isoform X2;beta-sarcoglycan isoform X2	lSVENnk	1	1.00855	0.0982071	0.0802024	0.0892048
44662821	LRRN4 C-terminal-like protein precursor [Homo sapiens]	gPPLnATVR	2	0.777916	0.103639	0.0741468	0.0888929
31657142	integrin alpha-1 precursor [Homo sapiens]	nTTFNVESTkk	2	0.741274	0.108426	0.069273	0.0888497
55743098;767916582	Collagen, type VI, alpha 3	qLINALQInNTAVGHALVLPAGR	3	1.92028	0.111511	0.0630024	0.0872566
19743846	decorin isoform a preproprotein [Homo sapiens]	yIQVVYLHNNnISVVGSSDFcPPGHnTk	15	1.48502	0.102689	0.0716808	0.087185
325651886	5'-nucleotidase isoform 2 preproprotein [Homo sapiens]	lDnYSTQELGk	4	0.682472	0.105281	0.0665503	0.0859158
767902357	PREDICTED: podocan isoform X3 [Homo sapiens]	lSSLEYLDLSSNnLSR	4	0.748339	0.10208	0.0645699	0.0833252
115527062	collagen alpha-2(VI) chain isoform 2C2 precursor [Homo sapiens]	gTFTDcALAnmTEQIR	89	2.29734	0.112101	0.053744	0.0829225
31657142	integrin alpha-1 precursor [Homo sapiens]	vYVYALnQTR	1	0.997997	0.102412	0.0598396	0.0811256
119466532	laminin subunit alpha-2 isoform b precursor [Homo sapiens]	ymQnLTVEQPIEVk	4	1.45797	0.0744429	0.0863607	0.0804018
19743846	decorin isoform a preproprotein [Homo sapiens]	lGLSFnSISAVDnGSLANTPHLR	28	2.1567	0.114513	0.0446261	0.0795696
393715111	junctional adhesion molecule B isoform 2 precursor [Homo sapiens]	lGSQSTnSSYTmNTk	6	0.597115	0.0845509	0.0735582	0.0790546
211904152	glia-derived nexin isoform b precursor [Homo sapiens]	nASEIEVPFVTR	8	2.61609	0.0849224	0.0659809	0.0754517
5902004	matrix metalloproteinase-23 precursor [Homo sapiens]	wDHFnLTYR	1	2.33086	0.104291	0.0465575	0.0754242
87196339	collagen alpha-1(VI) chain precursor [Homo sapiens]	nFTAADWGQSR	10	2.33978	0.0957592	0.053065	0.0744121
325651886	5'-nucleotidase isoform 2 preproprotein [Homo sapiens]	ikLDnYSTQELGk	10	0.619124	0.0889039	0.0571116	0.0730078
116534900	dopamine beta-hydroxylase precursor [Homo sapiens]	sLEAInGSGLQmGLQR	2	0.736102	0.0849383	0.0609495	0.0729439
4502403	biglycan preproprotein [Homo sapiens]	mIEnGSLSFLPTLR	41	2.72719	0.115932	0.0283815	0.0721568
222831610	choline transporter-like protein 2 isoform 2 [Homo sapiens]	tcNPETFPSSnESR	1	1.59679	0.0757095	0.0670237	0.0713666
14916498	mimecan isoform 2 precursor [Homo sapiens]	vIHLQFNNIASITDDTFckAnDTSYIR	4	1.4815	0.0743278	0.0653113	0.0698196
48762934	collagen alpha-2(I) chain precursor [Homo sapiens]	hGnRGETGPSGPVGPAGAVGPR	1	2.16199	0.0801073	0.0577058	0.0689065
45594240	limbic system-associated membrane protein isoform 1 preproprotein [Homo sapiens]	gTDnITVR	1	0.219692	0.104179	0.0329912	0.0685853
52485941	integrin alpha-9 precursor [Homo sapiens]	vLnLTDNTYLk	1	0.353776	0.0683316	0.0679645	0.068148
119466532	laminin subunit alpha-2 isoform b precursor [Homo sapiens]	nESGIILLGSGGTPAPPR	1	1.06866	0.0796372	0.0558428	0.06774
87196339	collagen alpha-1(VI) chain precursor [Homo sapiens]	nVTAQIcIDkk	16	2.63181	0.0871246	0.0460936	0.0666091
188528648	tenascin-X isoform 1 precursor [Homo sapiens]	snVTLPAPRPPPQPGGHTVGAGVGSPSSQLYEHTVEGGEk	1	2.48707	0.0644429	0.0683635	0.0664032
281485550	fibrillin-1 preproprotein [Homo sapiens]	nYYADnQTcDGELLFnmTkk	5	1.19534	0.0819482	0.0504585	0.0662033
122056623	major prion protein preproprotein [Homo sapiens]	qHTVTTTTkGEnFTETDVk	1	0.614534	0.0537123	0.0776086	0.0656604
530387709	PREDICTED: adhesion G protein-coupled receptor A2 isoform X4 [Homo sapiens]	nGSFLGLSLLEk	1	0.55309	0.0970341	0.0335007	0.0652674
767961614	PREDICTED: inactive carboxypeptidase-like protein X2 isoform X3 [Homo sapiens]	nGSGDmIFEGNSEk	2	4.4114	0.0729706	0.0564466	0.0647086
530389313	PREDICTED: collagen alpha-1(XIV) chain isoform X2 [Homo sapiens]	sFmVnWTHAPGNVEk	29	3.13571	0.0926274	0.036238	0.0644327
530363130	PREDICTED: tubulointerstitial nephritis antigen-like isoform X1 [Homo sapiens]	aINQGNYGWQAGnHSAFWGmTLDEGIR	1	0.593085	0.0839179	0.0448321	0.064375
33667044	target of Nesh-SH3 precursor [Homo sapiens]	vHInTTSDSILLk	7	0.416206	0.0993726	0.0293231	0.0643478
530403252	PREDICTED: nidogen-2 isoform X3 [Homo sapiens]	iHQnITYQVcR	10	0.898346	0.081016	0.0448455	0.0629307
767979544	PREDICTED: fibulin-5 isoform X4 [Homo sapiens]	nHTcnLQQTcYNLQGGFk	3	0.876694	0.077204	0.0470093	0.0621066
19743846	decorin isoform a preproprotein [Homo sapiens]	iADTnITSIPQGLPPSLTELHLDGNk	24	1.80133	0.0887359	0.033073	0.0609045
767948728	voltage-dependent calcium channel subunit alpha-2/delta-1 isoform X11	iSDnNTEFLLNFNEFIDRk	1	0.448215	0.0884815	0.029454	0.0589678
188528648	tenascin-X isoform 1 precursor [Homo sapiens]	gPnLTSPASITFTTGLEAPR	4	2.1856	0.0680412	0.0492032	0.0586222
530369972	PREDICTED: dipeptidyl peptidase 4 isoform X1 [Homo sapiens]	iPnNTQWVTWSPVGHk	1	1.22958	0.0723995	0.0436521	0.0580258
480306390	membrane primary amine oxidase isoform 2 [Homo sapiens]	qPQPnVSELVVGPLPHPSYmR	1	0.929031	0.0694223	0.0442766	0.0568494
767948728	voltage-dependent calcium channel subunit alpha-2/delta-1 isoform X11	dAVnnITAk	3	0.469935	0.0742925	0.0375089	0.0559007
366039949	contactin-1 isoform 3 precursor [Homo sapiens]	gkAnSTGTLVITDPTR	7	1.35427	0.0595726	0.0505111	0.0550419
281485550	fibrillin-1 preproprotein [Homo sapiens]	tNDDQTmcLDINEcERDAcGnGTcR	4	2.07838	0.0599641	0.0468305	0.0533973
119466532	laminin subunit alpha-2 isoform b precursor [Homo sapiens]	lnETLGTR	1	1.04888	0.0550034	0.0515644	0.0532839
119466532	laminin subunit alpha-2 isoform b precursor [Homo sapiens]	tLnDTLGk	1	1.13565	0.0523934	0.051705	0.0520492
41349454	prolargin precursor [Homo sapiens]	inGTQIcPNDLVAFHDFSSDLENVPHLR	14	1.48514	0.0625518	0.0402557	0.0514037
530376357	PREDICTED: ADP-ribosyl cyclase/cyclic ADP-ribose hydrolase 2 isoform X6 [Homo sapiens]	nkncTAIWEAFk	3	0.490895	0.0578504	0.0437736	0.050812
284925130	cadherin-23 isoform 4 precursor [Homo sapiens]	fYSLnSTTGk	1	1.17884	0.0653072	0.0361741	0.0507406
115527062	collagen alpha-2(VI) chain isoform 2C2 precursor [Homo sapiens]	nDYATmLPDSTEIDQDTINR	1	1.86311	0.0711359	0.0300766	0.0506062
4505047	lumican precursor [Homo sapiens]	lGSFEGLVnLTFIHLQHNR	9	1.17244	0.0562172	0.0408882	0.0485527
33667044	target of Nesh-SH3 precursor [Homo sapiens]	sIQmTnQTFSTVENLkPNTSYEFQVkPk	1	0.730277	0.0706662	0.0258841	0.0482752
366039949	contactin-1 isoform 3 precursor [Homo sapiens]	gTEWLVnSSR	1	1.32251	0.0521113	0.0397173	0.0459143
767948728	voltage-dependent calcium channel subunit alpha-2/delta-1 isoform X11	eDFASNEVVYYNAkDDLDPEknDSEPGSQR	1	0.505367	0.069157	0.0208554	0.0450062
767993229	PREDICTED: ATP-binding cassette sub-family A member 8 isoform X4 [Homo sapiens]	fSVVYTPVTnTTQQImNk	1	0.611167	0.062605	0.0247054	0.0436552
530403426	PREDICTED: leucine-rich repeat transmembrane protein FLRT2 isoform X1 [Homo sapiens]	iAVISDmAFQnLTSLER	1	0.838335	0.061496	0.0253374	0.0434167
119466532	laminin subunit alpha-2 isoform b precursor [Homo sapiens]	nLSLNIR	1	1.57724	0.047548	0.03669	0.042119
33667044	target of Nesh-SH3 precursor [Homo sapiens]	enGSFSGk	1	0.395684	0.0745247	0.00548346	0.0400041
71040111	fibromodulin precursor [Homo sapiens]	lYLDHNnLTR	48	3.84764	0.0498964	0.0280549	0.0389757
767961614	PREDICTED: inactive carboxypeptidase-like protein X2 isoform X3 [Homo sapiens]	vmVSnDSHTWVTVk	3	4.08749	0.0502624	0.0274155	0.0388389
767948728	voltage-dependent calcium channel subunit alpha-2/delta-1 isoform X11	sFSGVLDcGncSR	3	0.61904	0.0544268	0.0230433	0.038735
119466532	laminin subunit alpha-2 isoform b precursor [Homo sapiens]	mLYGLEnmTQELk	2	1.22811	0.0439734	0.0324986	0.038236
732170491	laminin subunit alpha-3 isoform 3 precursor [Homo sapiens]	nFTFSHTLR	1	0.583309	0.0334954	0.0428974	0.0381964
284172520	olfactomedin-like protein 1 precursor [Homo sapiens]	tLLnAScDNmLmGIk	22	0.937056	0.0450757	0.0300955	0.0375856
33667044	target of Nesh-SH3 precursor [Homo sapiens]	qVIQnVTHk	6	0.39996	0.0598713	0.0145317	0.0372015
119466532	laminin subunit alpha-2 isoform b precursor [Homo sapiens]	lSAIPnDTAAk	3	0.954174	0.0373236	0.0368801	0.0371018
530364787	PREDICTED: antithrombin-III isoform X1 [Homo sapiens]	sLTFnETYQDISELVYGAk	5	1.15811	0.0406233	0.0321987	0.036411
530369972	PREDICTED: dipeptidyl peptidase 4 isoform X1 [Homo sapiens]	kLDFIILnETk	6	1.20907	0.0402682	0.0303958	0.035332
530369972	PREDICTED: dipeptidyl peptidase 4 isoform X1 [Homo sapiens]	ymGLPTPEDNLDHYRnSTVmSR	3	1.01026	0.0502532	0.0186951	0.0344741
767903638	PREDICTED: neuronal growth regulator 1 isoform X1 [Homo sapiens]	sILTVTnVTQEHFGnYTcVAANk	1	0.35822	0.0422633	0.0256353	0.0339493
530364787	PREDICTED: antithrombin-III isoform X1 [Homo sapiens]	lGAcnDTLQQLmEVFk	13	1.11527	0.0472206	0.0194237	0.0333222
768006291	PREDICTED: sialic acid-binding Ig-like lectin 11 isoform X2 [Homo sapiens]	tVLENLGnGTSLPVLEGQSLR	1	0.975923	0.0289085	0.037213	0.0330608
119466532	laminin subunit alpha-2 isoform b precursor [Homo sapiens]	acncSGLGSk	1	1.23931	0.032614	0.0318917	0.0322529
119466532	laminin subunit alpha-2 isoform b precursor [Homo sapiens]	aIkLnETLGTR	1	1.20914	0.031589	0.0322369	0.031913
41349454	prolargin precursor [Homo sapiens]	lEHLYLNnNSIEk	6	1.99894	0.0376611	0.0258937	0.0317774
110347437	latent-transforming growth factor beta-binding protein 4 isoform c precursor [Homo sapiens]	vnGScEDVDEcATGGR	5	1.23044	0.0255601	0.0366957	0.0311279
480306390	membrane primary amine oxidase isoform 2 [Homo sapiens]	yLYLASnHSNk	9	0.874844	0.0371498	0.0226401	0.0298949
5902004	matrix metalloproteinase-23 precursor [Homo sapiens]	aLmHLnATLR	1	1.60779	0.0422792	0.0164663	0.0293728
23111005	microfibril-associated glycoprotein 4 isoform 2 precursor [Homo sapiens]	fnGSVSFFR	2	0.331024	0.033927	0.0232601	0.0285936
4505529	alpha-1-acid glycoprotein 2 precursor [Homo sapiens]	qNQcFYnSSYLNVQR	3	1.43024	0.0343599	0.0213223	0.0278411
556503345	olfactomedin-like protein 3 isoform 3 [Homo sapiens]	iYVLDGTQnDTAFVFPR	23	1.06549	0.0397869	0.0153959	0.0275914
110347437	latent-transforming growth factor beta-binding protein 4 isoform c precursor [Homo sapiens]	vSAPDGPcPTGFERVnGScEDVDEcATGGR	1	1.09474	0.0267021	0.0261974	0.0264497
14916498	mimecan isoform 2 precursor [Homo sapiens]	anDTSYIR	14	1.70185	0.0292769	0.0212578	0.0252673
768032508	phosphate-regulating neutral endopeptidase isoform X2	vnLSVDPcDNFFR	1	0.561607	0.0292608	0.0203109	0.0247859
767961614	PREDICTED: inactive carboxypeptidase-like protein X2 isoform X3 [Homo sapiens]	vVNEmcPnITR	2	3.87679	0.024026	0.0220558	0.0230409
284172520	olfactomedin-like protein 1 precursor [Homo sapiens]	nNTVWEFANIR	10	0.938803	0.0244573	0.0200878	0.0222726
767908768	PREDICTED: neurofascin isoform X34 [Homo sapiens]	yVAFnGTk	3	0.376996	0.022491	0.0209228	0.0217069
4502661	hematopoietic progenitor cell antigen CD34 isoform b precursor [Homo sapiens]	lTQGIcLEQnk	7	0.536428	0.0209267	0.0200011	0.0204639
530369972	PREDICTED: dipeptidyl peptidase 4 isoform X1 [Homo sapiens]	lDFIILnETk	2	1.29804	0.0214462	0.0189864	0.0202163
110347437	latent-transforming growth factor beta-binding protein 4 isoform c precursor [Homo sapiens]	nATSVDSGAPGGAAPGGPGFR	11	1.17884	0.0169022	0.018898	0.0179001
73858568	plasma protease C1 inhibitor precursor [Homo sapiens]	dTFVnASRTLYSSSPR	1	0.520097	0.0222094	0.0129088	0.0175591
55743098	collagen alpha-3(VI) chain isoform 1 precursor [Homo sapiens]	gPPGVnGTQGFQGcPGQR	10	3.44678	0.0211607	0.013042	0.0171013
530369972	PREDICTED: dipeptidyl peptidase 4 isoform X1 [Homo sapiens]	iQnYSVmDIcDYDESSGR	1	1.47127	0.0143781	0.0187867	0.0165824
767939899	PREDICTED: major histocompatibility complex, class I, B isoform X1 [Homo sapiens]	gYYnQSEAGSHTLQSmYGcDVGPDGR	2	0.457801	0.012913	0.0170243	0.0149686
767983789	GA binding protein transcription factor beta subunit 1 transcript variant gamma-2	qcIEIIEnR	1	1.4052	0.0182421	0.0112786	0.0147603
23111005	microfibril-associated glycoprotein 4 isoform 2 precursor [Homo sapiens]	vDLEDFEnNTAYAk	18	0.201124	0.0170516	0.00402349	0.0105376
119466532	laminin subunit alpha-2 isoform b precursor [Homo sapiens]	icNQnSSNPNQR	1	1.44642	0.0121187	0.00893605	0.0105274
768039485	PREDICTED: heparan-sulfate 6-O-sulfotransferase 2 isoform X4 [Homo sapiens]	tFNmNFISPFTQYnTTR	1	0.187526	0.00608062	0.00691428	0.00649745
