# Supplementary material for: An integrated proteomic and glycoproteomic approach uncovers differences in glycosylation occupancy from benign and malignant epithelial ovarian tumors
Source: Clin Proteomics. 2017 May 10;14:16. doi: 10.1186/s12014-017-9152-2 (PMC5424371; doi:10.1186/s12014-017-9152-2)
Supplement: Supplementary file 3 — Additional file 3: Table S3. Proteomic analysis from additional 2 benign and 2 HGSC tissues in iTRAQ experiment 2. [file 12014_2017_9152_MOESM3_ESM.xlsx]

## Sheet: Sheet1
Supplementary Table S3. Proteomic analysis from additional 2 benign and 2 HGSC tissues in iTRAQ experiment 2.
Accession	Description	Coverage	# Unique Peptides	# Peptides	# PSMs	Benign3/Benign2	HGSC2/Benign2	HGSC3/Benign2
171460928	1,2-dihydroxy-3-keto-5-methylthiopentene dioxygenase [Homo sapiens]	20.11	1	3	3	1.04913	1.42346	0.852934
189458812	1,4-alpha-glucan-branching enzyme [Homo sapiens]	14.1	9	9	11	1.25948	1.36895	0.878027
4504523	10 kDa heat shock protein, mitochondrial [Homo sapiens]	77.45	5	10	30	0.934204	1.78448	2.9988
217272894	116 kDa U5 small nuclear ribonucleoprotein component isoform b [Homo sapiens]	15.47	12	13	17	0.514736	0.965199	1.06125
24475861	14 kDa phosphohistidine phosphatase isoform 3 [Homo sapiens]	33.6	4	4	6	0.805324	0.806464	0.6178
21328448	14-3-3 protein beta/alpha [Homo sapiens]	52.85	5	12	66	1.21813	0.953207	1.7643
5803225	14-3-3 protein epsilon [Homo sapiens]	76.47	20	23	79	0.961244	1.3071	1.3438
4507951	14-3-3 protein eta [Homo sapiens]	49.19	11	16	68	1.35602	1.1074	2.0582
21464101	14-3-3 protein gamma [Homo sapiens]	53.44	9	15	69	1.23458	0.933075	1.61932
5454052	14-3-3 protein sigma [Homo sapiens]	43.55	8	13	56	1.1913	0.943045	2.01056
5803227	14-3-3 protein theta [Homo sapiens]	42.45	9	15	72	1.11609	1.06398	1.56802
208973238	14-3-3 protein zeta/delta [Homo sapiens]	72.24	13	19	97	1.48205	1.09857	1.91084
42741648	15 kDa selenoprotein isoform 1 precursor [Homo sapiens]	16.97	3	3	4	1.07064	1.15838	1.52952
110556636	182 kDa tankyrase-1-binding protein [Homo sapiens]	17.35	6	22	29	1.16599	0.864091	1.16165
90265805	1-phosphatidylinositol 4,5-bisphosphate phosphodiesterase delta-1 isoform 2 [Homo sapiens]	7.67	6	6	8	1.61095	0.595787	0.533064
195972873	1-phosphatidylinositol 4,5-bisphosphate phosphodiesterase eta-1 isoform c [Homo sapiens]	1.5	2	2	2	0.715486	0.92483	0.818261
117320537	1-phosphatidylinositol 4,5-bisphosphate phosphodiesterase gamma-2 [Homo sapiens]	4.19	4	4	4	1.20893	1.00859	0.778801
74229017	2'-5'-oligoadenylate synthase 2 isoform 2 [Homo sapiens]	20.52	11	12	14	1.32949	1.18476	4.42307
45007007	2'-5'-oligoadenylate synthase 3 [Homo sapiens]	11.04	12	12	14	0.553684	0.760301	2.61582
195539395	26S protease regulatory subunit 10B [Homo sapiens]	36.97	14	14	20	0.99681	1.10496	1.23716
24430151	26S protease regulatory subunit 4 [Homo sapiens]	38.64	14	16	19	0.920491	1.06667	1.12054
5729991	26S protease regulatory subunit 6B isoform 1 [Homo sapiens]	29.19	9	10	12	0.844991	0.998223	1.24536
4506209	26S protease regulatory subunit 7 isoform 1 [Homo sapiens]	34.41	14	14	19	1.02901	1.14553	1.20834
312596881	26S protease regulatory subunit 8 isoform 2 [Homo sapiens]	44.22	12	14	21	1.03672	1.16894	1.37265
25777600	26S proteasome non-ATPase regulatory subunit 1 isoform 1 [Homo sapiens]	16.37	12	12	14	0.931911	1.05294	1.02773
4506217	26S proteasome non-ATPase regulatory subunit 10 isoform 1 [Homo sapiens]	37.61	7	7	7	1.34123	1.12367	1.39408
28872725	26S proteasome non-ATPase regulatory subunit 11 [Homo sapiens]	35.55	13	13	17	0.903486	1.08394	1.36887
4506221	26S proteasome non-ATPase regulatory subunit 12 isoform 1 [Homo sapiens]	23.03	11	11	13	0.947863	0.887205	1.04429
157502193	26S proteasome non-ATPase regulatory subunit 13 isoform 1 [Homo sapiens]	31.12	11	11	12	0.932995	1.17334	1.381
5031981	26S proteasome non-ATPase regulatory subunit 14 [Homo sapiens]	13.87	4	4	4	0.95881	1.05681	1.19334
25777602	26S proteasome non-ATPase regulatory subunit 2 isoform 1 [Homo sapiens]	15.53	13	13	18	0.981908	1.05984	1.20419
25777612	26S proteasome non-ATPase regulatory subunit 3 [Homo sapiens]	27.9	13	13	19	0.884905	1.13854	1.16591
5292161	26S proteasome non-ATPase regulatory subunit 4 [Homo sapiens]	28.12	8	8	9	1.012	1.04639	1.20754
394025672	26S proteasome non-ATPase regulatory subunit 5 isoform 2 [Homo sapiens]	30.59	11	11	14	1.17891	0.814944	0.952093
7661914	26S proteasome non-ATPase regulatory subunit 6 isoform 2 [Homo sapiens]	27.51	12	12	15	1.02097	1.08985	1.31195
25777615	26S proteasome non-ATPase regulatory subunit 7 [Homo sapiens]	27.47	8	8	10	1.04643	1.05304	1.28829
156631005	26S proteasome non-ATPase regulatory subunit 8 [Homo sapiens]	20.86	9	9	10	1.03201	1.07604	1.3094
18543329	26S proteasome non-ATPase regulatory subunit 9 isoform 1 [Homo sapiens]	45.29	9	9	13	1.35515	0.695998	1.23254
7657441	28 kDa heat- and acid-stable phosphoprotein [Homo sapiens]	48.07	10	10	13	0.829075	1.14876	1.73769
16554611	28S ribosomal protein S15, mitochondrial [Homo sapiens]	7.78	2	2	2	1.39	2.48857	1.17773
7705425	28S ribosomal protein S17, mitochondrial [Homo sapiens]	22.31	2	2	2	0.714017	0.872526	1.13736
7705805	28S ribosomal protein S2, mitochondrial [Homo sapiens]	17.57	6	6	7	0.811245	0.908821	1.56569
16554604	28S ribosomal protein S23, mitochondrial [Homo sapiens]	18.95	3	3	4	0.636808	0.730168	1.68767
14269586	28S ribosomal protein S26, mitochondrial [Homo sapiens]	8.29	2	2	2	1.13283	0.74396	1.30882
557948101	28S ribosomal protein S27, mitochondrial isoform 3 [Homo sapiens]	9.78	2	2	2	0.66608	0.938707	2.47437
7661730	28S ribosomal protein S28, mitochondrial [Homo sapiens]	9.63	2	2	2	0.89954	0.696104	2.43598
186928854	28S ribosomal protein S31, mitochondrial [Homo sapiens]	11.65	4	4	4	1.09946	1.04676	1.9394
13027604	28S ribosomal protein S34, mitochondrial isoform 2 [Homo sapiens]	6.42	2	2	2	0.765788	0.695567	2.0241
15150811	28S ribosomal protein S36, mitochondrial [Homo sapiens]	23.3	2	2	2	4.06317	1.1078	1.45013
16554616	28S ribosomal protein S6, mitochondrial [Homo sapiens]	22.4	3	3	3	0.919379	0.960196	1.70035
186928852	28S ribosomal protein S7, mitochondrial [Homo sapiens]	20.25	4	4	5	0.810685	0.83524	1.95028
7657118	2-amino-3-ketobutyrate coenzyme A ligase, mitochondrial isoform 2 precursor [Homo sapiens]	5.49	2	2	2	1.01652	1.4563	1.22651
5454002	2'-deoxynucleoside 5'-phosphate N-hydrolase 1 isoform 1 [Homo sapiens]	24.14	3	3	5	0.888767	0.635914	0.85988
116063536	2-methoxy-6-polyprenyl-1,4-benzoquinol methylase, mitochondrial precursor [Homo sapiens]	7.65	3	3	3	1.05242	0.970399	1.57532
51873036	2-oxoglutarate dehydrogenase, mitochondrial isoform 1 precursor [Homo sapiens]	28.05	23	23	29	3.0434	1.05066	1.84846
555289990	3'(2'),5'-bisphosphate nucleotidase 1 isoform 3 [Homo sapiens]	34.19	8	8	13	0.768053	0.686129	1.20341
7705618	39S ribosomal protein L11, mitochondrial isoform a [Homo sapiens]	27.08	5	5	7	0.910595	0.838925	1.74744
27436901	39S ribosomal protein L12, mitochondrial [Homo sapiens]	22.73	4	4	6	1.03211	1.14571	2.55278
7661806	39S ribosomal protein L15, mitochondrial [Homo sapiens]	19.93	4	4	4	0.712365	1.09323	1.66954
11596859	39S ribosomal protein L17, mitochondrial [Homo sapiens]	9.14	2	2	2	0.773235	0.897136	2.16538
6005862	39S ribosomal protein L3, mitochondrial [Homo sapiens]	4.6	2	2	2	0.803568	1.04989	1.88732
22547134	39S ribosomal protein L37, mitochondrial [Homo sapiens]	8.75	4	4	4	1.16615	1.05622	1.37052
169636418	39S ribosomal protein L38, mitochondrial [Homo sapiens]	10.26	4	4	4	1.06603	0.892209	1.09406
21265093	39S ribosomal protein L41, mitochondrial [Homo sapiens]	13.14	2	2	2	1.02229	0.95898	1.66056
633257787	39S ribosomal protein L45, mitochondrial isoform 2 [Homo sapiens]	17.97	3	3	3	0.863721	1.18511	1.71062
26667177	39S ribosomal protein L46, mitochondrial [Homo sapiens]	12.19	3	3	3	0.701998	1.03575	1.76633
29826287	39S ribosomal protein L47, mitochondrial isoform a [Homo sapiens]	11.6	3	3	3	1.32141	1.12105	1.57205
31563352	39S ribosomal protein L55, mitochondrial isoform a [Homo sapiens]	18.75	2	2	2	0.945661	0.996879	1.71543
4758504	3-hydroxyacyl-CoA dehydrogenase type-2 isoform 1 [Homo sapiens]	65.9	11	11	19	1.08955	1.05026	1.76717
66933014	3-hydroxybutyrate dehydrogenase type 2 [Homo sapiens]	19.18	4	4	5	0.652475	0.624421	0.283917
23308751	3-hydroxyisobutyrate dehydrogenase, mitochondrial precursor [Homo sapiens]	39.29	10	10	17	1.443	0.687143	1.90067
37594471	3-hydroxyisobutyryl-CoA hydrolase, mitochondrial isoform 1 precursor [Homo sapiens]	26.68	10	10	12	1.06781	0.712019	0.962746
167614485	3-ketoacyl-CoA thiolase, mitochondrial [Homo sapiens]	25.19	9	9	14	0.91432	1.07044	1.13657
322303127	40S ribosomal protein S10 [Homo sapiens]	43.64	8	9	18	0.615712	0.939388	1.334
4506681	40S ribosomal protein S11 [Homo sapiens]	51.9	10	10	18	0.570723	0.99063	1.33299
14277700	40S ribosomal protein S12 [Homo sapiens]	43.94	7	7	16	0.593276	0.930169	1.52349
4506685	40S ribosomal protein S13 [Homo sapiens]	49.01	8	8	13	0.556711	1.1565	1.34763
5032051	40S ribosomal protein S14 [Homo sapiens]	37.09	6	6	14	0.962897	1.06992	1.28602
4506687	40S ribosomal protein S15 [Homo sapiens]	8.97	2	2	4	0.833663	0.852606	1.11373
14165469	40S ribosomal protein S15a [Homo sapiens]	50	8	8	20	0.607874	1.16727	1.43009
4506691	40S ribosomal protein S16 [Homo sapiens]	60.27	10	10	22	0.602541	1.05192	1.6834
4506693	40S ribosomal protein S17 [Homo sapiens]	65.19	9	9	21	0.766607	0.870203	1.13026
11968182	40S ribosomal protein S18 [Homo sapiens]	53.29	12	12	28	0.692154	0.975253	1.52697
4506695	40S ribosomal protein S19 [Homo sapiens]	59.31	13	13	28	0.663877	0.962954	1.35353
15055539	40S ribosomal protein S2 [Homo sapiens]	48.12	14	14	27	0.611016	1.08234	1.45702
4506697	40S ribosomal protein S20 isoform 2 [Homo sapiens]	30.25	4	4	8	0.644842	1.25392	1.41952
4506699	40S ribosomal protein S21 [Homo sapiens]	54.22	6	6	11	0.991488	1.1331	1.40618
4506701	40S ribosomal protein S23 [Homo sapiens]	22.38	4	4	6	0.662316	0.978866	1.49869
14916501	40S ribosomal protein S24 isoform a [Homo sapiens]	36.15	6	6	14	0.699413	1.08798	1.55743
4506707	40S ribosomal protein S25 [Homo sapiens]	35.2	6	6	10	0.531489	1.09527	1.48802
15011936	40S ribosomal protein S26 [Homo sapiens]	31.3	3	3	4	0.473736	0.736173	1.67338
4506711	40S ribosomal protein S27 [Homo sapiens]	39.29	2	4	9	0.674137	0.994726	1.20075
7705706	40S ribosomal protein S27-like [Homo sapiens]	38.1	1	3	7	0.501167	0.92297	1.06711
4506715	40S ribosomal protein S28 [Homo sapiens]	46.38	3	3	9	0.568605	0.887327	0.953794
4506717	40S ribosomal protein S29 isoform 1 [Homo sapiens]	26.79	2	2	3	0.489951	0.863665	0.714519
15718687	40S ribosomal protein S3 isoform 1 [Homo sapiens]	77.78	18	18	45	0.6979	1.06307	1.4645
4506723	40S ribosomal protein S3a isoform 1 [Homo sapiens]	50.38	15	15	31	0.566139	1.03246	1.21892
4506725	40S ribosomal protein S4, X isoform X isoform [Homo sapiens]	57.03	18	18	34	0.579246	0.975653	1.0108
13904870	40S ribosomal protein S5 [Homo sapiens]	34.8	8	8	13	0.595852	0.951687	1.13918
17158044	40S ribosomal protein S6 [Homo sapiens]	38.96	11	11	20	0.566431	0.925813	1.31226
4506741	40S ribosomal protein S7 [Homo sapiens]	21.65	7	7	8	0.462836	0.941502	1.62055
4506743	40S ribosomal protein S8 [Homo sapiens]	42.31	9	9	18	0.608995	0.973491	1.21413
14141193	40S ribosomal protein S9 [Homo sapiens]	56.19	15	15	27	0.61878	1.10214	1.36472
9845502	40S ribosomal protein SA isoform 1 [Homo sapiens]	36.61	7	7	13	0.60506	0.944718	1.48782
18699732	45 kDa calcium-binding protein isoform 2 precursor [Homo sapiens]	11.6	4	4	4	0.643025	0.783862	0.71525
61744483	4F2 cell-surface antigen heavy chain isoform f [Homo sapiens]	24.95	12	12	15	0.929366	1.92822	2.5826
115387104	4-trimethylaminobutyraldehyde dehydrogenase [Homo sapiens]	29.73	14	14	25	0.985191	0.517771	0.52182
18860916	5'-3' exoribonuclease 2 [Homo sapiens]	8.95	8	8	9	0.465387	0.743709	1.00848
377520137	5-hydroxytryptamine receptor 2C isoform a precursor [Homo sapiens]	4.37	2	2	5	0.490595	1.02319	0.110666
38146010	5-hydroxytryptamine receptor 3E isoform c precursor [Homo sapiens]	11.79	2	2	3	0.420543	0.807642	0.0549784
38570156	5'-nucleotidase domain-containing protein 1 [Homo sapiens]	11.21	3	4	4	1.27398	0.85247	0.884974
4505467	5'-nucleotidase isoform 1 preproprotein [Homo sapiens]	14.29	7	7	8	3.21598	1.30739	3.28516
48314820	5-oxoprolinase [Homo sapiens]	10.4	10	10	15	0.862185	0.923726	0.997714
4758940	6.8 kDa mitochondrial proteolipid isoform 1 [Homo sapiens]	27.59	2	2	4	1.49997	0.895718	1.50515
31542947	60 kDa heat shock protein, mitochondrial [Homo sapiens]	54.45	30	30	68	1.00023	1.21455	2.33936
291084635	60 kDa SS-A/Ro ribonucleoprotein isoform 4 [Homo sapiens]	23.75	11	11	12	0.963777	0.969296	1.03993
16933546	60S acidic ribosomal protein P0 [Homo sapiens]	44.48	12	12	35	0.579545	0.980675	1.58737
4506669	60S acidic ribosomal protein P1 isoform 1 [Homo sapiens]	28.95	1	2	10	0.759967	0.91291	1.8548
4506671	60S acidic ribosomal protein P2 [Homo sapiens]	79.13	8	9	27	0.755232	0.962566	1.46305
19923796	60S ribosomal export protein NMD3 [Homo sapiens]	5.77	2	2	2	1.01865	1.17998	1.08508
746817424	60S ribosomal protein L10 isoform a [Homo sapiens]	42.06	8	8	12	0.468035	0.946304	1.32109
15431288	60S ribosomal protein L10a [Homo sapiens]	38.71	8	8	25	0.662253	0.976672	1.54777
315221152	60S ribosomal protein L11 isoform 2 [Homo sapiens]	33.9	7	7	13	0.739998	1.04328	1.51982
4506597	60S ribosomal protein L12 [Homo sapiens]	50.91	9	9	18	0.726446	1.0311	1.20467
15431295	60S ribosomal protein L13 isoform 1 [Homo sapiens]	35.07	10	10	19	0.499013	0.966733	1.11793
6912634	60S ribosomal protein L13a isoform 1 [Homo sapiens]	33.5	8	8	14	0.663625	0.925547	1.26461
78000181	60S ribosomal protein L14 [Homo sapiens]	31.16	7	7	24	0.585849	0.953653	1.45175
15431293	60S ribosomal protein L15 isoform 1 [Homo sapiens]	39.22	8	8	12	0.7041	0.836783	1.01638
313569768	60S ribosomal protein L17 isoform a [Homo sapiens]	60.87	10	11	22	0.498106	0.884045	1.24585
4506607	60S ribosomal protein L18 isoform 1 [Homo sapiens]	29.26	5	5	7	0.62178	1.12219	1.59516
11415026	60S ribosomal protein L18a [Homo sapiens]	34.09	6	6	12	0.733866	0.93897	1.37817
18104948	60S ribosomal protein L21 [Homo sapiens]	42.5	8	8	17	0.470462	0.787939	1.28406
4506613	60S ribosomal protein L22 proprotein [Homo sapiens]	31.25	4	4	6	0.783838	1.12532	1.26126
4506605	60S ribosomal protein L23 [Homo sapiens]	43.57	5	5	18	0.895733	0.983701	1.50457
17105394	60S ribosomal protein L23a [Homo sapiens]	41.67	9	9	18	0.567637	0.904208	1.27453
4506619	60S ribosomal protein L24 [Homo sapiens]	45.22	10	10	22	0.529498	1.06628	1.48908
4506621	60S ribosomal protein L26 [Homo sapiens]	43.45	1	8	11	0.494747	0.955823	1.26827
4506623	60S ribosomal protein L27 [Homo sapiens]	51.47	9	9	19	0.556246	0.972626	1.17654
4506625	60S ribosomal protein L27a [Homo sapiens]	27.7	4	4	8	0.471772	0.917298	1.33173
13904866	60S ribosomal protein L28 isoform 2 [Homo sapiens]	51.09	10	10	14	0.59961	0.910737	1.18453
4506649	60S ribosomal protein L3 isoform a [Homo sapiens]	40.69	2	18	29	0.5299	0.889813	1.25745
76496472	60S ribosomal protein L3 isoform b [Homo sapiens]	41.81	1	17	28	0.53461	0.891905	1.27136
4506631	60S ribosomal protein L30 [Homo sapiens]	66.96	6	6	16	0.691344	0.843394	1.74098
4506633	60S ribosomal protein L31 isoform 1 [Homo sapiens]	46.4	6	6	11	0.612058	0.922824	1.36631
4506635	60S ribosomal protein L32 [Homo sapiens]	49.63	8	8	12	0.654276	0.809791	0.930937
16117787	60S ribosomal protein L34 [Homo sapiens]	36.75	6	6	10	0.512836	0.888678	1.11392
6005860	60S ribosomal protein L35 [Homo sapiens]	31.71	5	5	9	0.608246	0.960923	1.28095
16117791	60S ribosomal protein L35a [Homo sapiens]	39.09	6	6	9	0.673572	0.942424	0.942822
16117794	60S ribosomal protein L36 [Homo sapiens]	20	2	2	3	0.257542	0.794707	1.14611
316983124	60S ribosomal protein L36a isoform a [Homo sapiens]	37.32	3	7	10	0.493035	1.04773	1.49135
4506651	60S ribosomal protein L36a-like [Homo sapiens]	33.02	2	6	8	0.493035	0.9977	1.28681
4506641	60S ribosomal protein L37 [Homo sapiens]	22.68	3	3	4	0.615821	1.28938	1.39525
4506643	60S ribosomal protein L37a [Homo sapiens]	39.13	5	5	7	0.429037	1.05286	1.40683
4506645	60S ribosomal protein L38 [Homo sapiens]	44.29	5	5	7	0.636278	1.01515	1.36897
16579885	60S ribosomal protein L4 [Homo sapiens]	30.68	18	18	35	0.620644	0.983436	1.40727
14591909	60S ribosomal protein L5 [Homo sapiens]	35.35	14	14	26	0.645146	0.97357	1.25809
16753227	60S ribosomal protein L6 [Homo sapiens]	40.28	16	16	36	0.556875	0.917728	1.36425
15431301	60S ribosomal protein L7 [Homo sapiens]	53.23	19	19	37	0.654742	0.892761	1.22747
4506661	60S ribosomal protein L7a [Homo sapiens]	51.5	19	19	39	0.635659	0.967703	1.33721
15431306	60S ribosomal protein L8 [Homo sapiens]	24.9	7	7	14	0.627516	1.05908	1.34812
15431303	60S ribosomal protein L9 [Homo sapiens]	16.15	5	5	10	0.58687	1.00777	1.51104
424036667	6-phosphofructo-2-kinase/fructose-2,6-bisphosphatase 1 isoform 2 [Homo sapiens]	7.13	1	2	2	0.462196	0.676136	0.452157
64762445	6-phosphofructo-2-kinase/fructose-2,6-bisphosphatase 2 isoform b [Homo sapiens]	6.37	2	3	3	1.04085	0.778152	2.69905
751130507	6-phosphogluconate dehydrogenase, decarboxylating isoform 3 [Homo sapiens]	42.34	17	17	34	1.06227	1.13254	2.34863
6912586	6-phosphogluconolactonase [Homo sapiens]	45.74	9	9	16	0.801277	0.724944	0.912006
40288274	7,8-dihydro-8-oxoguanine triphosphatase isoform p18 [Homo sapiens]	25.64	3	3	3	1.12414	1.70727	1.8975
700274111	72 kDa type IV collagenase isoform 3 [Homo sapiens]	12.5	6	6	8	0.251399	1.46087	0.539418
16507237	78 kDa glucose-regulated protein precursor [Homo sapiens]	59.63	39	42	142	1.03637	1.08056	1.58918
294660765	abhydrolase domain-containing protein 16A isoform b [Homo sapiens]	7.24	2	2	3	0.698376	1.14899	1.10077
296011001	abl interactor 1 isoform k [Homo sapiens]	17.78	5	5	5	1.31447	0.775824	1.70611
126116596	abnormal spindle-like microcephaly-associated protein isoform 1 [Homo sapiens]	1.96	5	5	5	2.03418	1.98897	0.277984
385862220	abscission/NoCut checkpoint regulator isoform 2 [Homo sapiens]	11.91	2	3	3	0.313427	0.860621	0.662321
540344531	acetylcholinesterase isoform 3 precursor [Homo sapiens]	5.7	2	2	3	1.02916	0.913098	0.449387
148539872	acetyl-CoA acetyltransferase, cytosolic isoform 1 [Homo sapiens]	20.15	6	6	6	1.103	1.05304	1.81252
4557237	acetyl-CoA acetyltransferase, mitochondrial precursor [Homo sapiens]	42.86	15	15	21	1.95379	0.796127	1.84683
38679974	acetyl-CoA carboxylase 1 isoform 4 [Homo sapiens]	1.68	3	3	4	0.807277	1.28152	0.264384
7262378	acidic fibroblast growth factor intracellular-binding protein isoform b [Homo sapiens]	5.32	2	2	2	0.650302	0.82868	1.09902
5453880	acidic leucine-rich nuclear phosphoprotein 32 family member A [Homo sapiens]	40.56	9	15	32	0.569827	1.19956	1.11041
5454088	acidic leucine-rich nuclear phosphoprotein 32 family member B [Homo sapiens]	32.27	4	10	23	0.541791	1.06242	1.59299
210147571	acidic leucine-rich nuclear phosphoprotein 32 family member E isoform 3 [Homo sapiens]	20	3	3	4	0.687681	1.48667	0.81445
4501867	aconitate hydratase, mitochondrial precursor [Homo sapiens]	34.62	22	22	28	1.39145	0.822213	1.37259
213688375	actin, aortic smooth muscle [Homo sapiens]	71.09	13	26	532	7.10586	1.16565	1.11906
316659409	actin, cytoplasmic 2 [Homo sapiens]	72.27	9	25	452	3.7236	1.16622	1.2424
4757718	actin-like protein 6A isoform 1 [Homo sapiens]	21.68	8	8	10	0.705294	1.72179	1.37338
5031571	actin-related protein 2 isoform b [Homo sapiens]	33.25	12	12	22	1.66825	1.33127	1.66113
300360515	actin-related protein 2/3 complex subunit 1A isoform 2 [Homo sapiens]	19.66	8	8	8	1.70056	0.833246	0.823558
5031601	actin-related protein 2/3 complex subunit 1B [Homo sapiens]	26.61	9	9	14	1.40669	1.47225	1.91443
23238211	actin-related protein 2/3 complex subunit 2 [Homo sapiens]	43.33	16	16	27	1.62323	1.39466	1.65731
514052670	actin-related protein 2/3 complex subunit 3 isoform 1 [Homo sapiens]	24.16	5	5	11	1.79386	1.35609	2.09249
5031595	actin-related protein 2/3 complex subunit 4 isoform a [Homo sapiens]	32.14	6	6	14	1.83302	1.63782	2.13264
5031593	actin-related protein 2/3 complex subunit 5 isoform 1 [Homo sapiens]	58.28	5	6	7	1.78753	1.46272	2.34461
5031573	actin-related protein 3 isoform 1 [Homo sapiens]	47.61	16	16	40	1.61844	1.24237	1.66331
217330646	activated RNA polymerase II transcriptional coactivator p15 [Homo sapiens]	61.42	10	10	23	0.858048	0.970415	1.99872
6912280	activator of 90 kDa heat shock protein ATPase homolog 1 [Homo sapiens]	11.83	4	4	4	1.12643	1.32564	1.23242
12229217	activity-dependent neuroprotector homeobox protein [Homo sapiens]	4.45	4	4	4	0.790037	0.88339	0.716094
4826852	acyl carrier protein, mitochondrial precursor [Homo sapiens]	21.15	3	3	6	1.58234	0.844281	2.43675
38505218	acyl-CoA dehydrogenase family member 11 [Homo sapiens]	6.67	2	2	2	2.62024	1.29329	0.63633
21361497	acyl-CoA dehydrogenase family member 9, mitochondrial [Homo sapiens]	21.1	13	13	16	1.16114	0.969475	1.72529
572878379	acyl-CoA synthetase family member 2, mitochondrial isoform 4 [Homo sapiens]	9.44	5	5	5	0.945795	0.695629	0.830652
187761343	acyl-CoA synthetase family member 3, mitochondrial isoform 1 precursor [Homo sapiens]	7.12	4	4	4	1.09927	0.816129	0.997268
544063486	acyl-CoA-binding protein isoform 7 [Homo sapiens]	42.86	3	3	4	1.09673	1.11146	1.55777
81230485	acyl-coenzyme A thioesterase 1 [Homo sapiens]	14.25	5	5	5	2.63964	0.807023	0.822755
231567183	acyl-coenzyme A thioesterase 13 isoform 2 [Homo sapiens]	18.8	2	2	3	1.70699	1.21594	1.76255
525342616	acyl-protein thioesterase 1 isoform 6 [Homo sapiens]	19.28	3	3	5	1.06628	1.6124	1.58868
9966764	acyl-protein thioesterase 2 [Homo sapiens]	36.8	8	8	14	0.605059	0.934136	1.30706
13654274	acylpyruvase FAHD1, mitochondrial isoform 2 [Homo sapiens]	12.95	3	3	3	1.57667	1.10771	1.43967
41327712	adapter molecule crk isoform a [Homo sapiens]	25.33	6	6	8	1.44366	1.36349	0.972075
71773201	adenine phosphoribosyltransferase isoform b [Homo sapiens]	38.81	6	6	12	0.714831	0.606672	0.949262
320461539	adenosine kinase isoform d [Homo sapiens]	19.02	5	5	5	0.888599	0.947261	1.13467
9951915	adenosylhomocysteinase isoform 1 [Homo sapiens]	45.14	17	19	30	0.689282	0.753777	1.25461
312836806	adenylate kinase 2, mitochondrial isoform c [Homo sapiens]	58.48	11	11	21	0.845652	1.03665	2.18951
53832001	adenylate kinase 4, mitochondrial [Homo sapiens]	18.39	4	4	6	2.31297	1.2671	1.90858
34577063	adenylosuccinate synthetase isozyme 2 [Homo sapiens]	30.92	10	11	13	1.31157	1.2107	1.7251
157649073	adenylyl cyclase-associated protein 1 [Homo sapiens]	57.68	25	26	67	3.4148	1.69328	2.08006
5453593	adenylyl cyclase-associated protein 2 [Homo sapiens]	20.34	7	8	11	3.06863	0.799445	0.730115
53692189	adipocyte enhancer-binding protein 1 precursor [Homo sapiens]	35.84	32	33	61	0.369873	1.12209	0.197501
24308201	adipocyte plasma membrane-associated protein [Homo sapiens]	16.83	9	9	10	0.629942	0.825692	0.832084
5802976	adipogenesis regulatory factor [Homo sapiens]	38.16	3	3	5	2.09513	0.627022	1.17939
295317372	adiponectin precursor [Homo sapiens]	29.92	4	4	4	2.18714	1.12779	0.234914
55749577	ADP/ATP translocase 1 [Homo sapiens]	50.67	4	13	17	1.46206	0.879652	1.57476
156071459	ADP/ATP translocase 2 [Homo sapiens]	42.28	5	15	21	1.39617	0.91677	2.36828
156071462	ADP/ATP translocase 3 [Homo sapiens]	44.3	2	14	21	1.35975	1.13994	1.76874
37594457	ADP-ribose pyrophosphatase, mitochondrial isoform b [Homo sapiens]	12.33	3	3	3	0.657401	0.60661	0.518223
38454326	ADP-ribosyl cyclase/cyclic ADP-ribose hydrolase 1 [Homo sapiens]	27	8	8	8	1.79536	0.962607	3.62521
4502201	ADP-ribosylation factor 1 [Homo sapiens]	46.96	4	8	21	1.04202	1.03828	1.62242
4502205	ADP-ribosylation factor 4 [Homo sapiens]	45	5	8	20	0.786216	1.10272	1.46811
4502209	ADP-ribosylation factor 5 [Homo sapiens]	45	4	8	16	0.918814	1.11629	1.62144
4502211	ADP-ribosylation factor 6 [Homo sapiens]	44.57	6	6	9	1.45315	1.31976	1.57749
338827663	ADP-ribosylation factor GTPase-activating protein 2 isoform 2 [Homo sapiens]	11.36	5	5	5	0.582095	0.992305	1.25046
48527952	ADP-ribosylation factor-binding protein GGA1 isoform 2 [Homo sapiens]	11.96	5	6	6	1.28909	1.18555	2.82332
4502227	ADP-ribosylation factor-like protein 1 isoform 1 [Homo sapiens]	11.05	2	2	2	0.71124	0.771122	1.75878
148612885	ADP-ribosylation factor-like protein 2 isoform 1 [Homo sapiens]	16.3	3	3	5	0.927189	0.913252	1.60875
4757774	ADP-ribosylation factor-like protein 3 [Homo sapiens]	22.53	4	4	7	0.991165	0.784798	0.965997
24308007	ADP-ribosylation factor-like protein 6-interacting protein 1 [Homo sapiens]	8.87	2	2	3	1.17717	1.05441	1.45846
507834134	ADP-ribosylation factor-like protein 6-interacting protein 4 isoform 7 [Homo sapiens]	12.39	2	2	2	0.380691	0.768402	1.77775
20270343	ADP-ribosylation factor-like protein 8A isoform 1 [Homo sapiens]	19.89	1	4	5	1.3781	1.17617	1.2721
8922601	ADP-ribosylation factor-like protein 8B [Homo sapiens]	28.49	3	6	7	1.13732	0.874927	1.73204
333108224	afadin isoform 1 [Homo sapiens]	10.96	14	14	15	0.810603	0.731497	1.9016
4501987	afamin precursor [Homo sapiens]	34.06	21	21	32	0.344997	0.793536	0.101448
300192933	AFG3-like protein 2 [Homo sapiens]	13.68	11	12	13	0.79403	0.995671	1.73499
41327764	aflatoxin B1 aldehyde reductase member 2 [Homo sapiens]	29.25	9	9	15	0.788077	0.661799	0.755934
54873613	agrin precursor [Homo sapiens]	19.22	29	29	35	1.22924	1.63501	1.10487
729042247	AH receptor-interacting protein isoform 1 [Homo sapiens]	27.58	7	7	9	1.23719	1.14958	1.1828
21493022	A-kinase anchor protein 12 isoform 1 [Homo sapiens]	30.42	34	34	44	0.99104	0.460951	0.37481
21493029	A-kinase anchor protein 13 isoform 2 [Homo sapiens]	4.3	9	9	10	1.20491	1.06225	0.862867
41152097	A-kinase anchor protein 17A isoform 1 [Homo sapiens]	5.76	3	3	3	1.30923	1.40538	0.0826173
109148542	alanine--tRNA ligase, cytoplasmic [Homo sapiens]	31.92	28	28	34	1.09591	1.09569	1.63978
24497577	alcohol dehydrogenase [NADP(+)] [Homo sapiens]	56.31	17	18	35	0.89731	0.74967	0.932875
34577061	alcohol dehydrogenase 1B isoform 1 [Homo sapiens]	38.13	16	16	34	16.1378	0.338543	0.266531
71565154	alcohol dehydrogenase class-3 [Homo sapiens]	27.27	9	9	16	1.66326	0.446916	0.581353
153266822	aldehyde dehydrogenase family 1 member A3 isoform 1 [Homo sapiens]	7.81	2	4	4	3.02457	1.08355	0.400455
238814371	aldehyde dehydrogenase family 3 member B1 isoform a [Homo sapiens]	11.75	4	5	5	1.00209	0.617162	1.21035
25952152	aldehyde dehydrogenase family 8 member A1 isoform 2 [Homo sapiens]	7.85	2	2	2	3.00184	1.46438	0.265149
25777730	aldehyde dehydrogenase X, mitochondrial precursor [Homo sapiens]	42.55	17	20	31	10.382	1.5459	1.5277
25777732	aldehyde dehydrogenase, mitochondrial isoform 1 precursor [Homo sapiens]	39.46	16	18	24	2.19075	0.500496	0.794449
71773480	aldehyde oxidase [Homo sapiens]	9.27	7	8	8	1.85096	0.686607	0.51958
20270355	aldose 1-epimerase [Homo sapiens]	19.59	5	5	7	0.604788	0.767375	0.743517
4502049	aldose reductase [Homo sapiens]	40.51	11	12	17	0.583656	1.14948	0.512724
116734717	alkaline phosphatase, tissue-nonspecific isozyme isoform 1 precursor [Homo sapiens]	22.52	10	10	11	0.909876	2.6019	2.62981
13899241	allograft inflammatory factor 1-like isoform 1 [Homo sapiens]	30	4	4	4	1.49767	1.52058	0.9016
203098013	all-trans-retinol 13,14-reductase precursor [Homo sapiens]	9.67	5	5	5	1.02758	1.34034	1.00654
23200012	alpha/beta hydrolase domain-containing protein 11 isoform 2 [Homo sapiens]	27.27	9	9	14	0.778813	0.631741	4.71933
49355781	alpha/beta hydrolase domain-containing protein 13 [Homo sapiens]	18.4	2	2	2	0.480688	0.983135	0.165507
14249382	alpha/beta hydrolase domain-containing protein 14B isoform 1 [Homo sapiens]	36.67	6	6	8	0.922373	0.496393	0.876194
14861836	alpha-1,3/1,6-mannosyltransferase ALG2 [Homo sapiens]	10.1	3	3	3	1.03351	0.831517	1.25838
167857778	alpha-1,3-mannosyl-glycoprotein 2-beta-N-acetylglucosaminyltransferase [Homo sapiens]	5.17	2	2	2	0.964449	1.55546	1.28359
166197698	alpha-1,3-mannosyl-glycoprotein 4-beta-N-acetylglucosaminyltransferase C [Homo sapiens]	3.56	2	2	3	1.21982	2.77372	0.058201
167857790	alpha-1-acid glycoprotein 1 precursor [Homo sapiens]	37.81	5	9	43	0.61261	1.01337	0.260966
4505529	alpha-1-acid glycoprotein 2 precursor [Homo sapiens]	36.82	4	8	27	0.77834	1.32773	0.20049
50659080	alpha-1-antichymotrypsin precursor [Homo sapiens]	37.59	17	17	39	0.241573	1.1709	0.212092
189163528	alpha-1-antitrypsin precursor [Homo sapiens]	64.11	30	30	262	0.459803	1.53106	0.282164
21071030	alpha-1B-glycoprotein precursor [Homo sapiens]	31.92	11	11	39	0.476917	0.819768	0.186083
156523970	alpha-2-HS-glycoprotein preproprotein [Homo sapiens]	31.06	8	8	26	0.605002	0.838842	0.199948
66932947	alpha-2-macroglobulin precursor [Homo sapiens]	41.45	1	50	105	1.86517	1.7886	0.645523
4505021	alpha-2-macroglobulin receptor-associated protein precursor [Homo sapiens]	26.61	11	11	12	0.633635	0.650559	0.573584
194097350	alpha-actinin-1 isoform a [Homo sapiens]	62.8	31	55	217	7.62786	1.43587	1.64724
4501893	alpha-actinin-2 isoform 1 [Homo sapiens]	23.15	3	21	62	5.74055	1.33386	1.44824
585866354	alpha-actinin-3 isoform 1 [Homo sapiens]	17.09	1	13	30	6.03071	1.32576	1.43814
12025678	alpha-actinin-4 [Homo sapiens]	64.32	41	62	215	4.35826	1.10454	1.47734
29826323	alpha-adducin isoform c [Homo sapiens]	19.33	9	10	13	1.30485	0.866455	0.684417
319655561	alpha-aminoadipic semialdehyde dehydrogenase isoform 2 [Homo sapiens]	27.98	11	11	12	1.12912	1.10595	1.02133
5031569	alpha-centractin [Homo sapiens]	30.32	6	11	15	1.82145	0.97368	0.853112
4503057	alpha-crystallin B chain [Homo sapiens]	33.71	6	6	9	8.14314	0.942171	0.504446
46389560	alpha-endosulfine isoform 7 [Homo sapiens]	36.28	4	5	6	1.2234	1.04457	1.51431
4503571	alpha-enolase isoform 1 [Homo sapiens]	75.12	9	31	154	0.980079	1.54198	1.47904
4504009	alpha-galactosidase A precursor [Homo sapiens]	7.46	2	2	2	0.693533	1.29648	1.31767
291219876	alpha-globin transcription factor CP2 isoform 3 [Homo sapiens]	6.67	1	2	2	0.99618	0.885827	0.914096
14249342	alpha-internexin [Homo sapiens]	13.43	2	5	23	4.18763	0.797865	0.849627
374532779	alpha-mannosidase 2C1 isoform 4 [Homo sapiens]	2.98	3	3	3	1.7851	1.08912	1.48265
4557781	alpha-N-acetylgalactosaminidase precursor [Homo sapiens]	9.49	3	3	4	0.698988	1.2543	1.15769
315583337	alpha-parvin [Homo sapiens]	20.87	7	8	13	6.05101	1.26958	0.958915
115511036	alpha-protein kinase 3 [Homo sapiens]	5.87	5	5	5	0.767361	0.370772	0.196097
47933379	alpha-soluble NSF attachment protein [Homo sapiens]	50.85	13	13	22	1.68622	0.806419	2.07651
28460688	alpha-taxilin [Homo sapiens]	8.06	4	4	4	0.889105	0.970063	1.39325
134268640	alpha-tectorin precursor [Homo sapiens]	1.72	3	3	3	1.01387	1.00817	0.238482
110349786	Alstrom syndrome protein 1 [Homo sapiens]	1.37	4	4	4	1.17371	1.08547	0.251428
4557735	amine oxidase [flavin-containing] A isoform 1 [Homo sapiens]	12.52	4	7	8	4.49588	0.530012	0.405777
38202207	amine oxidase [flavin-containing] B [Homo sapiens]	32.31	12	15	26	1.22827	0.239742	0.379402
215490009	aminoacyl tRNA synthase complex-interacting multifunctional protein 1 isoform a precursor [Homo sapiens]	26.92	6	6	9	1.0386	0.831448	1.46434
11125770	aminoacyl tRNA synthase complex-interacting multifunctional protein 2 [Homo sapiens]	26.25	6	6	7	0.838484	0.926096	1.78756
312032405	aminoacylase-1 isoform b [Homo sapiens]	32.44	9	9	10	0.638555	0.665194	1.38931
257796256	aminomethyltransferase, mitochondrial isoform 3 precursor [Homo sapiens]	4.61	2	2	2	1.9397	0.881466	0.232207
40316915	aminopeptidase B [Homo sapiens]	23.23	13	13	14	1.11268	0.90843	0.884331
157266300	aminopeptidase N precursor [Homo sapiens]	13.24	11	11	12	2.10666	1.79155	3.42385
383209660	AMP deaminase 2 isoform 4 [Homo sapiens]	9.72	1	8	8	0.506693	0.828733	0.691195
289063415	AMP deaminase 3 isoform 1B [Homo sapiens]	2.61	1	2	2	0.990591	1.20276	1.01982
209915573	amyloid beta A4 protein isoform f precursor [Homo sapiens]	4.48	3	3	3	0.978315	2.53229	1.35805
4885065	amyloid-like protein 1 isoform 2 precursor [Homo sapiens]	8.46	2	2	2	1.03624	0.571697	0.0773313
89274169	anamorsin [Homo sapiens]	28.85	8	8	9	1.12546	1.0067	1.42018
148277046	angiogenin precursor [Homo sapiens]	19.73	2	2	3	1.41561	1.34381	0.229298
522838244	angiomotin-like protein 2 isoform 3 [Homo sapiens]	6.31	2	2	2	1.21376	1.14399	0.182194
6912236	angiopoietin-related protein 2 precursor [Homo sapiens]	16.23	7	7	7	0.494473	2.82575	0.246736
4503273	angiotensin-converting enzyme isoform 1 precursor [Homo sapiens]	3.52	4	4	5	0.900631	4.40301	0.806513
4557287	angiotensinogen preproprotein [Homo sapiens]	12.58	6	6	10	0.601702	1.3147	0.199931
46519147	ankyrin repeat and KH domain-containing protein 1 isoform 1 [Homo sapiens]	3.3	2	8	9	0.973232	1.13044	1.22631
124517699	ankyrin repeat domain-containing protein 13B [Homo sapiens]	8.15	3	3	3	0.481634	1.03425	0.15652
115495445	ankyrin repeat domain-containing protein 30A [Homo sapiens]	1.12	1	2	2	0.556401	0.659958	0.3922
222537750	ankyrin repeat domain-containing protein 30B [Homo sapiens]	1.29	1	2	2	1.81654	0.832816	0.859572
70780353	ankyrin-1 isoform 4 [Homo sapiens]	10.24	13	13	15	1.74479	1.73425	1.20346
32967601	ankyrin-3 isoform 1 [Homo sapiens]	1.37	4	5	5	0.753353	0.937749	0.20468
4502101	annexin A1 [Homo sapiens]	69.65	22	22	54	1.58287	0.881685	1.4221
508772599	annexin A11 isoform 2 [Homo sapiens]	40.47	17	18	29	2.21782	0.800747	1.35009
51895795	annexin A13 isoform a [Homo sapiens]	6.01	1	2	2	1.44414	1.29633	0.414147
50845388	annexin A2 isoform 1 [Homo sapiens]	71.71	32	32	125	1.89046	0.964696	1.2136
4826643	annexin A3 [Homo sapiens]	37.77	12	12	15	2.53134	0.826382	1.53721
4502105	annexin A4 [Homo sapiens]	58.26	19	20	31	2.23137	0.876256	1.24447
4502107	annexin A5 [Homo sapiens]	60.94	21	22	52	1.28417	0.886231	0.753849
71773329	annexin A6 isoform 1 [Homo sapiens]	65.97	2	46	97	2.43328	0.838091	0.885166
28827801	anterior gradient protein 3 homolog precursor [Homo sapiens]	12.65	2	2	2	0.214784	0.164286	1.65938
14149904	anthrax toxin receptor 1 isoform 1 precursor [Homo sapiens]	6.03	3	3	3	0.654503	1.00156	0.721398
635372931	antigen peptide transporter 1 isoform 2 [Homo sapiens]	10.42	3	3	6	1.32121	0.841064	2.46871
73747915	antigen peptide transporter 2 isoform 1 [Homo sapiens]	15.22	9	9	12	1.24748	1.19385	3.96507
4507065	antileukoproteinase precursor [Homo sapiens]	21.21	3	3	4	1.18259	1.2842	1.37193
4502261	antithrombin-III precursor [Homo sapiens]	43.75	24	24	60	0.252797	0.429441	0.0635178
260436860	AP-1 complex subunit beta-1 isoform b [Homo sapiens]	28.33	10	25	35	1.00666	0.95067	1.32149
71772942	AP-1 complex subunit gamma-1 isoform b [Homo sapiens]	19.46	13	13	15	0.912224	0.875449	1.57547
9506797	AP-1 complex subunit mu-2 isoform 2 [Homo sapiens]	6.15	1	3	3	0.798472	0.851691	2.03394
4557471	AP-1 complex subunit sigma-1A [Homo sapiens]	15.82	2	2	2	0.546056	0.680432	1.54252
22027655	AP-1 complex subunit sigma-2 isoform 2 [Homo sapiens]	15.92	2	2	2	2.82007	1.75998	1.78733
19913416	AP-2 complex subunit alpha-1 isoform 2 [Homo sapiens]	28.06	18	25	34	1.00148	0.8729	1.24027
27477041	AP-2 complex subunit alpha-2 isoform 2 [Homo sapiens]	18.96	2	15	16	1.11425	1.15832	1.244
4557469	AP-2 complex subunit beta isoform b [Homo sapiens]	24.97	10	25	36	1.02877	0.949037	1.18071
68799814	AP-2 complex subunit mu isoform b [Homo sapiens]	30.02	13	13	17	1.10548	1.00529	1.15318
148277037	AP2-associated protein kinase 1 [Homo sapiens]	8.22	5	5	5	1.37033	1.09532	1.19858
419636284	AP-3 complex subunit beta-1 isoform 2 [Homo sapiens]	12.34	13	13	13	0.97254	0.942	1.18123
117553580	AP-3 complex subunit delta-1 isoform 2 [Homo sapiens]	5.38	6	6	6	0.670479	0.632524	0.923147
46370095	AP-3 complex subunit mu-1 [Homo sapiens]	16.99	5	5	5	1.06138	0.843667	0.948447
40288199	APC membrane recruitment protein 2 isoform 2 [Homo sapiens]	9.24	2	2	2	0.954817	0.864418	0.104537
4557321	apolipoprotein A-I preproprotein [Homo sapiens]	80.15	29	29	157	0.371311	0.773522	0.159994
4502149	apolipoprotein A-II preproprotein [Homo sapiens]	42	6	6	18	0.294262	0.623848	0.10629
71773110	apolipoprotein A-IV precursor [Homo sapiens]	61.62	27	28	47	1.46601	1.04062	0.217713
105990532	apolipoprotein B-100 precursor [Homo sapiens]	22.88	97	98	127	1.31172	2.42579	0.76882
4502157	apolipoprotein C-I precursor [Homo sapiens]	39.76	7	7	14	0.391598	0.752075	0.227224
32130518	apolipoprotein C-II precursor [Homo sapiens]	28.71	3	3	4	0.391196	1.01455	0.231638
4557323	apolipoprotein C-III precursor [Homo sapiens]	23.23	2	2	8	0.705765	0.58327	0.253266
4502163	apolipoprotein D precursor [Homo sapiens]	31.22	7	7	11	0.494769	0.796619	0.279145
4557325	apolipoprotein E isoform b precursor [Homo sapiens]	49.21	19	19	38	0.610403	3.26964	0.279213
211938442	apolipoprotein L1 isoform c [Homo sapiens]	15.53	7	7	8	0.492123	0.714547	0.328302
731184188	apolipoprotein L2 [Homo sapiens]	15.43	6	6	8	1.2986	1.05058	3.00286
116292750	apolipoprotein(a) precursor [Homo sapiens]	14.36	3	3	3	2.61237	1.43595	0.287414
5729730	apoptosis inhibitor 5 isoform b [Homo sapiens]	22.22	12	12	13	0.629109	1.06647	1.53043
242117893	apoptosis regulator BAX isoform sigma [Homo sapiens]	32.4	5	5	6	0.797029	1.00598	1.22711
22035620	apoptosis-associated speck-like protein containing a CARD isoform b [Homo sapiens]	26.14	5	5	6	1.1304	1.14744	1.46749
22202629	apoptosis-inducing factor 1, mitochondrial isoform 2 precursor [Homo sapiens]	32.18	16	16	26	1.06723	0.90586	1.94064
4885643	apoptosis-stimulating of p53 protein 2 isoform 2 [Homo sapiens]	1.69	2	2	2	1.87269	1.12993	0.27282
259906020	apoptotic chromatin condensation inducer in the nucleus isoform 3 [Homo sapiens]	19.29	21	21	26	0.489201	1.02787	1.02732
32483363	apoptotic protease-activating factor 1 isoform e [Homo sapiens]	7.1	2	2	2	0.312443	0.41889	0.177093
297307120	aquaporin-1 isoform 4 [Homo sapiens]	17.53	2	2	2	16.4108	1.05485	2.63747
41393573	ARF GTPase-activating protein GIT1 isoform 2 [Homo sapiens]	9.86	4	6	6	0.920929	0.861371	0.784783
566006098	arfaptin-1 isoform 1 [Homo sapiens]	17.96	5	5	7	0.841212	0.888039	0.681189
206597509	arf-GAP domain and FG repeat-containing protein 1 isoform 4 [Homo sapiens]	8.05	2	2	2	0.676816	1.5683	0.222724
206597515	arf-GAP with Rho-GAP domain, ANK repeat and PH domain-containing protein 1 isoform d [Homo sapiens]	4.68	4	4	4	1.60017	1.15689	1.5786
134152708	arginine and glutamate-rich protein 1 [Homo sapiens]	8.79	3	3	3	0.896941	0.92221	1.17556
15149476	arginine--tRNA ligase, cytoplasmic [Homo sapiens]	44.85	26	26	34	0.86666	0.933837	1.34343
68303549	argininosuccinate lyase isoform 3 [Homo sapiens]	19.63	7	7	7	1.15643	0.937881	1.44393
16950633	argininosuccinate synthase [Homo sapiens]	30.83	17	17	41	0.848728	0.528779	2.6183
238776801	armadillo repeat-containing protein 10 isoform f [Homo sapiens]	12	3	3	4	0.80251	0.835706	1.25379
28875784	armadillo repeat-containing protein 5 isoform b precursor [Homo sapiens]	2.07	2	2	3	1.0555	0.943485	0.340772
15529984	armadillo repeat-containing protein 6 isoform 2 [Homo sapiens]	4.83	3	3	4	0.564088	1.56173	0.134809
47458043	armadillo repeat-containing protein 8 isoform 1 [Homo sapiens]	4.68	2	2	2	1.05877	1.16814	1.23793
7706143	armadillo repeat-containing X-linked protein 1 [Homo sapiens]	3.97	2	2	2	2.09637	0.892825	0.649338
29540562	armadillo repeat-containing X-linked protein 2 [Homo sapiens]	7.59	4	4	4	1.22758	1.09917	0.730893
609876456	armadillo repeat-containing X-linked protein 4 [Homo sapiens]	2.27	2	2	2	0.529358	0.634768	0.0838195
71852582	aryl hydrocarbon receptor nuclear translocator-like protein 1 isoform b [Homo sapiens]	3.09	2	2	2	0.653955	0.680121	0.193525
296010850	asparagine synthetase [glutamine-hydrolyzing] isoform c [Homo sapiens]	11.3	5	5	5	1.18854	1.83537	3.6709
4504067	aspartate aminotransferase, cytoplasmic [Homo sapiens]	33.66	13	13	13	1.13234	0.79738	1.16287
73486658	aspartate aminotransferase, mitochondrial isoform 1 precursor [Homo sapiens]	41.63	19	19	32	1.21257	0.810168	1.38938
45439306	aspartate--tRNA ligase, cytoplasmic isoform 1 [Homo sapiens]	43.91	19	19	27	0.805674	1.23969	1.2913
40789249	aspartate--tRNA ligase, mitochondrial [Homo sapiens]	15.35	10	10	13	0.760143	1.06832	2.50766
156416028	aspartyl aminopeptidase [Homo sapiens]	37.73	14	14	20	0.917623	0.748889	0.793542
301069322	asporin isoform 1 preproprotein [Homo sapiens]	23.75	8	8	10	12.1833	1.54022	0.581849
4505705	astrocytic phosphoprotein PEA-15 isoform b [Homo sapiens]	40	5	5	10	2.76056	1.37789	1.2328
266453278	ataxin-10 isoform 2 [Homo sapiens]	17.76	5	5	7	0.835935	0.845467	0.593769
171543895	ataxin-2 [Homo sapiens]	1.14	1	2	2	0.509079	0.911236	0.204852
189181742	atlastin-1 isoform b [Homo sapiens]	6.15	2	3	3	1.4255	0.889378	0.897596
21361565	ATP synthase F(0) complex subunit B1, mitochondrial precursor [Homo sapiens]	26.17	7	7	11	1.19474	1.05185	1.51391
251831111	ATP synthase F0 subunit 8 (mitochondrion) [Homo sapiens]	29.41	2	2	7	1.15325	0.792316	1.13315
374081865	ATP synthase mitochondrial F1 complex assembly factor 1 isoform 4 [Homo sapiens]	11.3	2	2	2	0.790693	0.988631	2.47455
4757810	ATP synthase subunit alpha, mitochondrial isoform a precursor [Homo sapiens]	45.57	27	27	61	1.2867	0.983221	1.45871
32189394	ATP synthase subunit beta, mitochondrial precursor [Homo sapiens]	43.86	19	19	70	1.23655	0.910169	1.4205
5453559	ATP synthase subunit d, mitochondrial isoform a [Homo sapiens]	60.87	10	10	12	1.37901	0.989398	1.41609
4502297	ATP synthase subunit delta, mitochondrial precursor [Homo sapiens]	13.69	2	2	6	1.31539	1.21094	1.11852
6005717	ATP synthase subunit e, mitochondrial [Homo sapiens]	42.03	3	3	5	1.59452	1.07558	1.58034
5901896	ATP synthase subunit epsilon, mitochondrial [Homo sapiens]	29.41	2	2	4	1.33593	1.13107	1.54309
51479156	ATP synthase subunit g, mitochondrial [Homo sapiens]	53.4	5	5	7	1.57355	1.01913	1.54164
4502303	ATP synthase subunit O, mitochondrial precursor [Homo sapiens]	45.54	8	8	16	1.24093	0.963087	1.48761
18644883	ATP synthase-coupling factor 6, mitochondrial isoform a precursor [Homo sapiens]	50.93	4	4	5	1.2566	1.06176	1.57104
311893396	ATP5J2-PTCD1 fusion protein [Homo sapiens]	5.07	3	3	5	1.09108	0.922607	1.80632
50428938	ATPase ASNA1 [Homo sapiens]	18.39	7	7	8	1.0498	1.50562	1.2165
283436222	ATPase family AAA domain-containing protein 3A isoform 2 [Homo sapiens]	25.43	13	13	15	0.934415	1.00218	1.65496
7705927	ATPase inhibitor, mitochondrial isoform 1 precursor [Homo sapiens]	7.55	2	2	3	0.816883	0.770545	1.35243
18426904	ATPase WRNIP1 isoform 2 [Homo sapiens]	9.06	5	5	5	0.655982	0.74766	1.10513
411147365	ATP-binding cassette sub-family B member 7, mitochondrial isoform 3 [Homo sapiens]	2.95	2	2	3	1.41828	1.17518	1.8458
108773782	ATP-binding cassette sub-family E member 1 [Homo sapiens]	10.18	7	7	8	0.78694	0.85112	1.08024
10947135	ATP-binding cassette sub-family F member 1 isoform b [Homo sapiens]	21.93	16	16	18	1.00769	1.24368	1.66175
27881506	ATP-binding cassette sub-family F member 2 isoform a [Homo sapiens]	7.06	4	4	6	1.13154	1.07438	1.40973
38569421	ATP-citrate synthase isoform 1 [Homo sapiens]	24.89	25	25	28	1.05243	1.07304	1.32861
338968899	ATP-dependent (S)-NAD(P)H-hydrate dehydratase isoform c [Homo sapiens]	32.83	7	7	9	0.784599	0.554132	0.466528
48762920	ATP-dependent 6-phosphofructokinase, liver type isoform b [Homo sapiens]	29.49	17	22	37	1.07399	1.06313	1.63975
266453748	ATP-dependent 6-phosphofructokinase, muscle type isoform 2 [Homo sapiens]	24.74	15	18	27	1.18504	0.685687	0.48841
11321601	ATP-dependent 6-phosphofructokinase, platelet type isoform 1 [Homo sapiens]	37.24	22	26	48	2.08885	1.33621	3.04255
14591902	ATP-dependent DNA helicase Q1 [Homo sapiens]	14.02	10	10	10	0.943519	1.06709	1.05568
100913206	ATP-dependent RNA helicase A [Homo sapiens]	31.1	36	36	50	0.573144	1.05089	1.29686
4826686	ATP-dependent RNA helicase DDX1 [Homo sapiens]	34.59	22	22	31	0.852304	0.813324	1.02539
38327634	ATP-dependent RNA helicase DDX18 [Homo sapiens]	11.19	7	7	9	0.740663	1.12578	1.28283
8922886	ATP-dependent RNA helicase DDX19A [Homo sapiens]	27.62	13	13	15	1.43192	1.09343	1.08775
21040371	ATP-dependent RNA helicase DDX39A [Homo sapiens]	31.85	2	13	21	0.507289	1.00961	1.47808
45446743	ATP-dependent RNA helicase DDX42 [Homo sapiens]	16.74	10	10	10	0.792353	1.03232	1.23527
51094101	ATP-dependent RNA helicase DDX54 isoform 2 [Homo sapiens]	11.35	10	10	12	0.714315	0.70701	2.0675
167830436	ATP-dependent RNA helicase DHX36 isoform 2 [Homo sapiens]	10.06	5	5	6	0.660157	0.811934	0.212934
359718987	ATP-dependent zinc metalloprotease YME1L1 isoform 4 [Homo sapiens]	5.12	2	2	2	1.85276	1.09648	0.596517
21264575	AT-rich interactive domain-containing protein 1A isoform b [Homo sapiens]	4.01	4	4	4	0.709252	1.06628	1.32993
347582593	AT-rich interactive domain-containing protein 5B isoform 2 [Homo sapiens]	2.75	2	2	2	0.773875	1.10236	0.35381
55750041	atrophin-1 [Homo sapiens]	3.53	2	2	2	2.74736	1.35362	0.367937
333440461	attractin isoform 4 [Homo sapiens]	4.24	2	2	2	0.604509	0.582421	0.282662
124248539	axin interactor, dorsalization-associated protein [Homo sapiens]	21.9	4	4	5	1.11713	0.90287	1.1424
4757834	BAG family molecular chaperone regulator 2 [Homo sapiens]	44.55	11	11	13	2.87605	0.938781	0.760831
62548854	BAG family molecular chaperone regulator 5 isoform b [Homo sapiens]	8.05	3	3	4	1.09787	1.87289	0.427446
385251401	band 4.1-like protein 1 isoform d [Homo sapiens]	11.27	6	7	7	1.69708	0.595273	1.26449
4503579	band 4.1-like protein 2 isoform a [Homo sapiens]	32.64	24	27	35	0.952766	0.683125	0.498442
528281423	band 4.1-like protein 3 isoform 4 [Homo sapiens]	19.44	1	12	13	0.923856	0.721376	0.573981
29029555	Bardet-Biedl syndrome 7 protein isoform b [Homo sapiens]	2.83	2	2	2	2.99392	7.57527	1.41534
221316573	barrier-to-autointegration factor [Homo sapiens]	42.7	3	3	9	0.49625	0.601503	0.667782
31543106	basal cell adhesion molecule isoform 1 precursor [Homo sapiens]	42.52	20	20	32	1.33249	1.55767	2.43987
126012571	basement membrane-specific heparan sulfate proteoglycan core protein isoform b precursor [Homo sapiens]	31.68	105	105	221	6.52875	2.05758	0.817321
333470717	basic leucine zipper and W2 domain-containing protein 1 isoform 1 [Homo sapiens]	21.48	9	11	13	1.34707	1.54181	2.3673
229577398	basic leucine zipper and W2 domain-containing protein 2 [Homo sapiens]	14.32	5	7	8	0.976525	1.12776	2.21221
38372925	basigin isoform 2 [Homo sapiens]	35.69	7	7	8	1.15282	1.54726	1.39923
148746209	bax inhibitor 1 isoform 1 [Homo sapiens]	3.8	2	2	2	0.488024	0.745103	0.726683
56549091	B-cell receptor-associated protein 29 isoform b [Homo sapiens]	5.81	2	2	2	3.12649	1.10104	1.3579
213511508	B-cell receptor-associated protein 31 isoform a [Homo sapiens]	31.95	17	17	21	1.4843	1.14825	1.92326
666335584	bcl-2-associated transcription factor 1 isoform 4 [Homo sapiens]	22.98	18	19	26	0.605405	0.937165	0.876749
4502381	bcl-2-like protein 1 isoform 2 [Homo sapiens]	11.18	2	2	2	0.782306	0.971786	1.77419
183396785	BCL-6 corepressor isoform b [Homo sapiens]	1.35	2	2	4	0.902501	0.875565	0.776023
32261322	BET1-like protein isoform 2 [Homo sapiens]	27.45	2	2	2	0.824158	1.01769	1.27378
6005952	beta-1,4-galactosyltransferase 7 [Homo sapiens]	9.79	3	3	3	1.03346	1.22688	1.05288
153266841	beta-2-glycoprotein 1 precursor [Homo sapiens]	51.88	14	14	57	0.712865	1.13723	0.251316
4757826	beta-2-microglobulin precursor [Homo sapiens]	19.33	3	3	11	2.04186	2.1395	2.73464
5803177	beta-2-syntrophin [Homo sapiens]	25.56	11	13	14	2.92824	0.802037	0.857004
297307158	beta-adducin isoform a [Homo sapiens]	3.72	1	2	2	1.52694	0.750931	0.343836
148539876	beta-adrenergic receptor kinase 1 [Homo sapiens]	5.08	4	4	4	1.30807	1.33959	1.67062
10880134	beta-arrestin-1 isoform B [Homo sapiens]	12.44	3	5	5	1.95996	1.1056	0.796015
39812055	beta-arrestin-2 isoform 2 [Homo sapiens]	6.6	1	3	3	1.64692	1.1056	1.20829
527498276	beta-catenin-like protein 1 isoform 2 [Homo sapiens]	11.01	7	7	8	0.481422	0.724424	1.41408
11342680	beta-centractin [Homo sapiens]	21.01	2	7	8	1.50161	0.725351	0.795366
4503061	beta-crystallin B1 [Homo sapiens]	25.79	3	3	6	0.521264	0.712993	0.0623917
119372312	beta-galactosidase isoform b [Homo sapiens]	8.96	5	5	6	0.519604	1.15585	1.64198
189181666	beta-hexosaminidase subunit alpha preproprotein [Homo sapiens]	20.23	10	11	12	1.10481	1.39278	1.441
4504373	beta-hexosaminidase subunit beta isoform 1 preproprotein [Homo sapiens]	21.76	12	13	16	1.20008	1.62887	1.28891
7705793	beta-lactamase-like protein 2 [Homo sapiens]	16.67	4	4	4	1.08062	0.627212	2.28743
51477696	beta-parvin isoform a [Homo sapiens]	13.6	3	4	4	1.83948	1.09894	0.898024
4506913	beta-sarcoglycan [Homo sapiens]	15.41	3	3	3	1.13829	0.672419	0.439372
34447231	bifunctional 3'-phosphoadenosine 5'-phosphosulfate synthase 2 isoform a [Homo sapiens]	9.93	4	5	5	0.640014	0.83368	0.807711
20149621	bifunctional ATP-dependent dihydroxyacetone kinase/FAD-AMP lyase (cyclizing) [Homo sapiens]	17.74	8	8	11	0.812655	0.717411	1.06926
110227601	bifunctional coenzyme A synthase isoform a precursor [Homo sapiens]	4.61	3	3	3	0.78373	0.595669	1.12349
27597073	bifunctional epoxide hydrolase 2 isoform a [Homo sapiens]	10.09	5	5	5	2.0968	0.65319	1.04314
62241042	bifunctional glutamate/proline--tRNA ligase [Homo sapiens]	32.21	42	42	58	0.860476	1.07195	1.66025
20127454	bifunctional purine biosynthesis protein PURH [Homo sapiens]	52.7	24	24	35	1.30281	0.967997	1.33589
4502403	biglycan preproprotein [Homo sapiens]	50.27	14	15	97	0.788241	1.16951	0.169795
33589854	biliverdin reductase A precursor [Homo sapiens]	35.14	10	10	13	1.66407	1.2036	1.14979
22219465	bis(5'-nucleosyl)-tetraphosphatase [asymmetrical] [Homo sapiens]	31.29	4	4	5	1.13504	0.896164	1.10324
40353764	bisphosphoglycerate mutase [Homo sapiens]	28.96	7	7	8	4.02494	1.32822	2.12451
4557367	bleomycin hydrolase [Homo sapiens]	11.21	5	5	7	1.98118	1.28563	0.919419
38787904	BMP-2-inducible protein kinase isoform b [Homo sapiens]	6.8	2	2	2	0.695676	2.2714	0.386752
73622130	BolA-like protein 2 [Homo sapiens]	39.47	5	5	8	1.45331	1.71067	3.52435
4757876	bone marrow stromal antigen 2 precursor [Homo sapiens]	18.33	3	3	4	1.24286	0.891747	2.23998
257743454	bone morphogenetic protein 15 precursor [Homo sapiens]	5.36	2	2	2	1.79489	0.838579	0.466941
30795231	brain acid soluble protein 1 [Homo sapiens]	85.46	16	16	33	0.561155	1.45097	0.901719
219842288	brain-derived neurotrophic factor isoform a preproprotein [Homo sapiens]	10.93	2	2	2	0.46682	0.576442	0.126712
5453565	brain-specific angiogenesis inhibitor 1-associated protein 2 isoform 3 [Homo sapiens]	17.88	8	8	8	0.643025	0.69275	2.01634
296010900	branched-chain-amino-acid aminotransferase, cytosolic isoform 2 [Homo sapiens]	5.73	2	2	2	0.795994	2.2773	1.22426
50658084	branched-chain-amino-acid aminotransferase, mitochondrial isoform a precursor [Homo sapiens]	19.39	6	6	9	1.1822	0.875048	1.81259
40353755	BRCA1-A complex subunit BRE isoform 3 [Homo sapiens]	6.12	2	2	2	1.07893	0.949533	0.752206
17402871	BRCA2 and CDKN1A-interacting protein isoform BCCIPbeta [Homo sapiens]	10.83	4	4	4	0.661485	1.19116	1.4395
82546845	breakpoint cluster region protein isoform 2 [Homo sapiens]	3.91	3	3	7	0.701092	0.366086	0.0512976
154350241	brefeldin A-inhibited guanine nucleotide-exchange protein 3 [Homo sapiens]	1.33	2	2	2	1.35365	2.1346	0.120453
586798127	bridging integrator 2 isoform 3 [Homo sapiens]	4.42	2	2	2	4.0382	1.56145	1.77786
571026606	BRISC and BRCA1-A complex member 1 isoform 1 [Homo sapiens]	9.73	2	2	2	1.15675	0.933475	0.940224
148529023	BRISC complex subunit Abro1 [Homo sapiens]	11.33	4	4	5	1.04456	0.81525	0.907645
568384725	BRO1 domain-containing protein BROX isoform c [Homo sapiens]	14.79	5	5	6	1.32773	1.11996	1.42602
19718731	bromodomain-containing protein 4 isoform long [Homo sapiens]	3.67	4	5	5	0.915665	1.29709	1.09027
19923973	BTB/POZ domain-containing protein KCTD12 [Homo sapiens]	50.77	12	12	23	0.530387	0.55278	0.626632
312261267	C15orf38-AP3S2 fusion protein [Homo sapiens]	20.05	6	6	6	1.20629	0.990269	0.923737
222136639	C-1-tetrahydrofolate synthase, cytoplasmic [Homo sapiens]	30.27	27	28	37	1.05245	0.877816	1.19689
210147453	C2 calcium-dependent domain-containing protein 4C [Homo sapiens]	5.7	2	2	3	0.514797	0.429915	0.0872046
4502503	C4b-binding protein alpha chain precursor [Homo sapiens]	30.99	15	15	24	1.40577	2.39591	0.949862
62912462	C4b-binding protein beta chain isoform 2 precursor [Homo sapiens]	15.14	3	3	4	1.14582	1.5344	0.691251
18379366	CAAX prenyl protease 1 homolog [Homo sapiens]	16	7	7	8	1.43326	1.22452	2.20822
145309304	cadherin EGF LAG seven-pass G-type receptor 3 precursor [Homo sapiens]	1.03	2	2	4	0.200036	0.225451	0.0350281
4757960	cadherin-1 preproprotein [Homo sapiens]	15.99	9	10	10	0.784291	1.05673	1.69423
4502719	cadherin-13 isoform 1 preproprotein [Homo sapiens]	13.74	9	9	13	13.6503	1.26678	0.547669
6005731	calcineurin B homologous protein 1 [Homo sapiens]	18.46	4	4	5	1.06587	0.954759	1.27952
4506025	calcineurin subunit B type 1 [Homo sapiens]	31.76	4	4	4	1.27383	0.888025	0.876291
163644313	calcium and integrin-binding protein 1 isoform b [Homo sapiens]	13.09	2	2	2	0.725444	0.695174	1.73301
119226260	calcium homeostasis endoplasmic reticulum protein [Homo sapiens]	3.6	4	4	4	0.64289	1.12053	1.58004
26051214	calcium/calmodulin-dependent protein kinase type II subunit beta isoform 6 [Homo sapiens]	16.67	1	6	6	2.71057	0.658149	0.841123
26667183	calcium/calmodulin-dependent protein kinase type II subunit delta isoform 1 [Homo sapiens]	28.03	7	12	14	2.0637	0.803224	0.954894
26667191	calcium/calmodulin-dependent protein kinase type II subunit gamma isoform 4 [Homo sapiens]	15.15	3	7	8	3.54664	0.746116	0.920068
408358005	calcium-activated potassium channel subunit alpha-1 isoform e [Homo sapiens]	3.1	2	2	4	0.991625	0.837383	1.12202
7657581	calcium-binding mitochondrial carrier protein Aralar2 isoform 2 [Homo sapiens]	27.26	10	15	16	1.12473	1.20813	2.00944
148491091	calcium-binding mitochondrial carrier protein SCaMC-1 isoform 1 [Homo sapiens]	28.93	14	14	18	1.20331	1.23894	1.49864
56699401	calcium-binding mitochondrial carrier protein SCaMC-2 isoform a [Homo sapiens]	3.2	2	2	2	3.00643	1.29658	1.35945
195927020	calcium-binding protein 39 [Homo sapiens]	29.03	9	11	13	1.6839	1.03929	1.3208
118766335	calcium-binding protein 39-like [Homo sapiens]	10.68	2	4	6	3.19049	0.877278	0.665254
34452711	calcium-dependent secretion activator 1 isoform 3 [Homo sapiens]	3.85	3	3	4	0.854457	0.593089	0.0519128
365192579	calcium-independent phospholipase A2-gamma isoform 3 [Homo sapiens]	6.6	3	3	3	0.670205	0.566081	0.288133
109715854	calcium-regulated heat stable protein 1 [Homo sapiens]	28.57	4	4	7	1.39614	1.16336	1.70464
7656952	calcyclin-binding protein isoform 1 [Homo sapiens]	57.46	13	13	19	0.776404	1.23109	1.62196
4757908	calcyphosin isoform a [Homo sapiens]	42.33	7	7	11	0.112812	0.392323	0.858543
261490659	caldesmon isoform 3 [Homo sapiens]	56.13	1	42	124	8.39989	1.15785	0.986073
4502549	calmodulin [Homo sapiens]	59.73	13	13	54	1.80443	0.997184	1.15034
130502140	calmodulin-regulated spectrin-associated protein 3 isoform 2 [Homo sapiens]	2.64	2	2	2	0.810355	1.06352	0.376981
10716563	calnexin precursor [Homo sapiens]	36.99	24	24	51	0.974071	0.865223	1.32448
12408656	calpain-1 catalytic subunit [Homo sapiens]	35.99	26	26	39	1.3886	0.707109	1.7427
157389005	calpain-2 catalytic subunit isoform 1 [Homo sapiens]	24.57	15	15	23	1.44107	0.776405	0.618233
21361120	calponin-1 [Homo sapiens]	61.95	15	17	94	19.5184	0.887216	0.901646
746576343	calponin-2 isoform c [Homo sapiens]	39.93	9	11	22	1.24703	1.04406	0.977239
554506520	calponin-3 isoform 2 [Homo sapiens]	40.99	7	10	28	5.23424	1.26413	1.16123
4757900	calreticulin precursor [Homo sapiens]	61.39	24	24	71	0.73812	1.16086	1.19617
4502551	calumenin isoform a precursor [Homo sapiens]	49.52	13	13	17	1.00301	1.05457	1.17022
4506055	cAMP-dependent protein kinase catalytic subunit alpha isoform Calpha1 [Homo sapiens]	30.77	10	11	13	0.637572	0.728833	0.566534
15619015	cAMP-dependent protein kinase catalytic subunit gamma [Homo sapiens]	5.7	1	2	2	0.630014	0.942677	0.735519
443497964	cAMP-dependent protein kinase type I-alpha regulatory subunit isoform a [Homo sapiens]	30.18	9	11	15	1.14742	1.14343	0.930757
4758958	cAMP-dependent protein kinase type II-alpha regulatory subunit [Homo sapiens]	36.63	10	13	18	1.27374	0.710098	0.832296
47132585	cAMP-dependent protein kinase type II-beta regulatory subunit [Homo sapiens]	37.8	10	13	19	0.431444	0.344264	0.466036
661903032	cAMP-specific 3',5'-cyclic phosphodiesterase 4B isoform 6 [Homo sapiens]	4.97	2	2	3	0.212885	0.742806	0.088786
308387374	cAMP-specific 3',5'-cyclic phosphodiesterase 4D isoform PDE4D5 [Homo sapiens]	4.43	2	2	2	0.596167	0.727804	0.229999
14150100	cancer-related nucleoside-triphosphatase [Homo sapiens]	26.84	4	4	4	0.645066	0.837361	0.768802
38044112	CAP-Gly domain-containing linker protein 1 isoform b [Homo sapiens]	10.49	11	12	12	2.34107	0.964841	1.45857
14702162	CAP-Gly domain-containing linker protein 2 isoform 2 [Homo sapiens]	7.91	5	6	6	1.37212	0.872406	0.304347
42734503	caprin-1 isoform 2 [Homo sapiens]	14.7	7	7	8	0.702359	0.94015	1.46749
38348348	carabin isoform 1 [Homo sapiens]	3.14	2	2	2	1.4694	2.52412	1.00432
21361331	carbamoyl-phosphate synthase [ammonia], mitochondrial isoform b precursor [Homo sapiens]	2.6	2	4	4	1.36764	0.999788	1.21443
4502841	carbohydrate sulfotransferase 1 precursor [Homo sapiens]	10.22	2	2	2	1.03303	0.911431	0.325194
18497304	carbohydrate sulfotransferase 14 [Homo sapiens]	9.57	2	2	2	0.943949	1.92024	0.3688
192447430	carbonic anhydrase 1 isoform a [Homo sapiens]	49.04	10	10	42	6.65765	1.69922	3.07433
4557395	carbonic anhydrase 2 isoform 1 [Homo sapiens]	23.85	5	5	6	6.54611	2.35581	3.53023
4885099	carbonic anhydrase 3 [Homo sapiens]	20.38	4	4	7	5.97379	1.27818	0.708589
169636420	carbonic anhydrase 9 precursor [Homo sapiens]	8.28	3	3	3	0.670698	4.06754	0.255011
4502599	carbonyl reductase [NADPH] 1 isoform 1 [Homo sapiens]	63.54	11	14	28	1.23893	0.71847	1.09816
4502601	carbonyl reductase [NADPH] 3 [Homo sapiens]	28.16	4	7	10	1.5785	0.802642	1.14296
20270371	carboxymethylenebutenolidase homolog [Homo sapiens]	9.39	2	2	2	0.925538	0.459321	0.319631
513126877	carboxypeptidase B2 isoform 2 preproprotein [Homo sapiens]	16.06	6	6	7	0.526098	1.42765	0.290527
38327526	carboxypeptidase M precursor [Homo sapiens]	4.97	2	2	2	5.07221	0.19164	0.503025
62388875	carboxypeptidase Z isoform 2 precursor [Homo sapiens]	3.59	2	2	2	0.811308	1.42977	0.426608
261245022	cardiotrophin-like cytokine factor 1 isoform 2 precursor [Homo sapiens]	6.05	2	2	3	1.02025	1.33671	0.184089
73623028	carnitine O-palmitoyltransferase 1, liver isoform isoform 2 [Homo sapiens]	7.8	5	5	5	1.79222	1.15945	2.17662
192449445	cartilage intermediate layer protein 1 preproprotein [Homo sapiens]	13.26	15	15	17	1.00264	6.62483	0.65753
40217843	cartilage oligomeric matrix protein precursor [Homo sapiens]	31.84	15	16	24	0.728266	8.73973	0.257411
5453601	cartilage-associated protein precursor [Homo sapiens]	9.98	5	5	6	0.76274	1.11464	1.19415
255759930	cas scaffolding protein family member 4 isoform b [Homo sapiens]	3.83	2	2	2	6.22613	0.942972	2.13769
414144878	casein kinase I isoform alpha isoform 3 [Homo sapiens]	12	2	4	5	1.39233	1.01244	1.12819
269846834	casein kinase I isoform alpha-like [Homo sapiens]	12.76	1	3	5	1.04178	0.851741	1.00117
20544145	casein kinase I isoform delta isoform 2 [Homo sapiens]	6.11	2	2	2	2.24499	1.07679	2.09153
98986450	casein kinase I isoform gamma-1 [Homo sapiens]	4.03	1	2	2	1.3034	1.23545	1.61106
396578110	casein kinase I isoform gamma-3 isoform 7 [Homo sapiens]	11.25	2	3	3	0.910634	0.872586	0.835501
4503097	casein kinase II subunit alpha' [Homo sapiens]	16.57	5	5	6	1.49158	1.07255	1.3969
29570791	casein kinase II subunit alpha isoform a [Homo sapiens]	24.55	9	9	11	0.757602	0.858381	1.58587
23503295	casein kinase II subunit beta isoform 1 [Homo sapiens]	33.49	5	5	8	0.831884	0.923212	1.24849
385719196	caseinolytic peptidase B protein homolog isoform 3 [Homo sapiens]	5.71	2	2	2	1.03473	0.943279	0.29027
51093861	caspase recruitment domain-containing protein 10 [Homo sapiens]	1.55	2	2	2	0.480939	1.2188	0.0260564
16751833	caspase recruitment domain-containing protein 16 isoform 2 [Homo sapiens]	26.8	1	3	3	0.534783	0.895651	1.51313
380254459	caspase-1 isoform beta precursor [Homo sapiens]	15.67	4	6	6	0.783407	0.979626	1.80799
14790115	caspase-3 preproprotein [Homo sapiens]	16.25	3	4	5	1.08351	1.95087	1.99641
15718712	caspase-8 isoform E [Homo sapiens]	8.09	2	2	2	0.754838	0.815418	1.75329
4557014	catalase [Homo sapiens]	36.81	17	17	24	3.15855	1.22592	1.94176
6466450	catechol O-methyltransferase isoform S-COMT [Homo sapiens]	40.72	4	7	8	0.943373	0.720445	1.01123
55770844	catenin alpha-1 isoform 1 [Homo sapiens]	32.12	17	28	40	0.928343	0.818675	1.34222
55770846	catenin alpha-2 isoform 1 [Homo sapiens]	14.36	1	12	14	0.896209	0.85298	1.36955
543583701	catenin alpha-2 isoform 5 [Homo sapiens]	15.24	1	8	9	0.903252	0.84025	1.3887
332688216	catenin delta-1 isoform 2A [Homo sapiens]	33.11	24	25	28	0.901283	0.927386	1.38598
570359551	catenin delta-2 isoform 4 [Homo sapiens]	6.44	2	3	3	0.616999	1.06557	0.254089
348041314	cathelicidin antimicrobial peptide preproprotein [Homo sapiens]	16.76	3	3	3	8.32217	0.966823	1.32967
22538431	cathepsin B preproprotein [Homo sapiens]	25.37	7	7	23	0.713533	1.93159	1.4309
4503143	cathepsin D preproprotein [Homo sapiens]	37.62	12	12	31	0.750828	1.96909	2.19073
4503149	cathepsin G preproprotein [Homo sapiens]	27.45	6	6	7	9.7131	0.897293	1.60885
4503151	cathepsin K preproprotein [Homo sapiens]	11.85	2	3	4	0.892672	1.29403	1.21358
22202619	cathepsin L1 isoform 1 preproprotein [Homo sapiens]	10.51	3	4	6	0.810199	1.05897	1.01646
23110962	cathepsin S isoform 1 preproprotein [Homo sapiens]	7.55	2	2	2	1.09456	1.15719	1.1075
22538442	cathepsin Z preproprotein [Homo sapiens]	9.9	4	4	4	0.674802	1.59305	0.97138
333440434	cation-dependent mannose-6-phosphate receptor isoform 2 precursor [Homo sapiens]	29.32	6	6	8	0.789758	1.44154	1.41727
119964726	cation-independent mannose-6-phosphate receptor precursor [Homo sapiens]	10.68	24	24	25	1.00131	1.36832	1.63421
15451856	caveolin-1 isoform alpha [Homo sapiens]	41.01	7	7	16	5.67841	0.989236	0.400434
24308071	CB1 cannabinoid receptor-interacting protein 1 isoform CRIP1a [Homo sapiens]	25.61	4	4	4	0.908629	0.653759	0.383853
729042263	CCA tRNA nucleotidyltransferase 1, mitochondrial isoform 2 [Homo sapiens]	17.87	7	7	7	0.951741	0.986922	1.3302
551895123	CCAAT/enhancer-binding protein beta isoform c [Homo sapiens]	14.97	2	2	4	0.919731	1.19092	0.344321
42542392	CCAAT/enhancer-binding protein zeta [Homo sapiens]	3.42	2	2	2	0.582152	1.21775	0.877158
388454220	CCR4-NOT transcription complex subunit 1 isoform c [Homo sapiens]	8.31	18	18	19	0.890971	0.921497	1.54744
21237748	CD151 antigen [Homo sapiens]	13.83	4	4	6	3.55626	0.79951	0.830989
343168772	CD166 antigen isoform 3 precursor [Homo sapiens]	13.87	7	7	11	3.00091	1.11963	3.81232
13376852	CD276 antigen isoform b precursor [Homo sapiens]	6.65	2	2	2	0.896144	4.36135	1.69279
48255943	CD44 antigen isoform 5 precursor [Homo sapiens]	24.46	1	3	4	2.86686	1.6207	1.00721
321400140	CD44 antigen isoform 7 precursor [Homo sapiens]	28.53	7	9	12	4.31772	1.94181	2.23471
5174411	CD5 antigen-like precursor [Homo sapiens]	16.14	3	3	3	1.77409	1.64339	0.727309
10835165	CD59 glycoprotein preproprotein [Homo sapiens]	25	4	4	7	2.33362	1.0038	0.87106
383872538	CD63 antigen isoform D precursor [Homo sapiens]	11.54	2	2	2	0.755286	1.13952	0.758374
663071018	CD81 antigen isoform 2 [Homo sapiens]	35.76	3	3	10	3.61793	0.888815	0.994319
23238226	cdc42 effector protein 1 [Homo sapiens]	10.49	4	4	4	0.902182	0.86502	0.606839
13786127	cdc42 effector protein 4 [Homo sapiens]	10.96	3	3	4	1.70616	1.04392	0.878271
11342676	cdc42-interacting protein 4 isoform 2 [Homo sapiens]	19.45	8	9	9	1.63552	1.14571	1.08998
8923930	CDGSH iron-sulfur domain-containing protein 1 [Homo sapiens]	44.44	5	5	8	1.20905	0.948033	0.919861
56605994	CDGSH iron-sulfur domain-containing protein 2 [Homo sapiens]	43.7	6	6	8	0.883193	1.10468	1.48017
58535453	CDK5 regulatory subunit-associated protein 2 isoform b [Homo sapiens]	1.87	3	3	4	1.98606	0.822172	0.149789
503774379	CDK5 regulatory subunit-associated protein 3 isoform c [Homo sapiens]	10.36	7	7	7	0.975299	0.860689	1.17393
8923040	CDKN2A-interacting protein [Homo sapiens]	7.41	2	2	2	0.844017	0.949326	0.641962
24432106	cell cycle and apoptosis regulator protein 2 [Homo sapiens]	22.75	19	19	23	0.44944	0.815581	0.974943
4759022	cell cycle checkpoint control protein RAD9A isoform 1 [Homo sapiens]	5.37	2	2	2	0.978299	1.14485	0.591082
4757952	cell division control protein 42 homolog isoform 1 precursor [Homo sapiens]	36.65	6	6	15	1.39701	1.14112	1.24199
11067747	cell division cycle 5-like protein [Homo sapiens]	18.95	13	13	19	0.564069	0.955086	0.99748
545478468	cell division cycle and apoptosis regulator protein 1 isoform b [Homo sapiens]	10.13	10	10	11	0.610958	0.981184	1.09683
224591430	cell growth-regulating nucleolar protein [Homo sapiens]	8.44	2	2	3	0.702473	0.845014	0.938729
38638698	cell migration-inducing and hyaluronan-binding protein precursor [Homo sapiens]	3.01	2	2	2	0.636853	0.901554	0.206416
71274107	cell surface glycoprotein MUC18 precursor [Homo sapiens]	29.41	17	17	25	13.2891	2.41244	1.19699
187608744	cellular nucleic acid-binding protein isoform 5 [Homo sapiens]	33.92	1	4	4	0.539768	0.73644	0.827487
187608750	cellular nucleic acid-binding protein isoform 6 [Homo sapiens]	33.53	1	4	4	0.462662	0.745716	0.836991
4758052	cellular retinoic acid-binding protein 1 [Homo sapiens]	23.36	3	3	3	3.27539	38.0076	1.11848
315013542	cellular retinoic acid-binding protein 2 [Homo sapiens]	62.32	7	7	24	1.40129	4.69708	7.9486
4757902	centrin-2 [Homo sapiens]	22.09	3	3	4	0.730447	0.785602	0.790831
56118234	centromere protein V [Homo sapiens]	10.29	2	2	2	0.667361	0.708461	0.565592
4759344	centromere/kinetochore protein zw10 homolog [Homo sapiens]	10.53	6	6	8	0.857833	0.987513	0.38153
380692321	centrosomal protein of 41 kDa isoform 3 [Homo sapiens]	13.68	2	2	2	0.332555	0.943273	0.222545
171184451	centrosome-associated protein 350 [Homo sapiens]	1.35	5	5	5	1.27055	1.48302	0.848715
45007002	ceramide synthase 6 isoform 2 [Homo sapiens]	3.65	2	2	2	0.880261	0.896362	0.918066
5729772	ceroid-lipofuscinosis neuronal protein 5 [Homo sapiens]	18.18	5	5	5	0.86113	1.19214	2.01007
4557485	ceruloplasmin precursor [Homo sapiens]	34.55	34	34	79	0.542438	1.02764	0.233662
305855078	CGG triplet repeat-binding protein 1 [Homo sapiens]	11.98	2	2	2	0.9917	1.12918	0.53921
148612818	cGMP-dependent protein kinase 1 isoform 1 [Homo sapiens]	12.67	9	9	10	7.26214	1.32164	1.02924
61744435	cGMP-specific 3',5'-cyclic phosphodiesterase isoform 1 [Homo sapiens]	4.69	3	3	3	0.545375	0.419447	0.12539
103485496	charged multivesicular body protein 1a isoform 2 [Homo sapiens]	11.22	3	3	3	1.46834	1.06369	1.41617
31542306	charged multivesicular body protein 1b [Homo sapiens]	15.08	4	4	5	0.808899	1.33738	0.802881
38372933	charged multivesicular body protein 2a [Homo sapiens]	22.97	5	6	7	1.32327	0.914671	1.01391
40254866	charged multivesicular body protein 2b isoform 1 [Homo sapiens]	20.66	5	5	6	2.04848	1.0202	0.873475
7706353	charged multivesicular body protein 3 isoform 1 [Homo sapiens]	21.17	5	5	5	1.88342	1.04987	1.96204
40548422	charged multivesicular body protein 4a [Homo sapiens]	15.09	3	4	4	1.17081	1.10946	1.71813
28827795	charged multivesicular body protein 4b [Homo sapiens]	26.34	7	7	11	0.797771	0.944115	1.58499
306966146	charged multivesicular body protein 5 isoform 2 [Homo sapiens]	24.56	4	4	4	1.2095	1.07329	1.79106
218083269	chitinase domain-containing protein 1 isoform c precursor [Homo sapiens]	17.13	6	6	6	0.431216	0.551444	0.632471
144226251	chitinase-3-like protein 1 precursor [Homo sapiens]	7.31	3	3	3	1.31662	2.2173	0.534237
14251209	chloride intracellular channel protein 1 [Homo sapiens]	67.22	13	13	29	1.41798	1.54908	2.46908
7330335	chloride intracellular channel protein 4 [Homo sapiens]	52.17	12	12	20	3.18984	1.60033	1.66671
222831610	choline transporter-like protein 2 isoform 2 [Homo sapiens]	7.81	6	6	7	2.10489	1.31191	0.847534
31543385	choline-phosphate cytidylyltransferase A [Homo sapiens]	20.98	5	5	5	0.999974	0.979729	0.848602
47419930	chondroitin sulfate proteoglycan 4 precursor [Homo sapiens]	3.66	6	6	6	1.54096	1.73398	0.585698
31542309	chondroitin sulfate synthase 1 precursor [Homo sapiens]	3.62	2	2	3	0.706941	0.910341	1.2401
27545323	chondroitin sulfate synthase 2 isoform 1 [Homo sapiens]	5.94	2	2	7	0.291387	1.12847	0.0434959
52856421	chromatin complexes subunit BAP18 isoform 2 [Homo sapiens]	34.3	4	4	5	0.697697	1.33448	1.3362
187960037	chromobox protein homolog 1 [Homo sapiens]	28.11	3	4	7	0.52774	0.91941	0.952787
15082258	chromobox protein homolog 3 [Homo sapiens]	36.07	6	7	12	0.362879	1.02864	1.50917
188035908	chromobox protein homolog 5 [Homo sapiens]	19.37	3	3	4	0.246932	0.566375	0.455478
24308089	chromodomain-helicase-DNA-binding protein 5 [Homo sapiens]	5.83	1	9	9	0.697865	1.03107	1.30366
255918139	chromosome alignment-maintaining phosphoprotein 1 [Homo sapiens]	4.31	3	3	3	0.566763	0.95504	1.05086
150010604	chromosome-associated kinesin KIF4B [Homo sapiens]	2.35	3	3	5	1.98292	16.5878	0.487309
321400146	CHURC1-FNTB protein isoform 1 [Homo sapiens]	6.22	3	3	3	1.25325	0.915801	0.968029
8392875	cilia- and flagella-associated protein 20 [Homo sapiens]	10.36	2	2	4	0.552848	0.974563	0.763024
16262452	cingulin [Homo sapiens]	10.06	8	9	9	1.1213	0.900231	1.61598
31982906	cingulin-like protein 1 [Homo sapiens]	2.46	2	3	3	3.3124	1.9418	1.01662
38327625	citrate synthase, mitochondrial precursor [Homo sapiens]	24.89	12	12	20	1.4399	1.1869	1.75807
4502899	clathrin light chain A isoform a [Homo sapiens]	35.32	8	9	15	0.892604	1.37552	1.37109
34101288	cleavage and polyadenylation specificity factor subunit 2 [Homo sapiens]	3.32	2	2	2	0.63454	0.930525	0.276182
5901926	cleavage and polyadenylation specificity factor subunit 5 [Homo sapiens]	42.29	9	9	11	0.520288	1.01756	1.26907
162329583	cleavage and polyadenylation specificity factor subunit 6 isoform 1 [Homo sapiens]	13.97	7	7	9	0.531635	1.06954	1.16387
4557491	cleavage stimulation factor subunit 1 [Homo sapiens]	10.67	3	3	3	0.475569	0.861174	0.95323
4557493	cleavage stimulation factor subunit 2 [Homo sapiens]	20.97	5	7	11	0.653101	0.753457	0.150444
14149675	cleavage stimulation factor subunit 2 tau variant [Homo sapiens]	15.91	4	6	9	0.521135	0.804363	0.160844
532164706	cleft lip and palate transmembrane protein 1 isoform 4 [Homo sapiens]	7.94	4	4	6	0.95887	1.06491	1.7432
87162455	clustered mitochondria protein homolog [Homo sapiens]	3.82	4	4	4	1.26071	1.6561	1.01289
319996655	c-myc promoter-binding protein-1 isoform MBP-1 [Homo sapiens]	78.01	1	22	113	0.979784	1.57128	1.49813
57242777	C-Myc-binding protein [Homo sapiens]	27.18	3	3	4	1.18612	0.94151	1.96596
21624607	coactosin-like protein [Homo sapiens]	30.99	7	7	10	1.09463	1.6501	1.3904
4503649	coagulation factor IX preproprotein [Homo sapiens]	10.63	4	4	4	0.947614	1.12452	0.187614
105990535	coagulation factor V precursor [Homo sapiens]	1.66	3	3	3	3.01608	1.85517	1.59867
4503625	coagulation factor X preproprotein [Homo sapiens]	16.8	6	6	6	0.569905	0.651299	0.269061
148536853	coatomer subunit alpha isoform 2 [Homo sapiens]	28.68	36	36	48	0.779341	1.01266	1.29959
221316630	coatomer subunit beta [Homo sapiens]	29.38	23	23	35	0.919962	1.05563	1.51507
4758032	coatomer subunit beta' [Homo sapiens]	19.32	14	14	16	0.858877	0.938279	1.1934
11863154	coatomer subunit delta isoform 1 [Homo sapiens]	32.09	17	17	22	0.793769	0.95283	1.21671
31542319	coatomer subunit epsilon isoform a [Homo sapiens]	30.19	6	6	8	0.857255	0.952631	1.2468
11559929	coatomer subunit gamma-1 [Homo sapiens]	35.81	22	26	35	0.971536	0.992765	1.42038
585866346	coatomer subunit gamma-2 isoform 2 [Homo sapiens]	10.06	4	8	10	0.731205	0.873132	1.40318
414144872	coatomer subunit zeta-1 isoform 3 [Homo sapiens]	13.13	2	2	3	0.620882	0.886819	1.1677
5031635	cofilin-1 [Homo sapiens]	72.89	13	16	59	1.31358	1.12041	2.002
343887344	cofilin-2 isoform 2 [Homo sapiens]	42.95	2	5	9	2.0386	1.02285	2.08605
226495417	coiled-coil domain-containing protein 102A [Homo sapiens]	5.45	3	3	7	7.53637	1.21552	3.64144
507144067	coiled-coil domain-containing protein 108 isoform 4 [Homo sapiens]	6.03	2	2	2	0.514675	1.10251	0.181101
19923969	coiled-coil domain-containing protein 124 [Homo sapiens]	17.04	4	4	5	0.417281	1.25562	0.630892
21687127	coiled-coil domain-containing protein 127 [Homo sapiens]	6.92	2	2	2	1.30308	1.17767	1.01945
384081585	coiled-coil domain-containing protein 129 isoform 1 [Homo sapiens]	4.27	2	2	2	0.551557	0.697352	0.0807679
154090997	coiled-coil domain-containing protein 13 [Homo sapiens]	3.36	2	2	3	1.21697	1.70208	0.145282
149363642	coiled-coil domain-containing protein 144A [Homo sapiens]	3.99	4	4	4	0.753412	0.980109	0.242808
242332545	coiled-coil domain-containing protein 166 [Homo sapiens]	7.74	2	2	3	0.537426	0.915179	0.0707906
38570058	coiled-coil domain-containing protein 170 [Homo sapiens]	6.15	3	3	3	0.861627	1.88896	0.360397
224593756	coiled-coil domain-containing protein 185 [Homo sapiens]	2.25	2	2	2	1.77458	1.36567	0.248366
751557612	coiled-coil domain-containing protein 25 isoform 4 [Homo sapiens]	15.71	3	3	3	1.05184	1.13365	1.18848
157785668	coiled-coil domain-containing protein 39 [Homo sapiens]	2.66	2	2	3	0.839395	1.12209	1.25204
343183427	coiled-coil domain-containing protein 40 isoform 2 [Homo sapiens]	2.33	1	2	2	0.640136	1.65148	0.3173
171906582	coiled-coil domain-containing protein 47 precursor [Homo sapiens]	19.67	8	8	9	0.709077	0.906675	1.10747
28372509	coiled-coil domain-containing protein 50 short isoform [Homo sapiens]	14.05	4	4	4	0.944761	0.854743	0.615785
46852390	coiled-coil domain-containing protein 6 [Homo sapiens]	26.16	12	12	13	1.72083	1.02759	1.49302
41152074	coiled-coil domain-containing protein 80 precursor [Homo sapiens]	5.58	4	4	4	2.79467	4.00086	0.463763
338968934	cold shock domain-containing protein E1 isoform 2 [Homo sapiens]	22.16	16	16	18	1.57638	1.17612	1.26196
4502847	cold-inducible RNA-binding protein isoform 1 [Homo sapiens]	29.07	4	4	8	0.325438	0.583431	0.789079
110349772	collagen alpha-1(I) chain preproprotein [Homo sapiens]	51.3	57	59	523	0.593286	0.862973	0.091436
111118976	collagen alpha-1(II) chain isoform 1 precursor [Homo sapiens]	23.13	18	22	45	0.594731	0.843983	0.0966624
4502951	collagen alpha-1(III) chain preproprotein [Homo sapiens]	29.4	29	30	89	1.55085	1.19011	0.151404
734520330	collagen alpha-1(IV) chain isoform 1 preproprotein [Homo sapiens]	6.11	8	9	13	4.24565	1.72782	0.740122
89276751	collagen alpha-1(V) chain isoform 1 preproprotein [Homo sapiens]	16.54	22	23	33	0.481641	3.8126	0.217912
87196339	collagen alpha-1(VI) chain precursor [Homo sapiens]	42.9	36	36	180	0.584528	0.788867	0.148382
17738302	collagen alpha-1(VIII) chain precursor [Homo sapiens]	11.56	8	8	9	1.15234	1.82336	0.444931
18105032	collagen alpha-1(X) chain precursor [Homo sapiens]	7.06	4	4	5	1.03894	6.979	0.651765
299523253	collagen alpha-1(XI) chain isoform C preproprotein [Homo sapiens]	10.3	1	13	16	0.937349	1.73995	0.326156
55743096	collagen alpha-1(XIV) chain precursor [Homo sapiens]	41.54	1	59	266	0.15825	0.222126	0.059738
116008152	collagen alpha-1(XV) chain precursor [Homo sapiens]	7.56	10	10	12	6.27374	1.86021	0.553984
110611233	collagen alpha-1(XVIII) chain isoform 2 preproprotein [Homo sapiens]	16.62	16	16	23	2.6797	1.6951	0.646896
48762934	collagen alpha-2(I) chain precursor [Homo sapiens]	36.16	44	44	419	0.555872	0.687915	0.0731886
116256354	collagen alpha-2(IV) chain preproprotein [Homo sapiens]	13.84	19	19	44	3.43978	1.12169	0.260622
115527062	collagen alpha-2(VI) chain isoform 2C2 precursor [Homo sapiens]	34.35	8	35	149	0.597375	0.785542	0.15386
115527066	collagen alpha-2(VI) chain isoform 2C2a precursor [Homo sapiens]	35.19	2	29	120	0.570328	0.808893	0.165024
55743098	collagen alpha-3(VI) chain isoform 1 precursor [Homo sapiens]	44.98	7	135	547	0.558834	0.762509	0.151275
4502955	collagen alpha-5(IV) chain isoform 1 precursor [Homo sapiens]	3.98	2	3	6	2.39351	1.15538	0.149287
567757602	collagen alpha-6(IV) chain isoform 4 precursor [Homo sapiens]	5.1	5	5	5	0.473628	0.660847	0.257473
368711292	collagen triple helix repeat-containing protein 1 isoform 2 [Homo sapiens]	20.96	5	5	8	0.189786	4.12305	0.682342
14165452	collagen type IV alpha-3-binding protein isoform 2 [Homo sapiens]	12.88	6	6	6	1.04983	0.955819	1.19924
6912278	COMM domain-containing protein 3 [Homo sapiens]	12.31	1	2	2	1.03532	0.772468	1.62019
45333906	COMM domain-containing protein 6 isoform b [Homo sapiens]	23.53	2	2	2	1.64509	1.28004	1.14815
323276616	COMMD3-BMI1 read-through protein [Homo sapiens]	10.66	2	4	5	1.11817	1.04288	1.42973
166235903	complement C1q subcomponent subunit C precursor [Homo sapiens]	20.41	4	4	8	0.931307	3.38053	1.2413
62739183	complement C1q tumor necrosis factor-related protein 3 isoform b precursor [Homo sapiens]	9.09	3	3	4	0.466405	2.22746	0.270478
14149712	complement C1q tumor necrosis factor-related protein 5 precursor [Homo sapiens]	11.52	2	2	2	0.134482	0.695315	0.122467
58801559	complement C1q-like protein 3 precursor [Homo sapiens]	21.96	3	3	3	1.60657	1.26176	0.365889
66347875	complement C1r subcomponent precursor [Homo sapiens]	20.85	13	14	17	0.820451	1.90021	0.645505
663071006	complement C1r subcomponent-like protein isoform 2 precursor [Homo sapiens]	4.04	1	2	2	0.744937	1.08444	0.489695
41393602	complement C1s subcomponent precursor [Homo sapiens]	19.91	11	11	12	0.764217	1.75413	0.617627
540344555	complement C2 isoform 5 [Homo sapiens]	26.83	17	17	20	0.535916	1.36611	0.317877
115298678	complement C3 precursor [Homo sapiens]	54.84	91	91	267	0.495006	0.842707	0.211238
67190748	complement C4-A isoform 1 preproprotein [Homo sapiens]	36.47	3	59	133	0.676203	1.36589	0.333997
178557739	complement C4-B preproprotein [Homo sapiens]	36.47	3	59	134	0.680545	1.36275	0.33233
38016947	complement C5 preproprotein [Homo sapiens]	19.87	30	30	41	0.574551	1.50968	0.248617
4502491	complement component 1 Q subcomponent-binding protein, mitochondrial precursor [Homo sapiens]	24.11	6	6	14	0.950191	1.27662	1.94105
169636415	complement component C6 precursor [Homo sapiens]	28.69	26	26	31	0.580256	1.49723	0.22798
45580688	complement component C7 precursor [Homo sapiens]	32.98	21	21	34	0.583825	1.25335	0.162293
4557389	complement component C8 alpha chain preproprotein [Homo sapiens]	30.82	14	14	23	0.531727	1.81435	0.212882
514239920	complement component C8 beta chain isoform 3 [Homo sapiens]	32.7	16	16	18	0.465699	1.51909	0.241025
166197660	complement component C8 gamma chain precursor [Homo sapiens]	43.07	6	6	9	0.61441	1.98548	0.333065
4502511	complement component C9 precursor [Homo sapiens]	32.38	17	18	37	0.558709	2.34192	0.26198
148922949	complement component receptor 1-like protein precursor [Homo sapiens]	6.5	2	2	2	2.95082	1.64325	0.727981
10835143	complement decay-accelerating factor isoform 1 preproprotein [Homo sapiens]	16.8	6	6	10	1.21103	1.85259	0.593125
67782358	complement factor B preproprotein [Homo sapiens]	36.26	30	30	64	0.627749	1.36202	0.267808
42544239	complement factor D preproprotein [Homo sapiens]	23.32	3	3	5	1.64679	1.24362	0.418758
62739186	complement factor H isoform a precursor [Homo sapiens]	44.19	38	44	100	0.615601	1.11563	0.284274
118442839	complement factor H-related protein 1 precursor [Homo sapiens]	35.76	2	12	16	0.712126	1.52797	0.301519
262231791	complement factor H-related protein 3 isoform 2 precursor [Homo sapiens]	5.58	2	2	2	1.38812	2.30003	0.378786
13540563	complement factor H-related protein 5 precursor [Homo sapiens]	11.95	5	6	8	0.823475	1.8899	0.494014
178056552	condensin complex subunit 1 [Homo sapiens]	1.07	2	2	2	1.27475	1.47801	2.34431
304376294	conserved oligomeric Golgi complex subunit 4 isoform 2 [Homo sapiens]	6.9	5	5	5	0.832252	0.775288	0.920465
23957690	conserved oligomeric Golgi complex subunit 7 [Homo sapiens]	2.6	2	2	2	0.895809	0.672984	1.47803
557878589	constitutive coactivator of PPAR-gamma-like protein 1 isoform b [Homo sapiens]	14.06	12	12	16	0.827923	0.766374	1.01253
28373119	contactin-1 isoform 2 precursor [Homo sapiens]	8.34	8	8	8	2.02869	0.638014	0.524141
4759264	COP9 signalosome complex subunit 2 isoform 1 [Homo sapiens]	20.99	7	7	9	1.09099	0.858673	0.852231
38373690	COP9 signalosome complex subunit 4 isoform 1 [Homo sapiens]	18.47	6	6	8	1.24415	0.616739	0.799292
38027923	COP9 signalosome complex subunit 5 [Homo sapiens]	11.98	4	4	4	1.08157	0.657119	0.774983
34147637	COP9 signalosome complex subunit 6 [Homo sapiens]	11.93	3	3	3	1.62809	0.91215	0.895615
255759877	COP9 signalosome complex subunit 7a [Homo sapiens]	13.09	3	3	3	1.04769	0.767374	0.851839
38027914	COP9 signalosome complex subunit 8 isoform 2 [Homo sapiens]	30.63	3	3	4	1.52837	0.713863	0.92138
311893345	copine-1 isoform c [Homo sapiens]	16.98	9	9	12	0.438394	0.439585	1.04163
30181236	copine-2 [Homo sapiens]	6.2	1	2	5	0.709429	0.766117	0.0938902
4503015	copine-3 [Homo sapiens]	18.25	8	9	14	1.92395	0.946854	1.12184
525507379	copine-6 isoform 1 [Homo sapiens]	5.72	2	3	5	1.88284	0.937966	0.159298
88703066	copine-9 [Homo sapiens]	3.44	1	2	4	0.734407	0.971403	0.326049
4826665	copper chaperone for superoxide dismutase [Homo sapiens]	20.8	6	6	7	1.44309	1.02583	1.21278
510937006	cordon-bleu protein-like 1 isoform 4 [Homo sapiens]	3.72	2	2	2	1.6248	1.76008	0.392414
8923920	core histone macro-H2A.2 [Homo sapiens]	34.68	9	10	17	0.331411	0.523843	0.392845
13124881	core-binding factor subunit beta isoform 1 [Homo sapiens]	37.43	5	5	7	0.916193	1.36775	1.74089
319918873	CORO7-PAM16 protein [Homo sapiens]	7.63	5	5	6	0.893417	1.28822	1.24282
300934762	coronin-1A [Homo sapiens]	24.95	11	12	20	2.34109	1.63975	2.29672
14149734	coronin-1B [Homo sapiens]	22.49	13	13	18	2.41296	1.01717	2.36061
451172106	coronin-1C isoform b [Homo sapiens]	41.56	21	22	36	9.61139	1.48772	1.466
299117128	coronin-2B isoform 2 [Homo sapiens]	7.16	3	3	3	0.327343	0.545156	0.28241
73858564	corticosteroid-binding globulin precursor [Homo sapiens]	15.31	6	6	6	0.407398	0.959622	0.150343
55770842	C-reactive protein precursor [Homo sapiens]	7.59	2	2	2	3.37824	7.75999	0.633219
21536286	creatine kinase B-type [Homo sapiens]	46.72	15	15	47	9.55145	1.51262	1.98329
4885153	crk-like protein [Homo sapiens]	11.88	3	3	3	0.938489	0.822835	0.899276
520975432	crooked neck-like protein 1 isoform d [Homo sapiens]	3.64	2	2	2	0.544107	0.904311	0.986376
61743967	C-terminal-binding protein 1 isoform 2 [Homo sapiens]	11.42	2	5	5	0.604082	0.819464	0.925609
145580575	C-terminal-binding protein 2 isoform 2 [Homo sapiens]	7.01	3	6	7	0.659384	0.989607	0.901855
148491070	CTP synthase 1 isoform a [Homo sapiens]	18.1	10	11	13	3.83977	1.4509	2.17084
221316689	CTP synthase 2 [Homo sapiens]	13.48	4	5	5	1.37084	1.33849	0.452228
24308179	CTTNBP2 N-terminal-like protein [Homo sapiens]	5.63	4	4	4	1.50379	1.10946	1.13198
4506803	C-type lectin domain family 11 member A precursor [Homo sapiens]	18.27	6	6	8	0.109525	0.892869	0.0987969
223278353	C-type lectin domain family 4 member M isoform 3 [Homo sapiens]	23.65	3	3	3	3.12312	2.06858	1.30944
110624774	C-type mannose receptor 2 precursor [Homo sapiens]	10.48	12	12	16	0.576359	0.824763	0.53931
5729794	CUGBP Elav-like family member 1 isoform 1 [Homo sapiens]	14.52	4	6	6	0.889837	1.26668	1.61119
32307161	cullin-1 [Homo sapiens]	10.05	8	8	11	1.17537	1.28794	1.01731
19482174	cullin-2 isoform c [Homo sapiens]	14.5	12	12	12	1.62311	1.12005	1.95867
4503165	cullin-3 isoform 1 [Homo sapiens]	18.49	12	13	13	1.2401	1.03754	1.18145
121114302	cullin-4B isoform 2 [Homo sapiens]	14.08	5	12	12	0.713035	0.945772	1.39785
40254446	cullin-5 [Homo sapiens]	13.85	11	12	14	1.12495	0.861528	0.860627
21361794	cullin-associated NEDD8-dissociated protein 1 [Homo sapiens]	39.51	43	48	112	1.02508	1.06412	3.33318
112420977	cullin-associated NEDD8-dissociated protein 2 isoform 2 [Homo sapiens]	7.06	3	8	16	1.14955	0.897225	2.50479
741866092	CWF19-like protein 1 isoform 2 [Homo sapiens]	3.21	2	2	2	0.502905	0.948077	1.45174
169234949	CWF19-like protein 2 [Homo sapiens]	5.03	3	3	3	0.541783	1.10757	0.0236958
158261990	CXXC-type zinc finger protein 5 [Homo sapiens]	10.56	2	2	6	0.966857	0.872016	0.227923
4885073	cyclic AMP-dependent transcription factor ATF-1 [Homo sapiens]	8.86	1	3	3	0.547762	1.19624	0.95066
4502709	cyclin-dependent kinase 1 isoform 1 [Homo sapiens]	26.26	6	7	8	0.975585	2.44435	2.76016
148763345	cyclin-dependent kinase 11A isoform 4 [Homo sapiens]	6.23	5	5	5	0.672257	0.980159	1.18369
5453860	cyclin-dependent kinase 16 isoform 1 [Homo sapiens]	5.44	2	3	3	1.47635	1.15205	1.46325
4502735	cyclin-dependent kinase 4 [Homo sapiens]	6.6	1	2	2	1.12155	1.01735	1.03807
4502749	cyclin-dependent kinase inhibitor 2A isoform p16INK4a [Homo sapiens]	18.59	2	2	3	0.70428	1.69465	3.62504
256542306	cyclin-dependent-like kinase 5 isoform 2 [Homo sapiens]	6.15	1	2	2	1.23398	1.33397	1.48407
4503117	cystatin-B [Homo sapiens]	64.29	6	6	11	1.4739	0.781202	1.4257
4503107	cystatin-C precursor [Homo sapiens]	30.82	4	4	6	2.17157	2.16831	0.573909
302191611	cysteine and glycine-rich protein 1 isoform 3 [Homo sapiens]	70.59	13	13	56	12.574	1.07148	0.785735
4503101	cysteine and glycine-rich protein 2 [Homo sapiens]	36.27	5	5	6	1.42615	2.1738	1.76741
312222769	cysteine desulfurase, mitochondrial isoform b precursor [Homo sapiens]	5.67	2	2	2	1.35933	0.771879	1.0944
4503047	cysteine-rich protein 1 [Homo sapiens]	20.78	2	2	3	2.28969	1.13475	4.15443
4503049	cysteine-rich protein 2 isoform 1 [Homo sapiens]	38.94	1	5	9	1.22821	1.02507	1.31778
399498490	cysteine-rich protein 2 isoform 2 [Homo sapiens]	35.11	1	5	10	0.978994	0.938312	1.02956
546231794	cysteine-rich with EGF-like domain protein 2 isoform c precursor [Homo sapiens]	7.38	2	2	2	0.917175	0.934269	0.691209
379642611	cytochrome b reductase 1 isoform 3 [Homo sapiens]	15.35	3	3	3	1.81807	0.84038	0.515626
4503183	cytochrome b5 isoform 2 [Homo sapiens]	58.16	4	4	5	1.22537	0.788258	0.726742
46593007	cytochrome b-c1 complex subunit 1, mitochondrial precursor [Homo sapiens]	39.58	13	14	21	1.43691	0.94627	1.51695
50592988	cytochrome b-c1 complex subunit 2, mitochondrial precursor [Homo sapiens]	39.96	14	14	20	1.52026	0.923892	1.54053
662033848	cytochrome b-c1 complex subunit 6, mitochondrial isoform 3 precursor [Homo sapiens]	42.68	4	4	9	1.25297	0.700253	1.77366
5454152	cytochrome b-c1 complex subunit 7 isoform 1 [Homo sapiens]	49.55	6	6	9	1.57811	0.907301	1.66663
83367083	cytochrome b-c1 complex subunit 8 [Homo sapiens]	34.15	3	3	5	1.60746	0.828974	1.52781
163644321	cytochrome b-c1 complex subunit Rieske, mitochondrial [Homo sapiens]	17.15	6	6	8	1.29598	0.987231	1.16914
11128019	cytochrome c [Homo sapiens]	61.9	7	7	12	1.37955	1.134	1.94284
4502981	cytochrome c oxidase subunit 4 isoform 1, mitochondrial precursor [Homo sapiens]	33.73	6	6	8	1.55649	1.00477	1.44123
190885499	cytochrome c oxidase subunit 5A, mitochondrial precursor [Homo sapiens]	25.33	4	4	6	1.38793	0.874856	1.68831
17017988	cytochrome c oxidase subunit 5B, mitochondrial precursor [Homo sapiens]	24.81	4	4	5	1.44331	0.91818	1.26253
4502985	cytochrome c oxidase subunit 6B1 [Homo sapiens]	40.7	4	4	6	1.24217	0.702946	1.10028
4758040	cytochrome c oxidase subunit 6C proprotein [Homo sapiens]	26.67	3	3	4	1.60831	0.834108	1.40682
262118227	cytochrome c oxidase subunit 7A2, mitochondrial precursor [Homo sapiens]	20	2	2	2	0.835881	0.867899	1.24146
4502993	cytochrome c oxidase subunit 7C, mitochondrial precursor [Homo sapiens]	28.57	2	2	3	1.40708	0.881835	1.35259
251831110	cytochrome c oxidase subunit II (mitochondrion) [Homo sapiens]	10.57	3	3	3	1.46525	0.957019	1.17683
4505357	cytochrome c oxidase subunit NDUFA4 [Homo sapiens]	45.68	4	4	4	1.76993	0.834334	1.15891
21359867	cytochrome c1, heme protein, mitochondrial precursor [Homo sapiens]	19.69	5	5	15	1.32508	0.938178	1.54239
189491763	cytochrome P450 1B1 [Homo sapiens]	7.18	2	2	2	2.14368	0.601948	0.43909
13449277	cytochrome P450 2S1 precursor [Homo sapiens]	5.36	2	2	2	0.700285	1.19376	0.816154
110349763	cytohesin-1 isoform 2 [Homo sapiens]	8.82	1	2	2	0.576582	0.666626	0.672839
507834063	cytoplasmic aconitate hydratase [Homo sapiens]	23.4	21	21	29	0.867446	0.765327	0.683209
33350932	cytoplasmic dynein 1 heavy chain 1 [Homo sapiens]	29.55	129	129	163	1.78065	1.04391	1.06114
422398894	cytoplasmic dynein 1 intermediate chain 2 isoform 4 [Homo sapiens]	16.04	8	8	10	1.82736	1.0297	1.00858
166795297	cytoplasmic dynein 1 light intermediate chain 1 [Homo sapiens]	18.55	7	8	8	1.52993	1.30839	1.38331
5453634	cytoplasmic dynein 1 light intermediate chain 2 isoform 1 [Homo sapiens]	26.22	9	10	11	1.44129	0.889186	0.986329
24307969	cytoplasmic FMR1-interacting protein 1 isoform a [Homo sapiens]	15	18	18	21	1.40958	0.929531	1.46505
5453754	cytoplasmic protein NCK1 isoform 1 [Homo sapiens]	11.67	4	4	5	1.40682	0.765922	1.21625
52630423	cytoplasmic protein NCK2 isoform A [Homo sapiens]	15.53	5	5	5	1.76489	1.22153	0.806048
19920317	cytoskeleton-associated protein 4 [Homo sapiens]	59.47	32	33	58	0.433375	0.640875	0.766894
57222563	cytoskeleton-associated protein 5 isoform b [Homo sapiens]	13.44	25	25	29	1.00764	1.08987	1.20268
41393561	cytosol aminopeptidase [Homo sapiens]	57.8	28	28	43	1.24179	1.06926	2.37468
393195303	cytosolic 10-formyltetrahydrofolate dehydrogenase isoform 3 [Homo sapiens]	4.49	2	2	2	1.80303	2.43512	0.259503
260763926	cytosolic 5'-nucleotidase 3A isoform 3 [Homo sapiens]	16.49	4	4	4	1.04568	0.901033	3.39681
32528286	cytosolic acyl coenzyme A thioester hydrolase isoform hBACHd [Homo sapiens]	21.28	5	5	5	1.494	2.64199	3.22326
511772980	cytosolic Fe-S cluster assembly factor NUBP1 isoform 2 [Homo sapiens]	11.65	3	3	3	1.20247	1.04412	1.60562
271398239	cytosolic non-specific dipeptidase isoform 1 [Homo sapiens]	43.58	17	17	24	0.690628	0.90495	1.22842
513788264	cytospin-A isoform 2 [Homo sapiens]	5.01	4	4	4	1.67061	1.13229	0.975903
23308577	D-3-phosphoglycerate dehydrogenase [Homo sapiens]	28.33	5	13	18	0.847346	3.38223	1.11911
25470890	DAZ-associated protein 1 isoform a [Homo sapiens]	12.43	3	3	5	0.841833	0.905475	1.27589
551411917	DBF4-type zinc finger-containing protein 2 isoform 2 [Homo sapiens]	1.74	2	2	3	0.0751334	0.655514	0.0133432
13129100	dCTP pyrophosphatase 1 [Homo sapiens]	37.65	5	5	5	0.557392	1.1174	2.32851
108936958	DDB1- and CUL4-associated factor 7 [Homo sapiens]	13.16	3	3	4	0.950881	1.64148	0.263452
145386531	D-dopachrome decarboxylase [Homo sapiens]	44.92	5	5	11	1.38395	0.880615	2.72741
13027602	DDRGK domain-containing protein 1 precursor [Homo sapiens]	6.69	2	2	3	0.976147	0.868964	1.25554
359843219	death domain-associated protein 6 isoform c [Homo sapiens]	7.82	2	2	2	0.465659	0.547873	0.0609221
217330656	death ligand signal enhancer precursor [Homo sapiens]	2.72	1	2	3	1.59872	1.06237	0.179973
4758120	death-associated protein 1 isoform 2 [Homo sapiens]	15.69	2	2	2	0.754552	0.739229	0.713611
4557511	death-associated protein kinase 3 [Homo sapiens]	5.07	2	2	2	4.6238	1.28444	1.61637
301129165	death-inducer obliterator 1 isoform c [Homo sapiens]	1.12	2	2	2	1.21038	0.403343	0.182771
19743846	decorin isoform a preproprotein [Homo sapiens]	46.8	15	16	107	1.12282	0.972349	0.106856
4503355	dedicator of cytokinesis protein 1 isoform 2 [Homo sapiens]	3.81	5	6	7	0.806133	0.827066	0.500293
31377468	dedicator of cytokinesis protein 2 [Homo sapiens]	5.19	5	6	6	1.39261	0.860275	1.37664
431822379	dedicator of cytokinesis protein 7 isoform 4 [Homo sapiens]	2.53	5	5	5	1.27078	0.877573	1.10606
545478136	dehydrogenase/reductase SDR family member 4 isoform 3 [Homo sapiens]	12.7	2	3	4	0.647827	0.808746	0.848038
7706318	dehydrogenase/reductase SDR family member 7 precursor [Homo sapiens]	15.63	5	5	6	1.29831	0.998647	0.903792
117414150	delta(14)-sterol reductase isoform 1 [Homo sapiens]	5.02	2	2	2	0.675077	0.617612	0.983407
13375618	delta(24)-sterol reductase precursor [Homo sapiens]	12.21	8	8	9	0.759252	0.937999	3.51733
70995211	delta(3,5)-Delta(2,4)-dienoyl-CoA isomerase, mitochondrial precursor [Homo sapiens]	30.18	9	9	11	1.13907	1.00842	1.88781
238859541	delta-1-pyrroline-5-carboxylate dehydrogenase, mitochondrial isoform b [Homo sapiens]	3.38	2	2	2	3.88822	0.639533	1.13435
189083849	delta-aminolevulinic acid dehydratase [Homo sapiens]	30.91	9	9	11	1.19224	0.587775	0.726069
27477101	delta-sarcoglycan isoform 2 [Homo sapiens]	14.45	3	3	4	1.16877	0.58576	0.45811
27501446	density-regulated protein [Homo sapiens]	24.24	3	3	3	0.923971	0.997982	1.54603
4503269	deoxycytidine kinase [Homo sapiens]	18.46	4	4	4	0.889212	1.76378	3.49976
38016914	deoxynucleoside triphosphate triphosphohydrolase SAMHD1 [Homo sapiens]	44.73	28	28	48	1.24697	1.04514	2.12421
4503349	deoxyribonuclease-2-alpha precursor [Homo sapiens]	11.11	4	4	5	1.31532	2.35768	1.84329
663851100	deoxyribose-phosphate aldolase isoform 2 [Homo sapiens]	25.09	5	5	6	1.19868	0.63097	1.54541
70906441	deoxyuridine 5'-triphosphate nucleotidohydrolase, mitochondrial isoform 1 precursor [Homo sapiens]	31.75	7	7	8	1.02999	1.07271	1.58069
189571664	DEP domain-containing mTOR-interacting protein isoform 1 [Homo sapiens]	8.31	3	3	3	1.74739	0.802808	1.23787
32307172	dermatopontin precursor [Homo sapiens]	25.37	4	4	9	1.2166	1.24487	0.339421
55749932	desmin [Homo sapiens]	68.51	37	42	213	13.3773	0.778617	0.61668
13435366	desmocollin-2 isoform Dsc2b preproprotein [Homo sapiens]	5.79	2	2	2	0.310803	0.852981	0.199822
116534898	desmoglein-2 preproprotein [Homo sapiens]	14.85	14	14	16	0.39103	1.23918	1.65717
58530840	desmoplakin isoform I [Homo sapiens]	25.74	74	74	86	0.570405	0.652522	2.07367
58530848	destrin isoform b [Homo sapiens]	51.35	7	8	22	5.4813	0.818369	0.712392
36029914	deubiquitinating protein VCIP135 [Homo sapiens]	2.86	3	3	3	1.30512	0.96083	1.40112
4758796	developmentally-regulated GTP-binding protein 1 [Homo sapiens]	30.25	9	9	10	1.05301	1.30167	1.30763
21070978	diablo homolog, mitochondrial isoform 2 [Homo sapiens]	34.41	7	7	10	0.67851	0.699425	1.39911
145312241	differentially expressed in FDCP 6 homolog [Homo sapiens]	7.77	3	3	3	0.617158	0.89447	0.112472
238624188	diffuse panbronchiolitis critical region protein 1 precursor [Homo sapiens]	6.03	4	4	4	0.982156	1.15754	0.100108
91199540	dihydrolipoyl dehydrogenase, mitochondrial isoform 1 precursor [Homo sapiens]	26.52	13	13	23	1.70306	0.86661	1.67482
19923748	dihydrolipoyllysine-residue succinyltransferase component of 2-oxoglutarate dehydrogenase complex, mitochondrial isoform 1 precursor [Homo sapiens]	25.83	11	11	16	2.18092	0.96636	1.5201
208973246	dihydropteridine reductase [Homo sapiens]	16.8	3	3	3	0.92797	0.633666	0.564199
568815724	dihydropyrimidinase-related protein 1 isoform 4 [Homo sapiens]	16.61	4	8	16	1.70617	0.526784	0.736809
347543829	dihydropyrimidinase-related protein 2 isoform 3 [Homo sapiens]	46.83	14	18	46	1.40819	0.936097	0.666847
308818200	dihydropyrimidinase-related protein 3 isoform 1 [Homo sapiens]	55.12	24	28	76	2.10259	0.75539	0.826047
19923821	dihydropyrimidinase-related protein 5 [Homo sapiens]	3.72	2	2	15	0.71679	0.909015	0.871447
119943098	dihydropyrimidine dehydrogenase [NADP(+)] isoform 1 [Homo sapiens]	12.1	8	8	12	0.876545	0.911801	0.476393
189083844	dipeptidyl peptidase 1 isoform a preproprotein [Homo sapiens]	11.88	4	4	5	1.39668	1.14775	0.631581
62420888	dipeptidyl peptidase 2 preproprotein [Homo sapiens]	12.8	6	6	8	0.769101	0.971089	1.69218
18491024	dipeptidyl peptidase 3 isoform 1 [Homo sapiens]	24.56	16	16	21	1.2121	1.17743	2.24418
194394146	dipeptidyl peptidase 9 [Homo sapiens]	4.71	2	2	2	0.84753	0.611546	0.162151
5729804	diphosphoinositol polyphosphate phosphohydrolase 1 [Homo sapiens]	13.37	2	2	2	1.50718	1.1726	1.44042
40317632	diphosphoinositol polyphosphate phosphohydrolase 2 isoform alpha [Homo sapiens]	18.33	3	3	3	0.272158	0.497546	0.34506
349585060	disabled homolog 2 isoform 2 [Homo sapiens]	10.28	6	6	6	1.23536	1.29311	0.775475
4557251	disintegrin and metalloproteinase domain-containing protein 10 precursor [Homo sapiens]	7.35	6	6	6	1.17479	0.925628	1.29712
54292117	disintegrin and metalloproteinase domain-containing protein 28 isoform 3 preproprotein [Homo sapiens]	4.44	2	2	4	0.524197	0.80572	0.279856
324120938	disks large homolog 1 isoform 5 [Homo sapiens]	5.58	2	3	3	0.90427	0.478491	0.65756
218156340	disks large homolog 2 isoform 3 [Homo sapiens]	6.68	2	3	3	0.870018	0.643968	0.535563
291621660	dmX-like protein 2 isoform 3 [Homo sapiens]	0.79	1	2	2	0.728375	1.14627	0.864196
148529014	DNA damage-binding protein 1 [Homo sapiens]	23.16	23	23	28	0.831324	0.885741	1.16919
47132600	DNA fragmentation factor subunit alpha isoform 2 [Homo sapiens]	25.75	5	5	5	0.879233	0.786564	1.02304
32455236	DNA helicase B [Homo sapiens]	4.23	3	3	3	1.01564	1.09566	0.0520754
38708321	DNA helicase INO80 [Homo sapiens]	5.72	4	4	4	1.57615	1.12302	0.30697
23397546	DNA helicase MCM9 isoform 2 [Homo sapiens]	5.37	2	2	2	0.752293	0.681978	0.553211
574274815	DNA ligase 1 isoform 3 [Homo sapiens]	3.88	3	3	3	1.74348	1.10465	1.11331
73747829	DNA ligase 3 isoform alpha precursor [Homo sapiens]	6.74	7	7	8	0.433907	0.940296	1.06012
13123776	DNA methyltransferase 1-associated protein 1 [Homo sapiens]	6.21	2	2	2	5.54345	2.02382	1.63478
4557761	DNA mismatch repair protein Msh2 isoform 1 [Homo sapiens]	11.13	10	10	11	0.815807	1.16738	1.28248
284813531	DNA mismatch repair protein Msh3 [Homo sapiens]	4.57	2	2	2	0.97835	1.08944	0.0421297
187828568	DNA polymerase delta subunit 2 isoform 1 [Homo sapiens]	9.17	3	3	3	0.592016	1.04413	1.93166
112420958	DNA polymerase nu [Homo sapiens]	2.56	2	2	2	0.822881	1.02052	0.104278
187171277	DNA polymerase subunit gamma-1 [Homo sapiens]	3.07	2	2	2	0.817781	1.02999	0.0969626
4885217	DNA repair endonuclease XPF [Homo sapiens]	2.84	2	2	2	11.1171	0.744836	2.23732
19924129	DNA repair protein RAD50 [Homo sapiens]	12.96	18	18	19	0.655616	0.82316	0.753136
190684675	DNA repair protein XRCC1 [Homo sapiens]	3.16	2	2	2	0.419461	0.853969	1.16684
33356547	DNA replication licensing factor MCM2 [Homo sapiens]	12.39	10	10	11	0.860658	2.6859	4.55364
394582093	DNA replication licensing factor MCM3 isoform 1 [Homo sapiens]	17.35	13	13	14	0.767847	1.84401	2.70051
23510448	DNA replication licensing factor MCM5 [Homo sapiens]	17.85	8	8	10	0.995957	1.53646	1.87599
7427519	DNA replication licensing factor MCM6 [Homo sapiens]	16.69	12	12	12	0.69261	2.10871	3.32005
11225260	DNA topoisomerase 1 [Homo sapiens]	27.32	17	23	28	0.484788	0.875679	1.553
19913408	DNA topoisomerase 2-beta [Homo sapiens]	22.21	22	30	36	0.564915	1.20766	1.2352
386642871	DNA topoisomerase I, mitochondrial isoform 2 [Homo sapiens]	10.74	1	6	7	0.641034	0.898467	1.82012
18375501	DNA-(apurinic or apyrimidinic site) lyase [Homo sapiens]	36.48	12	12	22	0.363818	1.01959	0.665298
62632771	DNA-3-methyladenine glycosylase isoform c [Homo sapiens]	23.49	6	6	6	0.550875	0.914205	0.72102
4557843	DNA-binding protein RFX5 [Homo sapiens]	9.58	3	3	6	1.48102	0.491942	0.0727024
13654237	DNA-dependent protein kinase catalytic subunit isoform 1 [Homo sapiens]	25.07	96	96	113	0.548277	0.865276	1.50085
4505939	DNA-directed RNA polymerase II subunit RPB1 [Homo sapiens]	3.5	6	6	6	0.707118	0.985617	1.09577
740087257	DNA-directed RNA polymerase II subunit RPB2 isoform 2 [Homo sapiens]	4.28	4	4	4	0.701283	0.976291	0.991382
4505947	DNA-directed RNA polymerase II subunit RPB7 [Homo sapiens]	11.05	2	2	2	0.541692	0.870967	1.04919
5453930	DNA-directed RNA polymerase II subunit RPB9 [Homo sapiens]	14.4	2	2	2	0.923111	0.750538	1.1286
39725938	DNA-directed RNA polymerase III subunit RPC1 [Homo sapiens]	4.89	2	2	3	0.818839	0.924673	0.218443
238908505	DNA-directed RNA polymerase III subunit RPC2 isoform 2 [Homo sapiens]	5.4	4	4	4	0.742894	0.645375	0.112834
4504511	dnaJ homolog subfamily A member 1 [Homo sapiens]	26.7	7	7	9	0.690866	0.926062	1.36152
5031741	dnaJ homolog subfamily A member 2 [Homo sapiens]	17.23	6	6	6	1.31956	0.883312	1.23563
205360838	dnaJ homolog subfamily A member 3, mitochondrial isoform 1 [Homo sapiens]	21.04	6	6	6	1.13256	0.985233	1.68291
5453690	dnaJ homolog subfamily B member 1 isoform 1 [Homo sapiens]	24.41	5	6	9	0.845674	1.33721	0.946974
7706495	dnaJ homolog subfamily B member 11 precursor [Homo sapiens]	28.49	8	8	13	1.01567	1.3548	1.60921
21361912	dnaJ homolog subfamily C member 1 precursor [Homo sapiens]	7.76	3	3	3	1.08011	1.29514	0.488925
24308127	dnaJ homolog subfamily C member 10 isoform 1 precursor [Homo sapiens]	10.47	8	8	9	1.04752	0.905045	1.62624
217035105	dnaJ homolog subfamily C member 11 [Homo sapiens]	17.17	8	8	10	1.5214	1.01	1.19825
112421122	dnaJ homolog subfamily C member 13 [Homo sapiens]	5.44	11	11	13	1.13122	1.03808	1.29392
193788632	dnaJ homolog subfamily C member 2 isoform 2 [Homo sapiens]	3.87	2	2	2	0.693623	0.779573	2.12289
112293277	dnaJ homolog subfamily C member 8 [Homo sapiens]	19.37	5	5	5	0.612028	1.16813	0.613499
27597059	dnaJ homolog subfamily C member 9 [Homo sapiens]	33.46	8	8	8	0.681073	1.40958	1.15606
20070197	dolichyl-diphosphooligosaccharide--protein glycosyltransferase 48 kDa subunit precursor [Homo sapiens]	19.52	9	9	16	0.692772	0.75956	1.18048
4506675	dolichyl-diphosphooligosaccharide--protein glycosyltransferase subunit 1 precursor [Homo sapiens]	49.75	28	28	46	0.722888	0.821604	1.68087
35493916	dolichyl-diphosphooligosaccharide--protein glycosyltransferase subunit 2 isoform 1 precursor [Homo sapiens]	17.75	9	9	16	0.743136	0.846915	1.13701
4503253	dolichyl-diphosphooligosaccharide--protein glycosyltransferase subunit DAD1 [Homo sapiens]	26.55	3	3	3	0.637981	1.02388	1.23526
22749415	dolichyl-diphosphooligosaccharide--protein glycosyltransferase subunit STT3A isoform a [Homo sapiens]	12.91	8	10	12	0.6748	0.854308	1.26908
30578410	dolichyl-diphosphooligosaccharide--protein glycosyltransferase subunit STT3B [Homo sapiens]	11.86	9	11	12	0.522911	0.590311	0.871627
61969662	double homeobox protein A [Homo sapiens]	9.8	2	2	2	0.451091	1.03859	0.531022
150456471	doublecortin domain-containing protein 2B [Homo sapiens]	4.58	2	2	2	3.30412	1.41175	1.19354
5453994	double-strand-break repair protein rad21 homolog [Homo sapiens]	13.95	8	8	9	0.662601	0.871939	1.14548
82659083	double-stranded RNA-binding protein Staufen homolog 1 isoform a [Homo sapiens]	17.34	5	7	9	0.850569	1.06637	1.31067
256419005	double-stranded RNA-binding protein Staufen homolog 2 isoform f [Homo sapiens]	5.29	1	3	4	1.55724	0.870311	0.944558
70166852	double-stranded RNA-specific adenosine deaminase isoform a [Homo sapiens]	22.59	26	26	29	0.752481	1.1856	1.44241
18426973	dr1-associated corepressor [Homo sapiens]	20	3	3	3	0.679404	1.10157	1.2241
18426915	drebrin isoform a [Homo sapiens]	17.1	9	9	12	1.67405	1.21886	1.08762
62198235	drebrin-like protein isoform b [Homo sapiens]	35.81	12	12	21	1.32185	1.08133	1.3695
30795227	D-tyrosyl-tRNA(Tyr) deacylase 1 [Homo sapiens]	14.83	3	3	3	0.82429	1.14872	1.04091
116536083	dual 3',5'-cyclic-AMP and -GMP phosphodiesterase 11A isoform 1 [Homo sapiens]	9	3	3	4	2.18629	0.995118	0.475287
21618347	dual specificity mitogen-activated protein kinase kinase 3 isoform A [Homo sapiens]	26.1	8	8	9	1.29923	0.745853	1.73004
4758208	dual specificity protein phosphatase 3 [Homo sapiens]	59.46	7	7	8	6.60332	1.26028	1.44169
299890871	dynactin subunit 1 isoform 5 [Homo sapiens]	23.3	22	22	25	1.52547	0.888705	0.814757
387527974	dynactin subunit 2 isoform 3 [Homo sapiens]	45.14	13	13	25	1.69571	0.863929	0.872116
526479822	dynactin subunit 3 isoform 3 [Homo sapiens]	20.25	4	4	4	1.86913	0.973506	0.988909
7705893	dynactin subunit 4 isoform b [Homo sapiens]	12.61	6	6	6	1.52949	0.752396	0.875646
317008627	dynactin subunit 5 isoform 3 [Homo sapiens]	13.82	2	2	2	1.62981	0.948132	0.94257
171460918	dynamin-1-like protein isoform 3 [Homo sapiens]	23.32	17	17	18	1.12742	0.90386	1.07481
56549123	dynamin-2 isoform 2 [Homo sapiens]	33.22	1	27	35	1.34618	1.42929	1.3268
299758394	dynamin-2 isoform 5 [Homo sapiens]	33.26	1	27	36	1.34829	1.42695	1.31135
209915561	dynamin-3 isoform b [Homo sapiens]	9.31	1	9	12	1.28514	1.45131	1.2527
18860831	dynamin-like 120 kDa protein, mitochondrial isoform 2 [Homo sapiens]	19.81	15	15	17	1.54835	1.04967	1.26658
157388904	dynein assembly factor 5, axonemal [Homo sapiens]	8.42	8	8	8	0.978308	0.771483	2.18685
197927452	dynein heavy chain 1, axonemal [Homo sapiens]	0.73	3	3	3	1.32887	0.761035	0.565733
459642365	dynein heavy chain 11, axonemal [Homo sapiens]	1.33	3	3	3	1.17092	0.871362	0.111376
114155133	dynein heavy chain 9, axonemal isoform 2 [Homo sapiens]	1.09	2	2	2	1.03236	1.02432	0.137956
222144249	dynein heavy chain domain-containing protein 1 isoform 1 [Homo sapiens]	1.64	5	5	5	1.01004	1.40842	0.182971
4505813	dynein light chain 1, cytoplasmic [Homo sapiens]	46.07	2	3	21	1.86735	0.932644	1.01388
18087855	dynein light chain 2, cytoplasmic [Homo sapiens]	44.94	2	3	8	1.19327	0.925303	0.91474
7661822	dynein light chain roadblock-type 1 isoform a [Homo sapiens]	34.38	2	2	3	0.933023	0.646632	1.42882
195976754	dysferlin isoform 9 [Homo sapiens]	3.82	5	8	9	2.44835	1.36705	1.16847
312147259	dystrobrevin alpha isoform 11 [Homo sapiens]	6.23	2	4	5	0.995238	0.789067	0.321416
37577097	dystrobrevin beta isoform 5 [Homo sapiens]	9.82	2	4	4	2.90618	1.07495	0.85795
294997282	dystroglycan preproprotein [Homo sapiens]	9.61	9	9	10	2.19919	0.738418	0.751852
5032281	dystrophin Dp427c isoform [Homo sapiens]	5.77	21	22	24	7.12087	0.823378	0.513123
24850133	E3 SUMO-protein ligase PIAS4 [Homo sapiens]	2.75	2	2	2	0.941627	1.29396	0.359065
150418007	E3 SUMO-protein ligase RanBP2 [Homo sapiens]	11.04	29	29	33	0.66679	1.02121	1.10101
68160937	E3 ubiquitin/ISG15 ligase TRIM25 [Homo sapiens]	22.86	12	13	19	0.641268	0.795893	1.45776
34878777	E3 ubiquitin-protein ligase BRE1A [Homo sapiens]	4.82	4	4	4	1.22438	1.02385	1.37806
333440442	E3 ubiquitin-protein ligase BRE1B isoform 3 [Homo sapiens]	2.11	2	2	2	0.710143	1.15268	0.265642
645912990	E3 ubiquitin-protein ligase CHIP isoform b [Homo sapiens]	17.75	4	4	4	1.45755	0.900474	1.52374
19923717	E3 ubiquitin-protein ligase DTX3L [Homo sapiens]	13.38	8	8	8	0.963505	1.06394	2.71991
156523244	E3 ubiquitin-protein ligase MARCH11 [Homo sapiens]	13.68	2	2	3	8.20685	0.750243	3.27004
291190787	E3 ubiquitin-protein ligase MYCBP2 [Homo sapiens]	1.05	5	5	6	1.21653	1.56667	0.338363
33620716	E3 ubiquitin-protein ligase RBBP6 isoform 2 [Homo sapiens]	0.85	2	2	2	1.10594	0.946188	0.80362
51479192	E3 ubiquitin-protein ligase RING1 [Homo sapiens]	5.67	2	2	2	0.753162	0.842107	0.670868
8923898	E3 ubiquitin-protein ligase RNF114 [Homo sapiens]	20.61	4	4	5	1.3361	1.27166	1.24529
37588869	E3 ubiquitin-protein ligase RNF123 [Homo sapiens]	1.83	2	2	2	6.11879	1.02456	0.22338
31542783	E3 ubiquitin-protein ligase RNF185 isoform 1 [Homo sapiens]	4.69	2	2	2	0.955117	0.76108	1.13639
597709777	E3 ubiquitin-protein ligase RNF213 isoform 3 [Homo sapiens]	12.46	52	53	55	1.0186	1.01642	2.42802
27436873	E3 ubiquitin-protein ligase SHPRH isoform b [Homo sapiens]	1.57	2	2	3	2.12132	0.948307	0.07999
74027251	E3 ubiquitin-protein ligase TRIM33 isoform beta [Homo sapiens]	2.25	2	2	2	1.09453	1.32424	1.06786
30794216	E3 ubiquitin-protein ligase TRIM56 [Homo sapiens]	7.02	5	5	7	0.91669	1.0148	0.514992
19924163	E3 ubiquitin-protein ligase TRIM63 [Homo sapiens]	6.23	2	2	2	1.54209	1.93937	0.228941
10863903	E3 ubiquitin-protein ligase TRIP12 isoform c [Homo sapiens]	5.87	2	10	11	0.747473	0.998678	0.714498
24308039	E3 UFM1-protein ligase 1 [Homo sapiens]	20.15	14	14	14	0.985879	0.945368	1.17545
6912356	echinoderm microtubule-associated protein-like 2 isoform 2 [Homo sapiens]	12.17	7	7	9	2.9448	0.728776	1.57703
110227615	echinoderm microtubule-associated protein-like 3 isoform 3 [Homo sapiens]	3.68	3	3	3	0.706047	0.794334	0.679376
19923497	echinoderm microtubule-associated protein-like 4 isoform a [Homo sapiens]	23.55	19	19	21	0.883051	1.07186	1.02272
170650661	ectonucleotide pyrophosphatase/phosphodiesterase family member 1 [Homo sapiens]	7.57	6	6	6	3.64551	2.11252	0.88124
223029500	EF-hand calcium-binding domain-containing protein 5 isoform b [Homo sapiens]	4.09	3	3	3	0.801249	0.850864	0.369664
20149496	EF-hand domain-containing protein D1 isoform 1 [Homo sapiens]	11.72	3	3	3	21.1688	3.50141	1.24256
20149675	EF-hand domain-containing protein D2 [Homo sapiens]	41.25	11	11	15	0.676776	0.834268	1.11155
86788015	EGF-containing fibulin-like extracellular matrix protein 1 precursor [Homo sapiens]	43.41	18	18	52	4.80948	2.06983	0.524473
320118911	EGF-containing fibulin-like extracellular matrix protein 2 precursor [Homo sapiens]	30.93	11	11	18	0.535416	0.792295	0.273793
11545787	egl nine homolog 3 [Homo sapiens]	10.88	1	2	2	0.837641	1.01975	0.461165
30240932	EH domain-containing protein 1 isoform 1 [Homo sapiens]	39.89	13	20	31	6.01406	0.867134	1.04739
21361462	EH domain-containing protein 2 [Homo sapiens]	36.28	16	19	43	6.79571	1.01652	0.515233
7657056	EH domain-containing protein 3 [Homo sapiens]	22.99	3	12	17	5.18414	0.996353	0.805868
21264315	EH domain-containing protein 4 [Homo sapiens]	43.62	16	21	33	1.83448	1.09416	1.35323
38201714	ELAV-like protein 1 [Homo sapiens]	34.36	9	9	12	0.570128	0.849469	1.07903
4503607	electron transfer flavoprotein subunit alpha, mitochondrial isoform a [Homo sapiens]	39.64	11	11	20	1.07464	0.741402	1.49618
4503609	electron transfer flavoprotein subunit beta isoform 1 [Homo sapiens]	47.06	12	12	16	1.14033	0.747973	1.49742
528881083	electron transfer flavoprotein-ubiquinone oxidoreductase, mitochondrial isoform 3 [Homo sapiens]	4.86	2	2	2	1.24796	0.71152	0.702975
24308456	ELMO domain-containing protein 2 [Homo sapiens]	6.48	2	2	2	1.00749	0.910118	1.32946
4503471	elongation factor 1-alpha 1 [Homo sapiens]	40.48	19	19	75	1.01642	1.26872	2.00934
11136628	elongation factor 1-beta [Homo sapiens]	32.44	5	6	13	0.832735	1.10169	1.87567
194239727	elongation factor 1-delta isoform 2 [Homo sapiens]	46.98	9	10	19	0.902081	1.21929	2.00817
4503481	elongation factor 1-gamma [Homo sapiens]	26.77	16	16	29	0.887583	1.52556	1.96179
4503483	elongation factor 2 [Homo sapiens]	43.47	39	40	123	0.8155	1.12103	1.79514
18390331	elongation factor G, mitochondrial [Homo sapiens]	18.38	1	13	15	1.27163	1.32384	2.04823
291084502	elongation factor Ts, mitochondrial isoform 4 precursor [Homo sapiens]	11.63	2	2	3	0.860829	1.15809	0.746571
34147630	elongation factor Tu, mitochondrial precursor [Homo sapiens]	48.13	20	20	33	1.02086	0.987145	2.00862
545746266	elongator complex protein 3 isoform 4 [Homo sapiens]	4.21	2	2	2	0.695062	0.919541	1.12242
461496497	embryonal Fyn-associated substrate isoform 3 [Homo sapiens]	4.34	2	2	2	1.11065	1.47595	0.508919
4557553	emerin [Homo sapiens]	35.43	8	8	12	0.618326	0.613942	0.594894
5901944	EMILIN-1 precursor [Homo sapiens]	41.54	32	32	76	0.491303	0.911867	0.238922
60498978	EMILIN-2 precursor [Homo sapiens]	8.64	10	10	11	2.06775	2.57957	0.797072
4557555	endoglin isoform 2 precursor [Homo sapiens]	11.04	5	5	8	0.612117	0.766439	0.668231
148225659	endonuclease domain-containing 1 protein precursor [Homo sapiens]	19.2	6	6	6	2.22824	1.08114	1.36894
4506929	endophilin-A2 isoform 1 [Homo sapiens]	44.57	13	13	15	1.43033	1.15133	0.728566
188528696	endoplasmic reticulum lectin 1 isoform 2 precursor [Homo sapiens]	8.1	3	3	3	1.19387	0.923542	1.11701
5803013	endoplasmic reticulum resident protein 29 isoform 1 precursor [Homo sapiens]	46.74	10	10	19	0.753785	0.706876	1.38534
52487191	endoplasmic reticulum resident protein 44 precursor [Homo sapiens]	39.41	13	13	22	0.938689	0.855943	2.00998
50959176	endoplasmic reticulum-Golgi intermediate compartment protein 2 [Homo sapiens]	5.57	2	2	2	0.814508	0.858712	1.33928
7706278	endoplasmic reticulum-Golgi intermediate compartment protein 3 isoform b [Homo sapiens]	13.58	6	6	6	0.78942	0.949684	1.36165
4507677	endoplasmin precursor [Homo sapiens]	50.68	44	46	123	0.707873	0.79284	1.11632
526253090	endothelial differentiation-related factor 1 isoform 5 [Homo sapiens]	45.38	6	6	9	1.125	1.18937	1.33724
82617560	endothelin-converting enzyme 2 isoform B [Homo sapiens]	4.89	2	2	2	0.595127	0.59811	0.482028
45827771	enhancer of mRNA-decapping protein 4 [Homo sapiens]	6.14	6	6	6	0.854757	1.09241	1.25854
4758302	enhancer of rudimentary homolog [Homo sapiens]	37.5	4	4	9	0.44233	0.934472	1.04102
295842266	enoyl-CoA delta isomerase 1, mitochondrial isoform 2 precursor [Homo sapiens]	27.02	6	6	9	1.43027	0.956243	3.14841
31542718	enoyl-CoA hydratase domain-containing protein 3, mitochondrial precursor [Homo sapiens]	18.48	1	5	5	0.553032	0.456716	2.30631
194097323	enoyl-CoA hydratase, mitochondrial [Homo sapiens]	42.41	11	11	17	1.02026	0.824519	1.79353
45243507	eosinophil cationic protein precursor [Homo sapiens]	17.5	3	3	3	5.42601	0.904386	3.32854
4503595	eosinophil peroxidase preproprotein [Homo sapiens]	11.19	6	8	10	3.94219	0.684893	6.1417
221316650	ephrin type-A receptor 1 precursor [Homo sapiens]	2.66	2	2	2	0.653307	0.780566	0.480734
32967311	ephrin type-A receptor 2 precursor [Homo sapiens]	1.84	1	2	2	1.29453	1.07084	1.03693
145312251	ephrin type-A receptor 6 isoform a [Homo sapiens]	6.99	2	3	3	0.733756	0.470828	0.0540264
568599847	ephrin type-A receptor 7 isoform 2 precursor [Homo sapiens]	1.71	1	2	2	1.19057	0.489211	1.22543
29725609	epidermal growth factor receptor isoform a precursor [Homo sapiens]	4.38	4	4	4	1.44427	0.78958	0.893795
148539853	epidermal growth factor receptor kinase substrate 8-like protein 1 isoform a [Homo sapiens]	10.51	7	7	7	1.36185	0.910823	2.09154
21264616	epidermal growth factor receptor kinase substrate 8-like protein 2 [Homo sapiens]	23.36	14	14	17	1.35297	0.593805	3.04029
385648257	epidermal growth factor receptor substrate 15-like 1 isoform 3 [Homo sapiens]	12.6	10	10	10	1.16303	0.954283	0.961652
5453678	epididymal secretory protein E1 precursor [Homo sapiens]	44.37	6	6	12	0.709216	1.06035	2.86194
594140575	epimerase family protein SDR39U1 isoform 2 [Homo sapiens]	17.06	2	2	3	0.72781	2.71694	0.528669
525507390	epiplakin [Homo sapiens]	23.21	29	34	42	0.861069	0.707059	1.432
218505670	epithelial cell adhesion molecule precursor [Homo sapiens]	21.34	5	5	7	0.438951	1.43943	3.02162
170763533	epithelial splicing regulatory protein 1 isoform 5 [Homo sapiens]	11.92	5	6	7	0.843144	1.22684	1.49499
7662294	EPM2A-interacting protein 1 [Homo sapiens]	6.59	4	4	4	0.497855	0.699742	0.466339
209862837	epoxide hydrolase 1 [Homo sapiens]	30.33	15	15	22	0.585604	0.288414	0.529294
41350201	epsin-1 isoform c [Homo sapiens]	5.09	3	3	3	0.902311	0.669485	0.795766
406719590	ER membrane protein complex subunit 1 isoform 4 precursor [Homo sapiens]	4.53	4	4	5	1.16619	0.860072	1.26984
7661910	ER membrane protein complex subunit 2 [Homo sapiens]	7.74	2	2	2	0.758567	1.09869	1.91732
5174615	ER membrane protein complex subunit 8 isoform 1 [Homo sapiens]	16.19	3	3	4	1.37817	0.94785	2.19466
34577114	ERC protein 2 [Homo sapiens]	2.82	1	3	16	1.82828	0.962342	0.088712
239582761	ERO1-like protein beta precursor [Homo sapiens]	4.07	1	2	2	3.94364	2.08629	2.94946
38016911	erythrocyte band 7 integral membrane protein isoform a [Homo sapiens]	29.86	8	8	13	3.64592	1.57573	1.88922
554506511	ester hydrolase C11orf54 isoform d [Homo sapiens]	22.27	5	5	8	0.707327	0.447981	0.664326
7705855	estradiol 17-beta-dehydrogenase 12 [Homo sapiens]	19.87	5	5	8	1.06498	0.776332	1.08105
374253762	ethanolamine-phosphate cytidylyltransferase isoform 4 [Homo sapiens]	12.86	4	4	5	1.17801	0.83181	1.42328
157694520	ethylmalonyl-CoA decarboxylase isoform 3 [Homo sapiens]	13.72	3	3	3	2.45492	0.876532	0.828025
9558749	eukaryotic elongation factor 2 kinase [Homo sapiens]	3.59	2	2	2	1.01208	1.58113	0.507035
4503529	eukaryotic initiation factor 4A-I isoform 1 [Homo sapiens]	44.58	8	18	42	0.806744	1.1393	1.48497
83700235	eukaryotic initiation factor 4A-II [Homo sapiens]	39.31	6	16	35	0.853556	1.05286	1.10832
7661920	eukaryotic initiation factor 4A-III [Homo sapiens]	36.25	14	16	22	0.618509	1.25545	1.36368
194018522	eukaryotic peptide chain release factor GTP-binding subunit ERF3A isoform 3 [Homo sapiens]	17.03	6	6	12	1.03157	0.734382	0.998389
208879470	eukaryotic translation elongation factor 1 epsilon-1 isoform 2 [Homo sapiens]	15.11	2	2	2	1.01594	0.95691	1.73399
33356163	eukaryotic translation initiation factor 1A, Y-chromosomal isoform 1 [Homo sapiens]	31.25	6	6	8	0.880491	0.990559	0.955038
5031711	eukaryotic translation initiation factor 1b [Homo sapiens]	28.32	3	3	5	1.21653	1.09998	1.15358
4758256	eukaryotic translation initiation factor 2 subunit 1 [Homo sapiens]	22.86	7	7	8	1.05879	1.19414	1.41977
4503507	eukaryotic translation initiation factor 2 subunit 3 [Homo sapiens]	34.53	16	16	19	0.993614	1.29348	1.48583
4503509	eukaryotic translation initiation factor 3 subunit A [Homo sapiens]	19.25	25	26	29	0.682263	0.86834	0.982957
557128994	eukaryotic translation initiation factor 3 subunit C isoform b [Homo sapiens]	22.81	17	17	20	0.826339	0.944156	0.999074
4503523	eukaryotic translation initiation factor 3 subunit D [Homo sapiens]	15.15	6	6	7	0.766146	0.7695	1.22896
4503521	eukaryotic translation initiation factor 3 subunit E [Homo sapiens]	28.76	11	11	13	0.775318	0.956358	1.14553
4503519	eukaryotic translation initiation factor 3 subunit F [Homo sapiens]	19.05	6	6	6	0.6996	0.91061	1.22241
49472822	eukaryotic translation initiation factor 3 subunit G [Homo sapiens]	26.88	6	6	6	0.840106	0.903598	1.06729
4503515	eukaryotic translation initiation factor 3 subunit H [Homo sapiens]	20.17	8	8	8	0.710612	0.937201	0.91346
4503513	eukaryotic translation initiation factor 3 subunit I [Homo sapiens]	27.69	8	8	11	0.686551	0.905186	1.14001
547235562	eukaryotic translation initiation factor 3 subunit J isoform 3 [Homo sapiens]	23.92	5	5	8	0.93479	0.94724	1.51719
665821217	eukaryotic translation initiation factor 3 subunit K isoform 2 [Homo sapiens]	16.67	3	3	3	0.831033	1.04117	1.48793
339275831	eukaryotic translation initiation factor 3 subunit L isoform 2 [Homo sapiens]	28.88	13	13	16	0.70984	0.817626	1.08195
302699237	eukaryotic translation initiation factor 4 gamma 1 isoform 1 [Homo sapiens]	23.13	29	34	43	0.941879	1.18513	1.54964
289577114	eukaryotic translation initiation factor 4 gamma 2 isoform 2 [Homo sapiens]	24.51	19	19	20	1.25854	1.15631	1.47061
50053795	eukaryotic translation initiation factor 4B isoform 2 [Homo sapiens]	17.35	10	10	11	0.729956	1.07561	0.63884
4503535	eukaryotic translation initiation factor 4E isoform 1 [Homo sapiens]	19.82	4	4	5	0.893663	0.953048	1.38661
14702180	eukaryotic translation initiation factor 4H isoform 2 [Homo sapiens]	28.51	8	8	12	1.10451	0.972848	1
21361337	eukaryotic translation initiation factor 5 [Homo sapiens]	33.64	14	14	18	1.00182	1.07716	1.30297
219555710	eukaryotic translation initiation factor 5A-1 isoform B [Homo sapiens]	40.26	8	8	18	0.958877	1.14129	1.32825
84043963	eukaryotic translation initiation factor 5B [Homo sapiens]	20.08	19	21	21	0.899297	1.28649	1.53519
31563378	eukaryotic translation initiation factor 6 isoform a [Homo sapiens]	15.51	3	3	3	0.586841	0.827241	2.04032
584277117	excitatory amino acid transporter 1 isoform 5 [Homo sapiens]	9.07	3	3	3	0.983332	1.1601	0.078034
21361625	exocyst complex component 2 [Homo sapiens]	4.76	4	4	4	1.27618	0.771228	1.13383
82546830	exocyst complex component 4 isoform a [Homo sapiens]	7.19	6	6	6	1.30229	1.08286	0.790221
62241044	exocyst complex component 7 isoform 2 [Homo sapiens]	7.66	5	5	5	1.65496	1.11341	1.0602
17402904	exosome complex component MTR3 [Homo sapiens]	9.19	2	2	2	0.361349	0.544165	0.186141
50511943	exosome complex component RRP40 isoform 1 [Homo sapiens]	14.55	3	3	3	0.458212	1.03512	0.821916
189083688	exosome complex component RRP42 [Homo sapiens]	9.97	2	2	2	0.908429	0.94316	1.031
371502112	exportin-2 isoform 2 [Homo sapiens]	27.32	27	27	36	1.00044	1.40738	2.24469
22748937	exportin-5 [Homo sapiens]	4.9	7	7	7	0.842845	1.40472	1.67357
154448892	exportin-7 [Homo sapiens]	7.82	7	7	7	0.814188	0.847186	1.02334
8051636	exportin-T [Homo sapiens]	6.03	6	6	7	1.22619	2.10139	3.68276
14149680	extended synaptotagmin-1 isoform 2 [Homo sapiens]	20.2	18	18	21	1.31234	0.740611	0.823685
45387945	extended synaptotagmin-2 [Homo sapiens]	19.71	14	14	19	1.31431	0.8886	0.770695
221316614	extracellular matrix protein 1 isoform 1 precursor [Homo sapiens]	21.67	10	10	11	0.439143	1.31311	0.424615
308818204	extracellular matrix protein 2 isoform 2 precursor [Homo sapiens]	14.33	10	10	12	0.0827927	0.281847	0.0537567
118582275	extracellular superoxide dismutase [Cu-Zn] precursor [Homo sapiens]	42.92	8	8	19	12.3233	0.932826	0.270927
161702986	ezrin [Homo sapiens]	57.85	29	44	103	1.48943	1.17493	2.24543
4507241	FACT complex subunit SSRP1 [Homo sapiens]	22.85	13	13	14	0.554601	1.2989	1.31025
5453597	F-actin-capping protein subunit alpha-1 [Homo sapiens]	61.89	11	13	33	1.42895	1.27158	1.80757
5453599	F-actin-capping protein subunit alpha-2 [Homo sapiens]	53.85	8	10	23	1.8135	1.08526	1.36339
330864681	F-actin-capping protein subunit beta isoform 3 [Homo sapiens]	44.23	2	11	21	1.98853	1.09481	1.42495
531990816	F-actin-capping protein subunit beta isoform 4 [Homo sapiens]	53.82	8	18	45	1.87936	1.10032	1.4876
4759336	Fanconi anemia group G protein [Homo sapiens]	5.79	1	2	2	0.356697	0.428364	0.0407407
209571584	farnesyl pyrophosphate synthase isoform b [Homo sapiens]	20.11	6	6	9	0.815931	0.988585	2.05263
5901948	FAS-associated factor 1 [Homo sapiens]	6.77	5	5	5	1.35242	1.0561	1.44158
24797106	FAS-associated factor 2 [Homo sapiens]	17.98	6	6	6	0.589076	0.854741	0.721945
122937382	fas-binding factor 1 [Homo sapiens]	3.8	3	3	5	0.505683	0.75291	0.0642219
4507115	fascin [Homo sapiens]	38.74	16	16	29	0.276962	0.713094	0.446218
11141903	FAST kinase domain-containing protein 5 [Homo sapiens]	5.63	4	4	4	1.36028	1.0228	0.573613
41872631	fatty acid synthase [Homo sapiens]	20.75	42	43	57	0.988796	1.42434	2.1073
4557579	fatty acid-binding protein, adipocyte [Homo sapiens]	15.91	2	2	2	13.4367	1.73281	0.695401
4557581	fatty acid-binding protein, epidermal [Homo sapiens]	69.63	9	9	12	1.10438	1.1145	1.06143
4557303	fatty aldehyde dehydrogenase isoform 2 [Homo sapiens]	16.08	5	6	6	1.99072	0.648074	0.626833
124244083	F-box only protein 10 [Homo sapiens]	2.93	2	2	2	1.54223	4.03038	0.643306
30089926	F-box only protein 11 isoform 1 [Homo sapiens]	7	3	3	4	0.679013	0.752698	0.112688
22547146	F-box/LRR-repeat protein 8 [Homo sapiens]	12.03	2	2	2	1.03907	0.874226	0.525979
226371725	FCH domain only protein 2 isoform b [Homo sapiens]	4.76	4	4	4	1.19869	1.45872	1.18432
211971072	FERM and PDZ domain-containing protein 4 [Homo sapiens]	1.89	2	2	2	1.10212	1.49092	0.948835
170932512	FERM domain-containing protein 1 isoform 2 [Homo sapiens]	6.86	2	2	2	2.10776	0.931866	0.303233
5031633	FERM, RhoGEF and pleckstrin domain-containing protein 1 isoform 1 [Homo sapiens]	8.9	8	8	9	1.12137	0.60675	0.57765
116686114	fermitin family homolog 1 [Homo sapiens]	4.87	1	3	4	7.79976	1.4712	0.955901
29789006	fermitin family homolog 2 isoform 1 [Homo sapiens]	28.38	17	19	29	6.52922	1.29024	0.80384
28626504	fermitin family homolog 3 short form [Homo sapiens]	18.1	10	10	13	1.95976	1.90968	2.75559
56682959	ferritin heavy chain [Homo sapiens]	30.6	5	5	13	4.53215	6.89774	2.7419
20149498	ferritin light chain [Homo sapiens]	54.86	10	10	22	2.38437	12.9522	2.92577
58331240	fetuin-B precursor [Homo sapiens]	7.07	3	3	3	0.363835	0.580965	0.228666
118572599	FH1/FH2 domain-containing protein 1 [Homo sapiens]	5.15	5	5	5	1.15956	0.846656	0.853184
281485550	fibrillin-1 precursor [Homo sapiens]	45.66	100	104	510	1.14453	1.16659	0.229265
66346695	fibrillin-2 precursor [Homo sapiens]	17.62	36	41	85	0.870939	2.92126	0.387196
56237021	fibrillin-3 precursor [Homo sapiens]	1.57	2	4	4	0.843804	2.39296	0.307401
11761629	fibrinogen alpha chain isoform alpha preproprotein [Homo sapiens]	50.93	41	41	347	1.32341	4.98553	1.17916
70906435	fibrinogen beta chain isoform 1 preproprotein [Homo sapiens]	75.36	37	37	326	1.348	6.69842	1.16039
70906437	fibrinogen gamma chain isoform gamma-A precursor [Homo sapiens]	66.82	29	29	249	1.32269	7.05675	1.27738
73486655	fibroblast growth factor 5 isoform 1 precursor [Homo sapiens]	10.45	2	2	9	0.375089	0.098693	0.0379643
13112048	fibroblast growth factor receptor 3 isoform 2 precursor [Homo sapiens]	4.76	1	2	2	0.341043	0.420368	0.0660921
5730075	fibroleukin precursor [Homo sapiens]	8.43	4	4	4	0.392186	1.34409	0.348276
71040111	fibromodulin precursor [Homo sapiens]	25.8	9	9	35	0.169645	1.378	0.107147
47132555	fibronectin isoform 4 preproprotein [Homo sapiens]	43.95	79	79	238	1.7252	4.29364	1.51816
34734062	fibulin-1 isoform C precursor [Homo sapiens]	39.09	5	19	35	2.83369	4.53261	1.14082
34734066	fibulin-1 isoform D precursor [Homo sapiens]	38.98	7	21	40	3.23247	4.22457	1.29737
51873055	fibulin-2 isoform b precursor [Homo sapiens]	17.65	16	16	29	4.51379	4.46508	0.919373
19743803	fibulin-5 precursor [Homo sapiens]	25.67	11	11	34	4.50264	0.851248	0.286532
109659849	filamin A-interacting protein 1-like isoform 2 [Homo sapiens]	14.78	13	13	13	3.71552	1.08306	1.06951
116063573	filamin-A isoform 1 [Homo sapiens]	60.48	124	140	557	11.062	1.2809	1.16995
256222415	filamin-B isoform 4 [Homo sapiens]	42.28	77	92	157	1.55607	1.42381	1.35625
188595687	filamin-C isoform b [Homo sapiens]	40.16	78	95	180	12.2218	1.18471	0.834963
4758356	flap endonuclease 1 [Homo sapiens]	18.95	6	6	8	1.10626	2.52516	3.39252
4502419	flavin reductase (NADPH) [Homo sapiens]	59.71	8	8	20	2.2615	1.00528	1.64114
215820626	FLYWCH family member 2 [Homo sapiens]	19.29	2	2	2	0.347779	0.818457	0.796994
4758400	folate receptor alpha precursor [Homo sapiens]	23.35	6	6	9	0.703748	1.00349	3.12172
166064050	folate receptor beta precursor [Homo sapiens]	10.2	3	3	3	2.14603	0.996146	0.984505
120953264	folliculin-interacting protein 1 isoform 2 [Homo sapiens]	5.01	3	3	4	1.34472	1.41145	0.160163
5901956	follistatin-related protein 1 precursor [Homo sapiens]	9.74	3	3	3	2.04313	2.03625	0.43805
21618325	forkhead box protein E1 [Homo sapiens]	14.48	3	3	3	0.934828	0.970344	0.108427
18201913	forkhead box protein N1 [Homo sapiens]	9.26	3	3	3	0.5189	1.42555	0.139015
602617456	forkhead box protein O6 [Homo sapiens]	6.91	2	2	2	0.698055	1.07147	0.0718909
157168329	formin-1 isoform b [Homo sapiens]	2.68	2	2	2	0.828413	0.756787	0.234845
41581463	formin-binding protein 1-like isoform 2 [Homo sapiens]	14.26	5	6	6	1.06209	1.26165	1.67799
119120861	formin-like protein 3 isoform 2 [Homo sapiens]	3.59	3	3	3	0.602826	1.01887	0.173774
228480205	four and a half LIM domains protein 1 isoform 5 [Homo sapiens]	51.01	16	16	51	17.8764	0.827583	0.433371
42403575	four and a half LIM domains protein 2 [Homo sapiens]	60.93	17	17	23	0.947223	0.711917	0.915217
54112385	four and a half LIM domains protein 3 isoform 1 [Homo sapiens]	29.29	7	7	9	1.29599	1.08724	1.07015
18765711	four-jointed box protein 1 precursor [Homo sapiens]	5.49	2	2	2	1.72129	1.03886	2.06551
297374791	fragile X mental retardation protein 1 isoform ISO9 [Homo sapiens]	13.14	7	8	10	0.795752	0.824109	1.83004
11545906	fructosamine-3-kinase [Homo sapiens]	21.04	5	5	6	1.66567	1.04941	1.22622
9966849	fructose-2,6-bisphosphatase TIGAR [Homo sapiens]	21.48	3	3	4	2.04507	1.70045	1.52656
342187211	fructose-bisphosphate aldolase A isoform 2 [Homo sapiens]	58.85	21	27	90	1.50166	0.960594	1.46596
40354205	fructose-bisphosphate aldolase B [Homo sapiens]	6.04	1	2	4	1.24132	0.878894	1.48985
4885063	fructose-bisphosphate aldolase C [Homo sapiens]	33.52	8	14	24	1.29911	1.1825	1.09305
19743875	fumarate hydratase, mitochondrial [Homo sapiens]	33.73	15	15	30	1.55896	1.02842	2.01782
4557587	fumarylacetoacetase [Homo sapiens]	11.93	3	3	4	0.881977	0.841325	0.549467
156231349	fumarylacetoacetate hydrolase domain-containing protein 2A [Homo sapiens]	17.83	4	4	5	1.24413	1.07192	1.1836
157738667	FYVE and coiled-coil domain-containing protein 1 [Homo sapiens]	10.49	13	13	13	1.39227	0.777611	0.611449
751247058	FYVE, RhoGEF and PH domain-containing protein 4 isoform 5 [Homo sapiens]	9.24	3	3	3	2.57284	1.61998	0.244604
154240686	FYVE, RhoGEF and PH domain-containing protein 6 [Homo sapiens]	2.1	3	3	5	2.03466	1.86035	0.27134
15811782	G patch domain and KOW motifs-containing protein [Homo sapiens]	7.56	3	3	3	0.950689	1.13026	2.69693
386781846	G protein-activated inward rectifier potassium channel 1 isoform 2 [Homo sapiens]	24.26	3	3	3	0.585553	0.551183	0.131683
308818209	GA-binding protein alpha chain [Homo sapiens]	5.51	2	2	2	0.802157	1.38634	0.833857
4503895	galactokinase [Homo sapiens]	25.77	9	9	13	1.1267	1.09856	1.20708
585420401	galactosylgalactosylxylosylprotein 3-beta-glucuronosyltransferase 3 isoform 2 [Homo sapiens]	5.79	2	2	2	2.03168	1.15185	1.25357
4504981	galectin-1 [Homo sapiens]	58.52	8	8	78	1.6423	0.932548	0.977346
20357559	galectin-10 [Homo sapiens]	9.86	2	2	3	5.18003	1.09015	4.91161
115430223	galectin-3 isoform 1 [Homo sapiens]	30.8	8	8	18	1.5207	0.957162	1.12331
5031863	galectin-3-binding protein precursor [Homo sapiens]	19.83	9	9	14	0.804148	1.72712	1.26494
62912453	gamma-adducin isoform b [Homo sapiens]	16.32	9	9	10	1.1621	0.945173	0.583254
6005764	gamma-aminobutyric acid receptor-associated protein [Homo sapiens]	15.38	2	2	2	0.918741	1.29531	1.28115
5803011	gamma-enolase [Homo sapiens]	36.87	7	11	17	1.75306	2.17796	1.66022
4503987	gamma-glutamyl hydrolase precursor [Homo sapiens]	27.36	9	9	13	0.778655	2.58754	2.77771
13129018	gamma-glutamylcyclotransferase isoform 1 [Homo sapiens]	37.77	7	7	9	0.864768	0.681524	1.79692
112789562	gamma-interferon-inducible protein 16 isoform 2 [Homo sapiens]	23.87	12	15	19	0.705832	0.820282	1.16368
4505331	gamma-soluble NSF attachment protein [Homo sapiens]	13.46	4	4	4	1.69822	1.08014	0.933996
209693439	gamma-synuclein [Homo sapiens]	88.98	13	13	18	1.39002	0.877663	1.39391
5729840	gamma-tubulin complex component 2 isoform 2 [Homo sapiens]	6.98	4	4	4	1.03673	0.767408	0.780574
555943745	gamma-tubulin complex component 3 isoform 4 [Homo sapiens]	4.78	2	2	6	13.6251	2.51849	6.38024
39995109	ganglioside GM2 activator isoform 1 precursor [Homo sapiens]	19.17	4	4	4	0.815994	1.27224	0.890706
261878494	gasdermin-D [Homo sapiens]	20.04	8	8	9	1.54173	1.31907	2.35501
52145310	GDH/6PGL endoplasmic bifunctional protein isoform 2 precursor [Homo sapiens]	12.39	9	9	9	0.550021	0.51611	0.573918
27436889	GDP-fucose protein O-fucosyltransferase 1 isoform 1 precursor [Homo sapiens]	20.36	7	7	11	0.572625	0.59497	1.01102
4507709	GDP-L-fucose synthase [Homo sapiens]	23.99	7	7	11	1.50303	1.18037	3.10896
4504031	GDP-mannose 4,6 dehydratase isoform 1 [Homo sapiens]	16.94	6	6	6	1.33963	0.907678	1.7924
189083780	gelsolin isoform c [Homo sapiens]	45.01	26	26	74	2.0417	0.881801	0.636078
555943794	general transcription factor 3C polypeptide 1 isoform 2 [Homo sapiens]	4.22	6	6	6	0.749182	1.13675	0.506347
156119605	general transcription factor 3C polypeptide 4 [Homo sapiens]	7.66	4	4	4	0.354541	0.786541	0.704178
169881252	general transcription factor II-I isoform 4 [Homo sapiens]	31.66	26	26	30	0.542676	0.781135	0.889
586798161	general vesicular transport factor p115 isoform 2 [Homo sapiens]	29.52	25	25	34	1.03958	0.82974	1.56863
66932975	gephyrin isoform 2 [Homo sapiens]	3.13	2	2	2	2.2846	2.12548	0.279569
83700220	geranylgeranyl pyrophosphate synthase [Homo sapiens]	7.33	2	2	2	1.49074	1.27362	0.843512
33469951	geranylgeranyl transferase type-2 subunit alpha [Homo sapiens]	5.11	3	3	3	1.47736	0.913089	1.11972
14210490	GH3 domain-containing protein isoform 1 precursor [Homo sapiens]	9.43	4	4	4	0.779406	0.893837	0.571829
666335604	glia maturation factor gamma isoform 2 [Homo sapiens]	28.71	2	3	4	1.66977	1.39801	1.84263
211904152	glia-derived nexin isoform b precursor [Homo sapiens]	13.85	5	5	5	0.17166	0.763334	0.318351
37620194	glucosamine 6-phosphate N-acetyltransferase [Homo sapiens]	21.74	3	3	4	0.886148	1.12483	1.72452
13027378	glucosamine-6-phosphate isomerase 1 [Homo sapiens]	23.53	5	5	7	0.904754	0.913226	1.0257
31377548	glucose 1,6-bisphosphate synthase [Homo sapiens]	4.82	3	3	3	1.45897	2.02221	1.4522
108773793	glucose-6-phosphate 1-dehydrogenase isoform b [Homo sapiens]	31.07	13	13	17	0.92813	0.781613	0.933755
577019450	glucose-6-phosphate isomerase isoform 4 [Homo sapiens]	41.32	21	22	63	1.55455	1.3102	2.01218
48255891	glucosidase 2 subunit beta isoform 2 precursor [Homo sapiens]	29.71	18	18	29	0.779354	1.33214	1.03747
284807150	glucosylceramidase isoform 2 [Homo sapiens]	14.25	6	6	6	0.757803	1.0482	1.0408
4885281	glutamate dehydrogenase 1, mitochondrial precursor [Homo sapiens]	35.84	20	20	30	1.53734	0.950876	1.26213
541862236	glutamate receptor ionotropic, kainate 4 isoform 2 precursor [Homo sapiens]	3.53	1	2	3	0.328999	0.623128	0.38629
308199423	glutamate--cysteine ligase catalytic subunit isoform b [Homo sapiens]	4.51	2	2	2	1.8121	1.17296	1.31491
4504011	glutamate--cysteine ligase regulatory subunit [Homo sapiens]	14.23	3	3	3	1.12175	1.19091	1.91211
282847455	glutamate-rich protein 5 isoform 1 [Homo sapiens]	12.83	2	2	2	0.615085	0.316078	0.0244207
237820620	glutamate-rich WD repeat-containing protein 1 [Homo sapiens]	6.95	2	2	2	0.990513	0.785373	1.06139
373251164	glutaminase kidney isoform, mitochondrial isoform 2 [Homo sapiens]	10.87	5	5	8	2.39923	1.41173	1.11509
19923206	glutamine synthetase [Homo sapiens]	18.5	6	6	9	0.823415	1.39673	2.1539
205277386	glutamine--fructose-6-phosphate aminotransferase [isomerizing] 1 isoform 2 [Homo sapiens]	36.56	17	20	24	0.665882	1.24185	1.61127
4826742	glutamine--fructose-6-phosphate aminotransferase [isomerizing] 2 [Homo sapiens]	8.5	1	4	5	0.727936	1.14049	1.5604
4826960	glutamine--tRNA ligase isoform a [Homo sapiens]	28.77	19	19	24	1.13639	1.17714	1.97985
132814467	glutamyl aminopeptidase [Homo sapiens]	2.61	2	2	4	1.50832	1.20864	1.79952
50978624	glutamyl-tRNA(Gln) amidotransferase subunit C, mitochondrial [Homo sapiens]	10.29	2	2	4	0.568426	0.863496	0.142449
169646776	glutaredoxin-1 [Homo sapiens]	11.32	2	2	3	1.91554	1.33062	1.39126
315467838	glutaredoxin-3 [Homo sapiens]	17.61	6	6	7	1.45514	1.39289	1.92323
42516576	glutaredoxin-related protein 5, mitochondrial precursor [Homo sapiens]	28.03	3	3	4	0.75381	1.37983	1.87858
4503943	glutaryl-CoA dehydrogenase, mitochondrial isoform a precursor [Homo sapiens]	30.37	8	8	10	1.26693	1.57022	1.10431
41406084	glutathione peroxidase 1 isoform 1 [Homo sapiens]	58.62	10	10	18	1.14124	1.18303	2.05054
6006001	glutathione peroxidase 3 precursor [Homo sapiens]	30.09	6	6	17	0.810606	0.948949	0.222546
305410789	glutathione reductase, mitochondrial isoform 2 precursor [Homo sapiens]	21.91	9	9	11	0.573928	0.493931	0.66564
7705704	glutathione S-transferase kappa 1 isoform a [Homo sapiens]	37.61	7	7	14	1.05494	1.04153	2.40481
215277000	glutathione S-transferase Mu 2 isoform 2 [Homo sapiens]	58.12	7	11	15	1.08219	0.578326	0.406062
23065552	glutathione S-transferase Mu 3 [Homo sapiens]	43.56	9	10	10	1.42547	0.519126	0.46551
23065557	glutathione S-transferase Mu 4 isoform 2 [Homo sapiens]	36.41	3	6	7	1.14099	0.676771	1.13806
4758484	glutathione S-transferase omega-1 isoform 1 [Homo sapiens]	33.61	11	11	19	1.38866	1.08851	0.556557
4504183	glutathione S-transferase P [Homo sapiens]	70	12	12	70	0.901837	0.860799	1.30153
167466164	glutathione S-transferase theta-1 isoform a [Homo sapiens]	18.75	5	6	8	3.57068	1.13221	1.15003
4504169	glutathione synthetase [Homo sapiens]	29.54	12	12	14	0.865975	0.568791	0.980915
576583519	glyceraldehyde-3-phosphate dehydrogenase isoform 1 [Homo sapiens]	68.66	22	22	239	1.54472	1.18579	1.78235
190358539	glycerol-3-phosphate acyltransferase 1, mitochondrial precursor [Homo sapiens]	5.8	2	2	2	1.00059	1.57334	0.37327
4503933	glycine amidinotransferase, mitochondrial precursor [Homo sapiens]	12.29	4	4	4	0.400018	0.870268	0.687964
49574537	glycine cleavage system H protein, mitochondrial precursor [Homo sapiens]	17.34	2	2	2	0.648996	0.516205	1.51996
108773801	glycine dehydrogenase (decarboxylating), mitochondrial precursor [Homo sapiens]	12.16	10	10	10	1.59316	1.0538	4.12521
239049591	glycogen [starch] synthase, muscle isoform 2 [Homo sapiens]	7.13	5	5	5	1.6732	0.989674	1.83386
116734847	glycogen debranching enzyme isoform 1 [Homo sapiens]	5.61	8	8	9	3.04569	0.971598	1.17348
21361370	glycogen phosphorylase, brain form [Homo sapiens]	33.69	21	30	35	4.28862	0.867896	0.773442
255653002	glycogen phosphorylase, liver form isoform 2 [Homo sapiens]	38.5	24	31	37	1.64522	1.1583	1.16504
257900462	glycogen phosphorylase, muscle form isoform 2 [Homo sapiens]	15.25	1	11	25	1.10434	0.834278	0.48322
296040505	glycogenin-1 isoform 2 [Homo sapiens]	22.22	7	7	10	2.0672	0.902204	1.28752
10835073	glycylpeptide N-tetradecanoyltransferase 1 [Homo sapiens]	14.72	5	6	8	1.12659	1.12614	1.12708
217330598	glyoxalase domain-containing protein 4 [Homo sapiens]	35.57	12	12	17	0.960301	0.647305	0.726031
6912396	glyoxylate reductase/hydroxypyruvate reductase [Homo sapiens]	40.24	12	12	20	1.28045	0.687242	0.932028
167001141	glypican-1 precursor [Homo sapiens]	8.78	4	4	4	1.15783	0.675861	0.476184
21614525	glypican-4 precursor [Homo sapiens]	9.35	3	4	5	2.18759	1.6865	0.81248
545687541	GMP reductase 2 isoform 3 [Homo sapiens]	20.11	5	5	5	2.7425	1.07722	1.42114
224586817	Golgi apparatus protein 1 isoform 3 precursor [Homo sapiens]	17.22	18	18	21	0.691879	0.894166	1.10701
29550838	Golgi membrane protein 1 [Homo sapiens]	15.71	4	4	4	0.689326	1.02724	0.583079
11545859	Golgi phosphoprotein 3 [Homo sapiens]	12.08	3	3	4	1.30244	1.24014	1.73306
21361716	Golgi phosphoprotein 3-like [Homo sapiens]	9.47	3	3	4	1.14001	0.980588	0.911123
29826294	Golgi reassembly-stacking protein 2 isoform 1 [Homo sapiens]	16.15	5	5	7	0.718206	0.987391	0.859681
15826852	Golgi resident protein GCP60 [Homo sapiens]	17.8	6	6	7	0.813434	1.11619	1.4633
38570062	Golgi to ER traffic protein 4 homolog [Homo sapiens]	11.01	2	2	2	1.20086	1.18451	0.176156
62868213	Golgi-associated PDZ and coiled-coil motif-containing protein isoform b [Homo sapiens]	9.91	3	3	3	0.784803	0.904684	0.87521
558757341	Golgi-associated plant pathogenesis-related protein 1 isoform c [Homo sapiens]	28.85	2	2	2	1.58279	1.23329	0.583881
4504063	Golgin subfamily A member 1 [Homo sapiens]	6.26	2	2	2	0.642992	1.76159	0.215866
374532823	Golgin subfamily B member 1 isoform 4 [Homo sapiens]	5.62	15	15	16	0.93189	0.989355	1.25698
296080710	GPI transamidase component PIG-T isoform 2 precursor [Homo sapiens]	5.94	3	3	3	1.30551	0.893122	0.89219
525313752	G-protein-signaling modulator 1 isoform b [Homo sapiens]	6.13	2	2	2	1.70558	2.46826	0.693245
557440793	GRAM domain-containing protein 1B isoform 3 [Homo sapiens]	4.3	1	2	2	5.55573	1.37079	0.841809
149193319	G-rich sequence factor 1 isoform 2 [Homo sapiens]	28.3	7	7	8	0.879536	1.01195	2.99906
22208850	GRIP and coiled-coil domain-containing protein 1 [Homo sapiens]	3.1	2	2	2	0.270429	0.592906	0.815009
4557617	growth arrest-specific protein 6 precursor [Homo sapiens]	7.23	2	2	2	2.10528	1.85432	0.2149
4504111	growth factor receptor-bound protein 2 isoform 1 [Homo sapiens]	43.32	8	8	13	1.57435	1.28714	1.56207
118200356	growth hormone-inducible transmembrane protein [Homo sapiens]	9.57	4	4	4	1.01558	0.793149	0.825257
24308295	grpE protein homolog 1, mitochondrial precursor [Homo sapiens]	37.33	8	8	9	0.921839	1.1879	1.66967
19923437	GTP:AMP phosphotransferase AK3, mitochondrial isoform a [Homo sapiens]	47.58	11	11	12	1.75315	0.851123	1.04917
34222246	GTPase HRas isoform 2 [Homo sapiens]	20.59	1	3	5	1.48108	1.10251	0.33629
18594498	GTPase IMAP family member 1 [Homo sapiens]	6.21	2	2	2	2.93975	2.05205	2.12898
8922873	GTPase IMAP family member 4 [Homo sapiens]	25.23	7	7	7	2.02564	1.96813	1.0732
28416956	GTPase IMAP family member 8 [Homo sapiens]	7.22	2	2	3	0.283821	0.698654	0.0401353
15718761	GTPase KRas isoform b [Homo sapiens]	21.81	1	3	3	1.37362	0.902798	1.67328
5453555	GTP-binding nuclear protein Ran isoform 1 [Homo sapiens]	33.8	9	9	25	0.693771	1.16683	1.54451
111955139	GTP-binding protein 10 isoform 2 [Homo sapiens]	8.27	2	2	2	0.466323	0.744134	0.50921
5032041	GTP-binding protein Rheb [Homo sapiens]	26.09	5	5	5	1.34695	1.21036	1.52953
378744214	GTP-binding protein Rit1 isoform 1 [Homo sapiens]	16.53	2	2	2	0.581756	0.772816	0.139043
217416369	GTP-binding protein SAR1a [Homo sapiens]	21.21	2	5	8	1.02679	0.800393	1.44882
75709204	GTP-binding protein SAR1b [Homo sapiens]	16.67	1	4	7	1.03346	0.830545	1.49947
40549448	guanine nucleotide exchange factor VAV2 isoform 2 [Homo sapiens]	5.96	4	4	5	0.517032	0.9071	0.569648
33946324	guanine nucleotide-binding protein G(i) subunit alpha-1 isoform 1 [Homo sapiens]	27.68	2	9	15	1.41863	1.08971	0.887103
4504041	guanine nucleotide-binding protein G(i) subunit alpha-2 isoform 1 [Homo sapiens]	56.9	9	16	29	1.50828	1.05384	0.96723
310832407	guanine nucleotide-binding protein G(I)/G(S)/G(O) subunit gamma-10 precursor [Homo sapiens]	63.24	3	3	3	1.20752	1.38223	0.938625
51036603	guanine nucleotide-binding protein G(I)/G(S)/G(O) subunit gamma-12 precursor [Homo sapiens]	69.44	5	5	6	2.82415	0.742086	0.750877
344313196	guanine nucleotide-binding protein G(I)/G(S)/G(O) subunit gamma-2 precursor [Homo sapiens]	61.97	4	4	6	0.50318	0.532975	0.47513
4885287	guanine nucleotide-binding protein G(I)/G(S)/G(O) subunit gamma-5 precursor [Homo sapiens]	32.35	3	3	3	1.27918	1.29257	1.71177
11321585	guanine nucleotide-binding protein G(I)/G(S)/G(T) subunit beta-1 isoform 1 [Homo sapiens]	39.12	6	11	20	1.43275	0.798986	0.778167
20357529	guanine nucleotide-binding protein G(I)/G(S)/G(T) subunit beta-2 [Homo sapiens]	29.71	3	10	18	1.50789	0.954088	0.91179
5729850	guanine nucleotide-binding protein G(k) subunit alpha [Homo sapiens]	35.59	6	12	20	1.36628	1.12298	0.93623
40254462	guanine nucleotide-binding protein G(q) subunit alpha [Homo sapiens]	12.26	4	4	5	1.8127	0.656753	0.634748
115511049	guanine nucleotide-binding protein subunit alpha-11 [Homo sapiens]	12.53	4	4	5	1.91764	0.837514	0.768758
42476111	guanine nucleotide-binding protein subunit alpha-12 isoform 1 [Homo sapiens]	9.97	1	3	4	1.19571	2.09313	0.197001
540344584	guanine nucleotide-binding protein subunit alpha-12 isoform 3 [Homo sapiens]	7.45	1	2	2	0.766615	1.68927	0.24687
24111250	guanine nucleotide-binding protein subunit alpha-13 isoform 1 [Homo sapiens]	19.1	6	7	11	1.51749	1.18687	0.761441
5174447	guanine nucleotide-binding protein subunit beta-2-like 1 [Homo sapiens]	47.63	13	13	22	0.548155	0.890134	1.24411
11055998	guanine nucleotide-binding protein subunit beta-4 [Homo sapiens]	24.41	2	7	13	1.64274	0.901447	0.84212
38788319	guanine nucleotide-binding protein-like 1 [Homo sapiens]	10.71	5	5	5	0.929232	0.944823	0.812466
45643127	guanine nucleotide-binding protein-like 3 isoform 2 [Homo sapiens]	14.15	6	6	6	0.490977	0.886358	1.33233
634743239	guanylate cyclase soluble subunit beta-1 isoform 5 [Homo sapiens]	9.04	3	3	3	0.694415	0.47474	0.066034
226874833	guanylate kinase isoform b [Homo sapiens]	24.87	6	6	6	0.86112	1.04147	1.67472
31377634	guanylate-binding protein 4 [Homo sapiens]	2.34	2	2	2	1.57611	1.22872	2.26286
16418425	guanylate-binding protein 5 [Homo sapiens]	2.9	1	2	2	2.31702	1.68002	10.5998
14149607	H(+)/Cl(-) exchange transporter 7 isoform a [Homo sapiens]	3.98	2	2	4	0.588011	0.602964	0.108324
15011916	H/ACA ribonucleoprotein complex subunit 1 [Homo sapiens]	33.18	6	6	6	0.297279	0.667489	0.882745
8923444	H/ACA ribonucleoprotein complex subunit 2 isoform a [Homo sapiens]	42.48	6	6	8	0.247848	0.680872	1.02441
215599015	H/ACA ribonucleoprotein complex subunit 4 isoform 2 [Homo sapiens]	28.68	14	14	20	0.539158	0.704972	0.744727
13654294	haloacid dehalogenase-like hydrolase domain-containing protein 3 [Homo sapiens]	16.73	4	4	4	0.845708	0.550202	1.71131
4826762	haptoglobin isoform 1 preproprotein [Homo sapiens]	58.87	14	28	162	0.307352	0.534303	0.130309
45580723	haptoglobin-related protein precursor [Homo sapiens]	51.15	6	20	92	0.348166	0.606075	0.145402
56711324	HAUS augmin-like complex subunit 3 [Homo sapiens]	4.48	2	2	4	0.259132	0.509342	0.30032
66363694	HCLS1-associated protein X-1 isoform b [Homo sapiens]	13.42	2	2	2	1.35106	1.98019	1.33626
68800430	HCLS1-binding protein 3 [Homo sapiens]	11.99	3	3	3	0.807132	1.17338	1.14326
7706435	headcase protein homolog [Homo sapiens]	5.71	2	2	2	0.507587	0.984963	0.0161188
73695475	HEAT repeat-containing protein 1 [Homo sapiens]	2.19	5	5	5	0.592414	0.979539	1.41346
41281996	HEAT repeat-containing protein 3 [Homo sapiens]	2.94	2	2	3	0.32483	0.779104	0.289781
119874213	heat shock 70 kDa protein 12A [Homo sapiens]	20.74	10	11	14	2.26426	0.601483	0.416211
48928056	heat shock 70 kDa protein 13 precursor [Homo sapiens]	12.95	5	5	6	0.84156	1.23136	1.35372
82880658	heat shock 70 kDa protein 14 isoform 1 [Homo sapiens]	3.54	2	2	2	0.783357	0.745213	1.47202
194248072	heat shock 70 kDa protein 1A/1B [Homo sapiens]	51.64	17	33	100	2.37577	0.829523	1.08419
124256496	heat shock 70 kDa protein 1-like [Homo sapiens]	28.86	1	17	51	2.03968	0.816136	1.08983
38327039	heat shock 70 kDa protein 4 [Homo sapiens]	51.07	37	38	53	1.0991	0.843722	1.05431
5729877	heat shock cognate 71 kDa protein isoform 1 [Homo sapiens]	58.36	23	39	166	1.41939	0.92824	1.3058
4557647	heat shock factor-binding protein 1 [Homo sapiens]	23.68	2	2	2	0.589876	1.00538	1.49871
557357685	heat shock protein 105 kDa isoform 2 [Homo sapiens]	22.36	11	14	19	0.878315	1.28273	1.55699
440309857	heat shock protein 75 kDa, mitochondrial isoform 2 [Homo sapiens]	27.19	16	17	27	0.811173	1.06481	2.03146
4504517	heat shock protein beta-1 [Homo sapiens]	64.39	12	12	46	6.86644	1.05458	1.11152
21389433	heat shock protein beta-6 [Homo sapiens]	29.38	4	4	9	9.06971	0.828742	0.397472
7657202	heat shock protein beta-7 [Homo sapiens]	20	3	3	3	8.32858	0.996779	0.37153
153792590	heat shock protein HSP 90-alpha isoform 1 [Homo sapiens]	47.89	27	46	146	0.823413	1.05655	1.28997
431822408	heat shock protein HSP 90-beta isoform c [Homo sapiens]	53.64	25	45	149	0.709529	1.11397	1.49917
13676857	heat shock-related 70 kDa protein 2 [Homo sapiens]	36.62	10	25	59	1.56145	1.03582	1.3316
168823443	helicase ARIP4 [Homo sapiens]	3.34	2	2	2	1.8729	1.20845	0.321657
67782311	helicase SKI2W [Homo sapiens]	2.01	3	3	3	0.99294	0.731136	0.816813
146219843	helicase SRCAP [Homo sapiens]	0.59	2	2	2	0.578484	0.885943	1.08484
156105695	helicase with zinc finger domain 2 isoform 2 [Homo sapiens]	3.7	6	6	7	1.18354	1.52814	1.02584
50345292	hematological and neurological expressed 1 protein isoform 3 [Homo sapiens]	13.89	2	2	2	0.887066	1.72813	2.01976
21700763	hematological and neurological expressed 1-like protein [Homo sapiens]	32.63	5	5	6	0.547955	1.10554	1.83113
635574580	hematopoietic lineage cell-specific protein isoform 2 [Homo sapiens]	23.61	10	10	12	1.27977	1.57526	1.55744
68342038	hematopoietic progenitor cell antigen CD34 isoform a precursor [Homo sapiens]	16.1	3	3	4	0.706743	1.42081	0.0872029
4504437	heme oxygenase 1 [Homo sapiens]	13.89	4	4	4	0.135267	0.677284	0.244466
555943926	heme oxygenase 2 isoform c [Homo sapiens]	6.27	2	2	2	0.846552	0.903004	1.34494
20336761	heme-binding protein 1 [Homo sapiens]	46.03	7	7	9	1.07776	0.515025	0.501174
7657603	heme-binding protein 2 [Homo sapiens]	32.68	6	6	6	1.70337	0.804309	0.963261
4504345	hemoglobin subunit alpha [Homo sapiens]	69.72	9	9	401	6.94536	1.75161	3.77138
4504349	hemoglobin subunit beta [Homo sapiens]	94.56	7	13	538	7.68044	1.67773	4.67237
4504351	hemoglobin subunit delta [Homo sapiens]	94.56	7	13	248	7.77903	1.67283	4.65323
4885393	hemoglobin subunit epsilon [Homo sapiens]	18.37	1	3	39	12.7056	2.25243	5.63003
6715607	hemoglobin subunit gamma-2 [Homo sapiens]	73.47	8	10	47	11.1513	2.00042	5.37366
11321561	hemopexin precursor [Homo sapiens]	50.43	20	20	105	0.511545	0.957453	0.170474
148747866	heparan-sulfate 6-O-sulfotransferase 1 [Homo sapiens]	7.06	2	2	2	0.732352	0.505367	0.139165
73858566	heparin cofactor 2 precursor [Homo sapiens]	27.45	12	12	13	0.39549	0.618746	0.10166
4758516	hepatoma-derived growth factor isoform a [Homo sapiens]	79.17	1	18	29	0.3893	1.62586	1.01454
186928821	hepatoma-derived growth factor isoform c [Homo sapiens]	85.84	1	17	27	0.375483	1.62586	1.01454
14249158	hepatoma-derived growth factor-related protein 2 isoform 2 [Homo sapiens]	14.63	8	9	12	0.648212	0.851054	0.734514
7705320	hepatoma-derived growth factor-related protein 3 [Homo sapiens]	19.7	3	4	4	0.892003	0.933933	0.669604
55956921	heterogeneous nuclear ribonucleoprotein A/B isoform b [Homo sapiens]	32.28	8	10	16	0.548813	0.820129	1.43195
5803036	heterogeneous nuclear ribonucleoprotein A0 [Homo sapiens]	24.92	5	7	19	0.29411	0.818826	0.856465
4504445	heterogeneous nuclear ribonucleoprotein A1 isoform a [Homo sapiens]	45.94	12	16	54	0.415397	0.831024	0.975123
226052117	heterogeneous nuclear ribonucleoprotein C-like 3 [Homo sapiens]	28.33	2	9	15	0.516026	1.11574	1.32078
14110414	heterogeneous nuclear ribonucleoprotein D0 isoform c [Homo sapiens]	41.83	1	17	37	0.437773	0.809773	1.00632
51477708	heterogeneous nuclear ribonucleoprotein D0 isoform d [Homo sapiens]	42.51	1	17	36	0.430035	0.797488	1.01852
332801090	heterogeneous nuclear ribonucleoprotein D-like isoform b [Homo sapiens]	25.34	8	10	19	0.434669	0.822247	1.09753
148470397	heterogeneous nuclear ribonucleoprotein F [Homo sapiens]	34.94	8	10	19	0.637372	0.968133	1.60341
74099697	heterogeneous nuclear ribonucleoprotein H2 [Homo sapiens]	40.76	6	13	22	0.575441	0.935541	1.00107
14141159	heterogeneous nuclear ribonucleoprotein H3 isoform b [Homo sapiens]	31.42	7	8	18	0.550206	0.808577	0.687213
52632383	heterogeneous nuclear ribonucleoprotein L isoform a [Homo sapiens]	42.61	18	19	38	0.613543	0.839818	0.991215
228008293	heterogeneous nuclear ribonucleoprotein Q isoform 5 [Homo sapiens]	44.92	17	21	41	0.784506	1.51566	1.27209
5031755	heterogeneous nuclear ribonucleoprotein R isoform 2 [Homo sapiens]	37.28	19	23	39	0.519265	0.799667	1.10993
14141161	heterogeneous nuclear ribonucleoprotein U isoform b [Homo sapiens]	35.86	29	29	76	0.501274	0.944755	1.042
118601081	heterogeneous nuclear ribonucleoprotein U-like protein 2 [Homo sapiens]	37.08	26	26	42	0.696602	0.952263	1.20917
117190174	heterogeneous nuclear ribonucleoproteins C1/C2 isoform b [Homo sapiens]	65.87	14	21	42	0.567058	1.06591	1.19481
194097330	hexokinase-3 [Homo sapiens]	4.33	2	4	6	1.56744	1.41196	1.52284
4758344	high affinity immunoglobulin epsilon receptor subunit gamma precursor [Homo sapiens]	23.26	3	3	4	0.626628	1.11979	1.65676
20270186	high mobility group nucleosome-binding domain-containing protein 3 isoform HMGN3a [Homo sapiens]	36.36	3	3	5	0.449895	0.716872	0.736764
4504425	high mobility group protein B1 [Homo sapiens]	40	11	12	44	0.508951	0.996779	0.938373
11321591	high mobility group protein B2 [Homo sapiens]	39.71	9	11	21	0.650267	1.12597	1.75239
669033279	high mobility group protein B3 isoform a [Homo sapiens]	43.5	6	7	10	0.505876	2.43049	2.29925
22208967	high mobility group protein HMG-I/HMG-Y isoform a [Homo sapiens]	55.14	1	6	10	0.567848	1.27347	1.13864
22208973	high mobility group protein HMG-I/HMG-Y isoform b [Homo sapiens]	50	1	6	7	0.629484	0.938377	1.14335
4504431	high mobility group protein HMGI-C isoform a [Homo sapiens]	62.39	6	6	16	0.90107	1.6006	0.264375
294489216	highly divergent homeobox isoform 2 [Homo sapiens]	13.29	3	3	4	0.968868	0.743656	0.128735
19913441	hippocalcin-like protein 1 [Homo sapiens]	19.17	2	4	5	1.4579	0.958406	1.05751
5901970	histamine N-methyltransferase isoform 1 [Homo sapiens]	15.75	3	4	5	1.21045	0.719589	0.605511
4885413	histidine triad nucleotide-binding protein 1 [Homo sapiens]	48.41	5	5	8	1.81224	0.812039	1.18559
14211923	histidine triad nucleotide-binding protein 2, mitochondrial precursor [Homo sapiens]	41.72	5	5	5	1.05439	0.931902	1.64383
189217863	histidine triad nucleotide-binding protein 3 [Homo sapiens]	13.19	2	2	2	2.23442	1.00367	1.0239
4504489	histidine-rich glycoprotein precursor [Homo sapiens]	25.52	10	10	18	0.718194	1.45144	0.278576
384475554	histidine--tRNA ligase, cytoplasmic isoform 3 [Homo sapiens]	25.56	8	12	16	1.25451	0.952623	1.13151
374349207	histone acetyltransferase KAT6B isoform 3 [Homo sapiens]	3.93	3	3	3	0.61837	0.951082	0.0825965
10800144	histone cluster 1, H2aj [Homo sapiens]	41.41	1	6	61	0.647404	0.778696	0.81724
13128860	histone deacetylase 1 [Homo sapiens]	20.33	5	7	9	0.756428	1.02072	1.30379
13128862	histone deacetylase 3 [Homo sapiens]	3.97	1	2	2	0.788529	1.02213	0.938364
13128864	histone deacetylase 6 [Homo sapiens]	3.29	3	3	3	1.14835	0.920652	2.03496
17158039	histone deacetylase 9 isoform 1 [Homo sapiens]	2.37	2	2	2	0.964536	0.889451	0.553908
215490089	histone deacetylase complex subunit SAP18 [Homo sapiens]	26.74	6	6	7	0.533866	1.03027	1.16887
4506783	histone deacetylase complex subunit SAP30 [Homo sapiens]	9.55	2	2	2	1.67644	0.648928	0.996364
4885371	histone H1.0 [Homo sapiens]	24.23	5	5	19	0.839235	1.37633	1.168
4885373	histone H1.1 [Homo sapiens]	23.26	3	7	21	0.577589	0.989833	0.872918
4885375	histone H1.2 [Homo sapiens]	39.44	4	13	41	0.598989	0.991951	0.980178
4885377	histone H1.3 [Homo sapiens]	33.48	3	10	35	0.678578	0.991951	0.877762
4885379	histone H1.4 [Homo sapiens]	35.16	2	11	51	0.598989	1.21628	1.10589
4885381	histone H1.5 [Homo sapiens]	34.51	9	13	45	0.77733	2.0024	2.36958
5174449	histone H1x [Homo sapiens]	39.91	9	9	13	0.570936	1.12296	0.769542
4504245	histone H2A type 1-C [Homo sapiens]	40.77	1	6	59	0.647404	0.767432	0.817176
4504255	histone H2A.Z [Homo sapiens]	31.25	2	4	38	0.621694	0.756127	0.780683
4504253	histone H2AX [Homo sapiens]	33.57	5	8	51	0.645734	0.780436	0.931314
10800140	histone H2B type 1-B [Homo sapiens]	58.73	2	9	85	0.581552	0.81248	1.18068
10800138	histone H2B type 1-D [Homo sapiens]	58.73	0	9	84	0.579202	0.791049	1.16452
4504259	histone H2B type 1-L [Homo sapiens]	58.73	1	9	78	0.571976	0.77026	1.19765
183076548	histone H3.2 [Homo sapiens]	17.65	2	4	31	0.855655	1.01761	0.974365
4504279	histone H3.3 [Homo sapiens]	17.65	2	4	31	0.855655	1.00685	0.974365
188528667	histone H3.3C [Homo sapiens]	13.33	1	2	21	0.908956	1.0032	0.932635
4504323	histone H4 [Homo sapiens]	54.37	9	9	108	0.784964	1.01074	1.28408
296531353	histone lysine demethylase PHF8 isoform 4 [Homo sapiens]	3.76	2	2	2	0.842287	0.773367	0.104243
5032027	histone-binding protein RBBP4 isoform a [Homo sapiens]	29.18	6	11	15	0.653752	1.18942	1.43003
156142199	histone-lysine N-methyltransferase EHMT2 isoform b [Homo sapiens]	3.06	2	2	2	0.690683	0.573702	0.416028
21361437	HIV Tat-specific factor 1 [Homo sapiens]	16.16	10	10	14	0.797614	1.30585	1.20785
24797067	HLA class I histocompatibility antigen, A-1 alpha chain precursor [Homo sapiens]	41.37	3	11	29	1.4096	1.28123	2.51917
62912479	HLA class I histocompatibility antigen, alpha chain E precursor [Homo sapiens]	13.97	1	4	6	0.866572	1.71689	2.54382
4504415	HLA class I histocompatibility antigen, alpha chain G precursor [Homo sapiens]	13.91	1	3	4	1.971	1.71689	4.64635
339882741	HLA class I histocompatibility antigen, Cw-1 alpha chain precursor [Homo sapiens]	38.25	3	11	24	1.36729	1.48243	3.58208
10835071	HLA class II histocompatibility antigen gamma chain isoform b [Homo sapiens]	37.93	8	8	11	0.76762	0.942145	1.55864
301129275	HLA class II histocompatibility antigen, DM beta chain precursor [Homo sapiens]	7.22	2	2	2	0.948457	1.66016	1.0891
24797076	HLA class II histocompatibility antigen, DP beta 1 chain precursor [Homo sapiens]	10.85	3	4	6	1.45119	0.994014	1.43751
150418002	HLA class II histocompatibility antigen, DQ beta 1 chain isoform 1 precursor [Homo sapiens]	12.26	3	3	3	1.62809	2.07698	2.48751
52426774	HLA class II histocompatibility antigen, DR alpha chain precursor [Homo sapiens]	27.56	5	5	12	1.19651	0.884249	2.29606
7710121	homeobox protein engrailed-2 [Homo sapiens]	13.51	2	2	2	2.2474	0.809225	0.313614
40354216	homeobox protein SIX5 [Homo sapiens]	4.33	1	2	3	1.4848	1.16846	1.44823
21264587	homeodomain-only protein isoform b [Homo sapiens]	13.7	2	2	2	2.67412	2.026	0.787367
98986457	host cell factor 1 [Homo sapiens]	12.78	18	18	22	0.685757	0.957364	1.01955
19923193	hsc70-interacting protein isoform 1 [Homo sapiens]	30.35	10	10	17	1.04498	0.752244	0.760953
662236737	hsp70-binding protein 1 isoform 1 [Homo sapiens]	20.99	1	5	9	0.897645	0.744749	0.415039
5901922	hsp90 co-chaperone Cdc37 [Homo sapiens]	30.42	13	13	21	1.15571	1.14342	1.1358
321117267	HSPE1-MOB4 protein [Homo sapiens]	25.67	2	7	17	0.970559	1.68866	3.08752
90903231	huntingtin [Homo sapiens]	1.34	2	2	2	0.668223	0.520959	0.177195
342307096	huntingtin-interacting protein 1 isoform 2 [Homo sapiens]	6.8	7	7	7	2.57612	1.3706	1.55244
733605941	huntingtin-interacting protein 1-related protein isoform 3 [Homo sapiens]	3.98	2	2	2	1.08954	0.981681	1.04856
295054188	hyaluronan-binding protein 2 isoform 2 [Homo sapiens]	12.36	5	5	7	0.43948	0.737896	0.211552
133922590	hydroxyacid-oxoacid transhydrogenase, mitochondrial [Homo sapiens]	6.42	2	2	5	1.52902	0.796361	0.126818
296179429	hydroxyacyl-coenzyme A dehydrogenase, mitochondrial isoform 2 precursor [Homo sapiens]	33.12	12	12	14	1.57036	0.461857	1.06062
94538320	hydroxyacylglutathione hydrolase, mitochondrial isoform 2 [Homo sapiens]	21.15	1	5	5	3.45301	0.791469	1.61081
62198232	hydroxymethylglutaryl-CoA lyase, mitochondrial isoform 1 precursor [Homo sapiens]	27.08	8	8	11	1.18312	0.934063	2.06886
38424083	hydroxysteroid 11-beta-dehydrogenase 1-like protein isoform d [Homo sapiens]	15.79	2	2	3	10.5382	3.31745	0.264843
308044580	hydroxysteroid dehydrogenase-like protein 2 isoform 2 [Homo sapiens]	17.39	5	5	5	0.92067	0.512122	0.86747
4504483	hypoxanthine-guanine phosphoribosyltransferase [Homo sapiens]	36.7	7	7	11	1.46296	1.48242	2.38668
195976805	hypoxia up-regulated protein 1 precursor [Homo sapiens]	35.24	28	29	44	0.959753	1.14331	1.86759
209862839	IgG receptor FcRn large subunit p51 precursor [Homo sapiens]	13.7	4	4	4	1.17045	1.06309	0.833963
7705819	immediate early response 3-interacting protein 1 precursor [Homo sapiens]	34.15	2	2	2	0.985776	1.2851	1.51632
21489959	immunoglobulin J chain precursor [Homo sapiens]	32.08	5	5	6	1.38217	1.68258	0.903278
295986608	immunoglobulin lambda-like polypeptide 5 isoform 1 [Homo sapiens]	34.58	6	6	59	1.10154	1.939	0.338301
41582239	immunoglobulin superfamily containing leucine-rich repeat protein precursor [Homo sapiens]	17.52	6	6	8	0.936085	3.37883	0.638075
4557663	immunoglobulin-binding protein 1 [Homo sapiens]	16.22	5	5	5	1.04898	1.14572	1.31167
4504897	importin subunit alpha-1 [Homo sapiens]	14.74	7	7	8	1.08821	3.1762	4.44706
4504901	importin subunit alpha-3 [Homo sapiens]	9.4	2	5	5	1.71706	0.984462	1.54573
34485722	importin subunit alpha-4 [Homo sapiens]	12.09	3	6	6	1.70338	1.19659	1.73756
222144293	importin subunit alpha-5 [Homo sapiens]	10.78	2	5	5	1.48206	0.894948	2.09343
19923142	importin subunit beta-1 isoform 1 [Homo sapiens]	29	22	22	33	1.04454	0.980383	1.23419
62460637	importin-4 [Homo sapiens]	4.63	5	5	5	0.531093	1.00542	1.52616
24797086	importin-5 [Homo sapiens]	17.4	16	16	21	1.52229	1.49558	1.84725
5453998	importin-7 [Homo sapiens]	8.96	8	8	10	1.44209	1.30175	2.1938
21361659	importin-9 [Homo sapiens]	7.2	7	7	9	0.838175	1.19179	1.42546
307775443	inactive phospholipase D5 isoform 1 [Homo sapiens]	6.16	2	2	2	0.858836	1.33204	0.152394
544063432	inactive serine protease PAMR1 isoform d precursor [Homo sapiens]	3.45	2	2	2	1.24846	2.12019	0.669407
22902130	inactive tyrosine-protein kinase 7 isoform d precursor [Homo sapiens]	17.06	14	14	15	0.232406	0.885352	0.883249
4504577	indoleamine 2,3-dioxygenase 1 [Homo sapiens]	15.63	5	5	5	1.16598	1.17553	2.95737
189083832	inhibitor of growth protein 4 isoform 6 [Homo sapiens]	14.53	2	2	2	2.9086	2.42315	0.0710946
300863151	inhibitor of nuclear factor kappa-B kinase subunit epsilon isoform 3 [Homo sapiens]	3.65	1	2	2	4.31313	1.70508	1.03212
24233517	inhibitor of nuclear factor kappa-B kinase-interacting protein isoform 1 [Homo sapiens]	26.79	9	11	14	0.435157	0.919123	0.704601
42491362	inhibitor of nuclear factor kappa-B kinase-interacting protein isoform 2 [Homo sapiens]	17.14	3	6	7	0.452397	0.995181	0.885145
264681410	inner nuclear membrane protein Man1 isoform 2 [Homo sapiens]	11.87	7	7	10	0.587875	0.910211	0.733071
11056044	inorganic pyrophosphatase [Homo sapiens]	69.2	19	20	43	1.1791	1.14251	2.66981
29171702	inorganic pyrophosphatase 2, mitochondrial isoform 1 precursor [Homo sapiens]	40.42	10	11	20	1.05631	0.868494	1.65775
217035150	inosine-5'-monophosphate dehydrogenase 1 isoform g [Homo sapiens]	7.16	2	3	3	1.35677	1.57203	1.73362
66933016	inosine-5'-monophosphate dehydrogenase 2 [Homo sapiens]	37.74	13	14	16	0.893771	1.09453	1.10951
269954692	inositol 1,4,5-trisphosphate receptor type 1 isoform 2 [Homo sapiens]	7.53	11	18	18	3.53411	0.86034	0.795617
95147335	inositol 1,4,5-trisphosphate receptor type 2 [Homo sapiens]	4.04	2	11	11	2.21519	0.941986	1.17207
5031789	inositol monophosphatase 1 isoform 1 [Homo sapiens]	17.33	5	5	6	1.48392	0.770192	0.985249
157388900	inositol monophosphatase 3 [Homo sapiens]	5.85	2	2	2	1.17065	1.1426	1.69687
358438328	inositol-3-phosphate synthase 1 isoform 4 [Homo sapiens]	35.12	11	11	17	1.24495	1.49948	1.01182
155969707	insulin-degrading enzyme isoform 1 [Homo sapiens]	6.77	6	6	9	1.36376	1.1392	1.4196
56118219	insulin-like growth factor 2 mRNA-binding protein 2 isoform b [Homo sapiens]	14.21	6	7	7	0.41637	1.496	1.32716
30795212	insulin-like growth factor 2 mRNA-binding protein 3 [Homo sapiens]	24.7	11	12	14	1.22543	2.07656	2.13986
108796063	insulin-like growth factor II isoform 1 preproprotein [Homo sapiens]	13.89	2	2	2	1.00996	1.81297	0.507529
55925576	insulin-like growth factor-binding protein 2 precursor [Homo sapiens]	32.01	8	8	12	0.6287	4.43876	0.470319
62243068	insulin-like growth factor-binding protein 3 isoform b precursor [Homo sapiens]	8.59	2	2	2	0.56117	1.44525	0.295728
62243290	insulin-like growth factor-binding protein 4 precursor [Homo sapiens]	15.5	3	3	3	0.911501	1.28093	0.466201
10834982	insulin-like growth factor-binding protein 5 precursor [Homo sapiens]	25	6	6	6	0.579533	1.28676	0.225762
359465608	insulin-like growth factor-binding protein 7 isoform 2 precursor [Homo sapiens]	24.37	4	4	6	2.4756	2.60467	1.07664
4826772	insulin-like growth factor-binding protein complex acid labile subunit isoform 2 precursor [Homo sapiens]	16.03	8	8	8	0.503213	0.841536	0.200069
291084739	integral membrane protein DGCR2/IDD isoform 3 precursor [Homo sapiens]	5.73	2	2	2	0.571197	0.839916	0.0788199
160948599	integrator complex subunit 1 [Homo sapiens]	1.74	3	3	3	0.588094	0.94969	1.00496
39995084	integrator complex subunit 3 [Homo sapiens]	4.13	3	3	4	0.686184	1.00869	0.421513
90193622	integrator complex subunit 6 isoform b [Homo sapiens]	3.89	2	2	2	1.65419	0.505486	0.157843
31657142	integrin alpha-1 precursor [Homo sapiens]	13.06	17	17	20	7.56468	2.09801	0.923609
52485853	integrin alpha-11 precursor [Homo sapiens]	5.13	2	5	5	1.69327	1.32568	1.31247
67191027	integrin alpha-4 precursor [Homo sapiens]	4.65	2	2	6	0.162785	0.156072	0.0480545
56237029	integrin alpha-5 precursor [Homo sapiens]	6.48	6	6	7	1.98331	3.0808	1.21567
223468595	integrin alpha-V isoform 2 precursor [Homo sapiens]	27.35	24	24	30	2.33886	1.39126	1.82945
19743813	integrin beta-1 isoform 1A precursor [Homo sapiens]	26.07	20	20	37	5.15813	1.61558	1.28769
47078292	integrin beta-3 precursor [Homo sapiens]	8.63	6	6	7	3.7776	1.76953	3.02708
4758606	integrin-linked protein kinase isoform 1 [Homo sapiens]	42.92	19	19	33	6.02204	1.323	1.1479
156119625	inter-alpha-trypsin inhibitor heavy chain H1 isoform a precursor [Homo sapiens]	19.32	15	15	33	0.566402	2.97213	0.298271
70778918	inter-alpha-trypsin inhibitor heavy chain H2 precursor [Homo sapiens]	27.38	25	25	47	0.51352	1.67529	0.2389
133925809	inter-alpha-trypsin inhibitor heavy chain H3 preproprotein [Homo sapiens]	13.48	10	10	13	0.720667	4.39707	0.503898
31542984	inter-alpha-trypsin inhibitor heavy chain H4 isoform 1 precursor [Homo sapiens]	25.38	21	21	36	0.556888	0.998687	0.237771
49355778	inter-alpha-trypsin inhibitor heavy chain H5 isoform 3 precursor [Homo sapiens]	11.4	5	5	5	5.3711	1.1008	0.739134
167466198	intercellular adhesion molecule 1 precursor [Homo sapiens]	20.49	9	9	11	1.11895	1.50847	1.85935
24308115	interferon regulatory factor 2-binding protein 1 [Homo sapiens]	10.45	3	4	4	0.611784	0.943723	0.61254
116734706	interferon regulatory factor 2-binding protein 2 isoform B [Homo sapiens]	6.48	1	3	4	0.825133	0.995201	0.66454
33457336	interferon regulatory factor 2-binding protein-like [Homo sapiens]	8.04	3	5	5	0.567334	0.833093	1.14076
308199450	interferon regulatory factor 3 isoform 4 [Homo sapiens]	5.33	2	2	2	1.6418	1.13876	1.54513
25282407	interferon regulatory factor 9 [Homo sapiens]	6.36	2	2	2	1.01172	0.930775	1.79356
222136617	interferon-induced GTP-binding protein Mx1 isoform a [Homo sapiens]	50.15	25	29	66	1.07376	0.972158	5.17743
11342664	interferon-induced GTP-binding protein Mx2 [Homo sapiens]	29.23	14	18	30	1.29275	1.07431	4.17893
166706903	interferon-induced guanylate-binding protein 1 [Homo sapiens]	30.57	16	21	40	1.86012	1.34658	4.23886
38327558	interferon-induced guanylate-binding protein 2 [Homo sapiens]	15.4	8	10	13	2.55383	1.31362	2.29611
116534937	interferon-induced protein with tetratricopeptide repeats 1 isoform 1 [Homo sapiens]	36.19	13	15	21	1.35729	0.88445	3.37844
153082755	interferon-induced protein with tetratricopeptide repeats 2 [Homo sapiens]	16.53	7	8	11	1.11635	0.757033	1.52294
31542980	interferon-induced protein with tetratricopeptide repeats 3 isoform a [Homo sapiens]	26.33	11	11	12	1.092	1.07802	3.09305
6912630	interferon-induced protein with tetratricopeptide repeats 5 [Homo sapiens]	4.56	1	3	5	1.37937	0.973876	3.41146
208431829	interferon-induced, double-stranded RNA-activated protein kinase isoform b [Homo sapiens]	20.39	10	10	12	1.06579	1.05355	1.92303
213417919	interferon-inducible double-stranded RNA-dependent protein kinase activator A isoform 3 [Homo sapiens]	18.75	5	5	6	0.722998	0.888709	0.943436
392513662	interleukin enhancer-binding factor 2 isoform 2 [Homo sapiens]	36.65	12	12	23	0.511826	1.12699	1.28302
24234756	interleukin enhancer-binding factor 3 isoform c [Homo sapiens]	34.06	17	22	41	0.437584	1.125	1.00937
166795293	interleukin-1 receptor-associated kinase 4 isoform a [Homo sapiens]	6.3	3	3	3	1.04629	0.841112	1.41342
27894328	interleukin-1 receptor-like 1 isoform 2 precursor [Homo sapiens]	6.4	2	2	2	1.662	1.093	0.220184
384551674	interleukin-12 receptor subunit beta-2 isoform d precursor [Homo sapiens]	4.41	2	2	2	0.375861	0.394063	0.162126
342349321	interleukin-18 isoform 2 proprotein [Homo sapiens]	8.99	2	2	2	0.670879	1.28881	2.23113
6857824	intraflagellar transport protein 27 homolog isoform 2 [Homo sapiens]	12.97	2	2	3	0.849751	0.810622	0.915196
298160996	intraflagellar transport protein 80 homolog isoform b [Homo sapiens]	5.94	2	2	2	0.932707	1.25493	0.26017
149999378	inverted formin-2 isoform 2 [Homo sapiens]	5.73	5	5	5	1.11921	1.06649	0.873454
209862765	iporin [Homo sapiens]	2.18	2	2	2	1.21551	0.481952	0.508334
19923981	IQ domain-containing protein D [Homo sapiens]	10.09	1	2	2	0.477405	1.17479	0.318213
145275200	isoaspartyl peptidase/L-asparaginase [Homo sapiens]	46.43	10	10	13	0.356226	0.544057	1.94646
103471987	isochorismatase domain-containing protein 1 [Homo sapiens]	21.14	6	6	8	0.755231	0.84141	1.06346
209969695	isochorismatase domain-containing protein 2, mitochondrial isoform 1 [Homo sapiens]	24.88	3	3	6	0.765214	0.667352	1.39367
28178821	isocitrate dehydrogenase [NAD] subunit beta, mitochondrial isoform a precursor [Homo sapiens]	18.44	7	7	9	1.6428	1.13737	1.2915
28178838	isocitrate dehydrogenase [NAD] subunit gamma, mitochondrial isoform b precursor [Homo sapiens]	6.84	3	3	3	0.952554	0.634941	1.44448
28178825	isocitrate dehydrogenase [NADP] cytoplasmic [Homo sapiens]	53.38	21	23	47	0.759776	0.856136	1.51965
28178832	isocitrate dehydrogenase [NADP], mitochondrial isoform 1 precursor [Homo sapiens]	41.37	18	20	40	3.24224	1.33584	3.30273
94721239	isoleucine--tRNA ligase, cytoplasmic [Homo sapiens]	18.78	22	22	26	0.840101	1.01147	1.42733
46852147	isoleucine--tRNA ligase, mitochondrial precursor [Homo sapiens]	18.97	15	15	21	1.16878	0.987352	1.63081
226958412	isovaleryl-CoA dehydrogenase, mitochondrial isoform 1 precursor [Homo sapiens]	21.6	2	9	13	0.741506	0.488329	1.03023
401709935	IST1 homolog isoform d [Homo sapiens]	19.1	8	8	11	1.12827	0.956147	1.13172
150456473	janus kinase and microtubule-interacting protein 1 isoform 1 [Homo sapiens]	2.53	2	2	2	14.5233	0.939633	1.24225
12056468	junction plakoglobin [Homo sapiens]	35.57	17	21	32	0.439612	0.536033	1.61544
8393638	junctional adhesion molecule A precursor [Homo sapiens]	22.41	6	6	7	1.05811	1.12501	1.80021
21735575	junctophilin-1 [Homo sapiens]	2.72	2	2	2	1.34072	1.49028	1.50641
68362740	kalirin isoform 3 [Homo sapiens]	3.72	3	3	4	0.66499	0.880237	0.224614
117422433	kallikrein-10 preproprotein [Homo sapiens]	9.42	2	2	7	0.523348	1.11225	0.074145
4506155	kallikrein-6 isoform A preproprotein [Homo sapiens]	13.93	3	3	3	0.982725	2.44039	3.16145
21327705	kallikrein-7 isoform 1 preproprotein [Homo sapiens]	7.11	2	2	2	0.966829	1.00783	4.62144
21361302	kallistatin isoform 2 precursor [Homo sapiens]	20.61	8	8	10	0.358653	1.01529	0.13434
155722990	kanadaptin [Homo sapiens]	2.89	2	2	2	1.11181	1.40778	2.03821
323276651	katanin p60 ATPase-containing subunit A1 isoform 2 [Homo sapiens]	6.11	1	2	3	1.40654	1.96204	1.02586
83779014	katanin p80 WD40 repeat-containing subunit B1 [Homo sapiens]	4.89	2	2	2	4.02113	0.789518	0.279582
206597556	kelch domain-containing protein 7B [Homo sapiens]	9.43	2	2	5	4.26539	1.67525	0.816072
428229668	kelch domain-containing protein 8A [Homo sapiens]	9.14	2	2	2	1.43104	2.64855	1.1463
45333883	kelch repeat and BTB domain-containing protein 6 [Homo sapiens]	5.93	1	2	4	1.12247	0.979338	0.0588855
21359972	kelch repeat and BTB domain-containing protein 7 [Homo sapiens]	5.85	1	2	4	0.949598	1.01923	0.0588855
226442729	kelch-like protein 15 [Homo sapiens]	7.12	2	2	2	0.819102	0.605375	0.0642504
44680141	kelch-like protein 28 [Homo sapiens]	9.98	2	2	2	1.76692	5.18764	0.450367
23397572	kelch-like protein 34 [Homo sapiens]	2.02	2	2	2	1.56264	3.99812	0.619916
284413752	kelch-like protein 5 isoform 4 [Homo sapiens]	5.11	2	2	3	0.423077	2.00031	0.173671
14917115	keratin, type I cuticular Ha1 [Homo sapiens]	12.02	3	4	7	0.402084	0.988998	0.0958992
4557699	keratin, type I cytoskeletal 12 [Homo sapiens]	4.86	1	2	2	0.284034	0.542515	1.079
131412228	keratin, type I cytoskeletal 13 isoform b [Homo sapiens]	8.81	1	4	8	0.131912	0.223368	0.522108
15431310	keratin, type I cytoskeletal 14 [Homo sapiens]	16.31	1	7	9	0.137265	0.289991	0.634682
4557701	keratin, type I cytoskeletal 17 [Homo sapiens]	20.14	3	9	13	0.216871	0.395669	0.63554
40354195	keratin, type I cytoskeletal 18 [Homo sapiens]	47.44	17	19	26	0.145287	0.594511	0.280486
24234699	keratin, type I cytoskeletal 19 [Homo sapiens]	61	18	27	60	0.148551	0.232847	0.588792
27894337	keratin, type I cytoskeletal 20 [Homo sapiens]	8.73	2	3	3	0.377673	0.763269	0.0777045
153945736	keratin, type I cytoskeletal 27 [Homo sapiens]	8.71	2	2	2	1.30745	0.972861	0.0843877
55956899	keratin, type I cytoskeletal 9 [Homo sapiens]	11.72	3	4	4	0.579009	0.901765	0.238244
14318422	keratin, type II cuticular Hb6 [Homo sapiens]	3.09	1	2	10	0.888417	0.698915	0.640907
119395750	keratin, type II cytoskeletal 1 [Homo sapiens]	9.94	4	7	9	1.34573	2.09181	0.868964
47132620	keratin, type II cytoskeletal 2 epidermal [Homo sapiens]	10.8	3	6	7	0.463971	0.870524	0.546088
153791670	keratin, type II cytoskeletal 2 oral [Homo sapiens]	14.73	3	6	14	0.784257	0.692134	0.645127
119395754	keratin, type II cytoskeletal 5 [Homo sapiens]	5.76	1	5	13	0.708891	0.723222	0.662168
153791158	keratin, type II cytoskeletal 75 [Homo sapiens]	7.8	1	5	12	0.887981	0.71064	0.645127
32567786	keratin, type II cytoskeletal 79 [Homo sapiens]	6.17	1	4	11	0.945661	0.698278	0.618587
372466577	keratin, type II cytoskeletal 8 isoform 2 [Homo sapiens]	51.14	24	31	89	0.309252	0.649579	0.672208
5730027	KH domain-containing, RNA-binding, signal transduction-associated protein 1 isoform 1 [Homo sapiens]	21.67	6	6	11	0.375013	0.728799	1.2475
24308113	KIF1-binding protein [Homo sapiens]	4.67	1	2	3	8.62057	3.32993	0.85004
45446749	kinesin heavy chain isoform 5A [Homo sapiens]	10.66	3	9	13	1.82209	1.24941	1.26335
4758650	kinesin heavy chain isoform 5C [Homo sapiens]	13.06	3	11	15	1.80561	1.21575	1.28979
33620730	kinesin light chain 1 isoform 1 [Homo sapiens]	15.18	5	8	9	1.54003	1.19761	1.11101
198041728	kinesin light chain 2 isoform 2 [Homo sapiens]	6.61	1	3	5	2.99861	1.07292	1.01067
573459761	kinesin light chain 4 isoform d [Homo sapiens]	8.49	2	4	4	1.40539	1.13093	1.19521
4758648	kinesin-1 heavy chain [Homo sapiens]	34.58	24	32	42	1.87301	1.13376	1.54203
13699824	kinesin-like protein KIF11 [Homo sapiens]	3.5	4	4	4	0.99265	1.31234	0.112626
157738629	kinesin-like protein KIF13A isoform d [Homo sapiens]	4.52	4	4	4	1.66977	1.86322	1.16789
41393559	kinesin-like protein KIF1B isoform alpha [Homo sapiens]	3.12	1	3	4	1.23024	1.16485	0.427978
40254834	kinesin-like protein KIF1C [Homo sapiens]	2.81	1	3	3	1.6996	2.53665	0.868954
5032013	kinesin-like protein KIF20A [Homo sapiens]	3.26	2	2	2	0.64292	0.642589	0.233975
46049114	kinesin-like protein KIF20B isoform 2 [Homo sapiens]	1.8	3	3	3	1.78916	1.34928	0.8518
83716024	kinesin-like protein KIF21B isoform 2 [Homo sapiens]	2.65	2	2	2	1.34748	0.999135	0.148234
345441817	kinesin-like protein KIF2A isoform 3 [Homo sapiens]	4.52	3	3	3	1.13056	0.926292	1.36169
145275216	kinesin-like protein KIF2B [Homo sapiens]	4.75	2	2	4	1.0264	0.261919	0.0872298
4758646	kinesin-like protein KIF3B [Homo sapiens]	2.14	2	2	2	1.25269	0.938545	0.830545
4504893	kininogen-1 isoform 2 precursor [Homo sapiens]	45.9	19	19	44	0.600913	1.00123	0.175486
209969812	KN motif and ankyrin repeat domain-containing protein 2 isoform 2 [Homo sapiens]	17.16	13	13	13	3.5693	1.23353	0.894658
117676403	KRR1 small subunit processome component homolog [Homo sapiens]	5.51	2	2	2	0.859321	1.36385	1.60134
194248077	Krueppel-like factor 4 [Homo sapiens]	6.26	2	2	2	0.620329	0.777244	0.0968356
32313599	kunitz-type protease inhibitor 1 isoform 1 precursor [Homo sapiens]	14.37	5	5	5	0.529108	1.07819	1.32986
260656008	kunitz-type protease inhibitor 2 isoform b precursor [Homo sapiens]	18.46	4	4	4	0.6961	0.638771	0.425572
56713256	kynurenine--oxoglutarate transaminase 3 isoform 2 [Homo sapiens]	20	6	6	7	1.18856	0.979702	1.44098
167830475	lactadherin isoform a preproprotein [Homo sapiens]	17.83	6	6	6	0.785771	0.937561	0.216856
32481206	lactase-phlorizin hydrolase preproprotein [Homo sapiens]	1.5	2	2	2	1.57239	1.67282	0.108824
312433998	lactotransferrin isoform 2 [Homo sapiens]	36.94	24	24	29	4.8323	0.712378	1.46219
118402586	lactoylglutathione lyase [Homo sapiens]	59.78	10	10	22	0.92342	0.640461	1.16501
27436946	lamin isoform A [Homo sapiens]	62.05	3	53	184	0.803655	0.603871	0.614722
5031875	lamin isoform C [Homo sapiens]	66.61	1	51	181	0.811471	0.614284	0.623823
5031877	lamin-B1 isoform 1 [Homo sapiens]	47.61	28	33	49	0.613581	1.1709	1.33663
388240801	lamin-B2 [Homo sapiens]	55.97	17	38	62	0.434287	0.492053	0.48391
38788416	laminin subunit alpha-1 precursor [Homo sapiens]	3.48	7	7	7	0.7323	1.91786	0.379623
119466532	laminin subunit alpha-2 isoform b precursor [Homo sapiens]	4.94	11	11	13	1.32458	0.499233	0.174077
732170491	laminin subunit alpha-3 isoform 3 precursor [Homo sapiens]	4.24	9	10	10	3.92224	1.84256	0.527278
380503846	laminin subunit alpha-4 isoform 2 precursor [Homo sapiens]	22.25	32	32	38	10.6456	2.71182	1.01013
167614504	laminin subunit beta-1 precursor [Homo sapiens]	16.35	26	26	33	1.56239	2.10074	0.672094
119703755	laminin subunit beta-2 precursor [Homo sapiens]	34.09	51	51	88	5.66678	1.11851	0.470575
189083719	laminin subunit beta-3 precursor [Homo sapiens]	9.81	8	8	8	0.55928	1.76592	0.947741
145309326	laminin subunit gamma-1 precursor [Homo sapiens]	34.8	46	46	76	5.72074	1.84472	0.555807
157419140	laminin subunit gamma-2 isoform b precursor [Homo sapiens]	7.29	7	7	9	0.378214	2.2438	0.927451
23821023	L-amino-acid oxidase isoform 1 precursor [Homo sapiens]	27.34	14	14	19	0.792421	1.51608	3.26381
20357568	L-aminoadipate-semialdehyde dehydrogenase-phosphopantetheinyl transferase [Homo sapiens]	8.74	3	3	3	0.844918	0.513197	1.29439
212274337	lanC-like protein 1 [Homo sapiens]	15.04	6	6	6	1.5508	0.670949	0.527189
109809739	la-related protein 7 isoform 1 [Homo sapiens]	4.12	2	2	2	0.616022	0.790077	0.730969
223029424	large subunit GTPase 1 homolog [Homo sapiens]	4.56	3	3	3	0.936471	0.979061	1.1255
261337169	latent-transforming growth factor beta-binding protein 1 isoform 4 precursor [Homo sapiens]	18.99	19	20	24	4.6015	4.13054	0.804999
4557733	latent-transforming growth factor beta-binding protein 2 precursor [Homo sapiens]	19.22	27	27	38	0.605228	1.35436	0.342857
18497288	latent-transforming growth factor beta-binding protein 3 isoform 2 precursor [Homo sapiens]	7.25	6	7	9	1.27596	3.81056	0.699076
110347437	latent-transforming growth factor beta-binding protein 4 isoform c precursor [Homo sapiens]	25.63	28	28	37	1.61774	1.07007	0.307657
194473714	latexin [Homo sapiens]	12.16	2	2	2	0.848717	1.3074	0.956026
663071061	latrophilin-2 isoform 3 preproprotein [Homo sapiens]	2.05	2	2	2	0.736464	0.670035	0.65399
74136552	LDLR chaperone MESD precursor [Homo sapiens]	15.38	3	3	3	0.468452	0.964866	0.837395
112380630	leiomodin-1 [Homo sapiens]	23	16	16	20	14.6509	0.831762	0.719973
31044432	LEM domain-containing protein 2 isoform 1 [Homo sapiens]	12.52	5	5	6	0.641288	0.710297	0.771517
62739161	lethal(2) giant larvae protein homolog 2 isoform a [Homo sapiens]	3.45	3	3	3	0.606023	1.07763	0.295784
216548085	leucine zipper protein 1 [Homo sapiens]	2.32	2	2	2	1.41119	1.48954	1.13788
262263420	leucine-, glutamate- and lysine-rich protein 1 isoform 1 [Homo sapiens]	4.91	3	3	5	2.00515	2.04216	0.228393
16418467	leucine-rich alpha-2-glycoprotein precursor [Homo sapiens]	20.46	7	7	13	0.850606	2.78766	0.346515
584277014	leucine-rich repeat and calponin homology domain-containing protein 4 isoform 2 [Homo sapiens]	4.29	2	2	2	0.618855	2.1528	1.69239
120953300	leucine-rich repeat and IQ domain-containing protein 1 [Homo sapiens]	2.85	3	3	3	0.977631	0.814583	0.33052
436408716	leucine-rich repeat-containing protein 14 [Homo sapiens]	4.46	2	2	2	0.753579	1.23316	0.246529
288541297	leucine-rich repeat-containing protein 15 isoform b precursor [Homo sapiens]	5.68	3	3	3	2.03745	4.87947	3.87139
21361633	leucine-rich repeat-containing protein 40 [Homo sapiens]	16.78	10	10	12	1.58692	1.05428	1.25014
24308207	leucine-rich repeat-containing protein 47 [Homo sapiens]	36.02	17	17	22	0.748518	0.690848	0.8635
40254924	leucine-rich repeat-containing protein 59 [Homo sapiens]	25.73	8	8	12	0.907137	1.26437	2.32949
61742775	leucyl-cystinyl aminopeptidase isoform 2 [Homo sapiens]	7.91	5	5	5	1.19325	0.902632	1.01141
148747397	leukemia-associated protein 7 [Homo sapiens]	26.25	3	3	5	0.672243	0.807989	0.172342
13489087	leukocyte elastase inhibitor [Homo sapiens]	35.09	11	11	14	0.284414	0.77629	0.422343
4502673	leukocyte surface antigen CD47 isoform 1 precursor [Homo sapiens]	13.93	1	5	8	1.21077	0.96202	2.68885
375331879	leukotriene A-4 hydrolase isoform 2 [Homo sapiens]	27.09	14	14	25	0.992072	0.497083	0.626633
7657309	LIM and cysteine-rich domains protein 1 isoform 1 [Homo sapiens]	43.84	14	14	17	2.62217	1.33254	1.01795
301601611	LIM and senescent cell antigen-like-containing domain protein 1 isoform a [Homo sapiens]	30.75	8	11	13	2.71534	1.12318	0.86483
374858060	LIM and senescent cell antigen-like-containing domain protein 2 isoform 4 [Homo sapiens]	24.34	2	5	7	5.58169	1.27546	0.86483
5453710	LIM and SH3 domain protein 1 isoform a [Homo sapiens]	49.43	16	16	32	3.44168	1.15979	1.0547
7705373	LIM domain and actin-binding protein 1 isoform 2 [Homo sapiens]	22.79	15	15	17	0.791576	1.11866	1.03916
73390140	LIM domain kinase 2 isoform 1 [Homo sapiens]	3.64	2	3	3	0.932604	0.967944	3.88733
33598968	LIM domain only protein 7 isoform 1 [Homo sapiens]	8.75	2	10	10	1.55953	1.20502	1.06542
195546926	LIM domain-binding protein 2 isoform b [Homo sapiens]	12.69	2	2	2	0.523999	1.39617	0.13258
29171740	lipid phosphate phosphohydrolase 3 [Homo sapiens]	7.72	2	2	2	1.05826	1.00473	0.270958
392494079	lipoamide acyltransferase component of branched-chain alpha-keto acid dehydrogenase complex, mitochondrial precursor [Homo sapiens]	14.52	7	7	8	1.42761	0.705677	1.38847
386781463	lipolysis-stimulated lipoprotein receptor isoform 5 [Homo sapiens]	15.16	6	6	6	0.839698	1.15523	3.7043
264681524	lipoma-preferred partner isoform a [Homo sapiens]	42.97	18	18	39	6.30375	1.21346	0.896814
31652249	lipopolysaccharide-binding protein precursor [Homo sapiens]	11.23	5	5	8	0.430926	1.79676	0.201898
345498499	lipopolysaccharide-responsive and beige-like anchor protein isoform 1 [Homo sapiens]	2.03	5	5	5	0.350251	0.485617	0.937706
224458288	lipoxygenase homology domain-containing protein 1 isoform 2 [Homo sapiens]	4.04	2	2	5	0.615458	0.834054	0.0520368
29171753	liprin-alpha-1 isoform a [Homo sapiens]	7.26	4	6	6	1.39987	1.06075	0.535964
747811797	liprin-alpha-4 isoform 2 [Homo sapiens]	2.84	1	3	3	1.74373	1.1024	0.953768
312032473	liprin-beta-1 isoform 4 [Homo sapiens]	20	17	17	18	0.81409	0.740122	0.735603
407020535	lisH domain-containing protein ARMC9 isoform 1 [Homo sapiens]	5.13	3	3	3	1.05258	0.85507	0.652262
149363685	little elongation complex subunit 1 [Homo sapiens]	2.12	4	4	4	0.877497	0.753647	0.41093
68508957	liver carboxylesterase 1 isoform c precursor [Homo sapiens]	12.37	6	6	6	8.50562	2.2527	1.94715
5031857	L-lactate dehydrogenase A chain isoform 1 [Homo sapiens]	43.07	17	18	67	1.84661	2.18808	2.32394
291575128	L-lactate dehydrogenase B chain [Homo sapiens]	43.41	14	15	61	1.25176	1.14059	1.03573
56790897	LMBR1 domain-containing protein 2 [Homo sapiens]	5.76	2	2	2	0.710109	1.08641	0.3173
451327636	lon protease homolog, mitochondrial isoform 3 [Homo sapiens]	25.43	19	19	23	1.01896	1.18012	1.75012
38524616	long-chain fatty acid transport protein 1 [Homo sapiens]	7.12	3	3	3	0.648262	1.15957	0.663098
13236579	long-chain fatty acid transport protein 3 [Homo sapiens]	4.66	2	2	3	2.87591	0.987764	2.51264
40807357	long-chain fatty acid transport protein 4 [Homo sapiens]	3.11	2	2	2	0.759113	0.978002	0.479063
557878740	long-chain-fatty-acid--CoA ligase 1 isoform c [Homo sapiens]	12.35	8	8	9	2.59208	1.48111	1.53947
42794752	long-chain-fatty-acid--CoA ligase 3 [Homo sapiens]	16.53	7	9	10	1.36062	1.35715	2.00519
4758332	long-chain-fatty-acid--CoA ligase 4 isoform 1 [Homo sapiens]	10.75	4	6	7	1.28851	1.2877	1.11605
299890847	low affinity immunoglobulin gamma Fc region receptor II-b isoform 5 [Homo sapiens]	6.27	2	2	2	1.34954	1.49307	1.91152
189083842	low affinity immunoglobulin gamma Fc region receptor III-A isoform d precursor [Homo sapiens]	10.67	3	3	3	1.37777	1.38171	1.3081
4757714	low molecular weight phosphotyrosine protein phosphatase isoform c [Homo sapiens]	32.91	5	5	7	1.17414	1.52846	0.930917
93102379	low-density lipoprotein receptor-related protein 1B precursor [Homo sapiens]	0.85	2	3	5	0.756052	0.692723	0.0635085
7706425	LSM8 homolog, U6 small nuclear RNA associated [Homo sapiens]	27.08	3	3	4	0.625984	0.885606	1.02235
4505047	lumican precursor [Homo sapiens]	42.9	13	13	105	1.2368	1.21346	0.14427
10835067	lupus La protein [Homo sapiens]	38.73	21	21	31	0.586802	1.1909	1.72401
304571975	L-xylulose reductase isoform 2 [Homo sapiens]	16.12	4	4	5	0.814818	0.936352	1.18675
221316575	lymphocyte function-associated antigen 3 isoform 2 [Homo sapiens]	4.84	2	2	2	1.82618	1.27221	1.15926
10880979	lymphocyte-specific protein 1 isoform 1 [Homo sapiens]	19.76	5	5	5	1.82853	1.70152	0.713335
10092689	LYR motif-containing protein 2 [Homo sapiens]	25	2	2	2	1.69822	5.32591	1.5755
64762484	lys-63-specific deubiquitinase BRCC36 isoform 2 [Homo sapiens]	10.31	3	3	3	0.937372	0.718263	0.952942
54112380	lysine-specific demethylase 2B isoform b [Homo sapiens]	3.64	3	3	3	0.401033	1.06421	0.143919
22547207	lysine-specific demethylase hairless isoform b [Homo sapiens]	3.88	2	2	2	1.1213	0.451329	0.131613
58761546	lysine-specific histone demethylase 1A isoform b [Homo sapiens]	8.8	7	7	8	0.656634	1.03635	1.15536
116256451	lysine-specific histone demethylase 1B [Homo sapiens]	7.46	2	2	3	0.35895	1.30079	0.0787471
5031815	lysine--tRNA ligase isoform 2 [Homo sapiens]	27.81	19	19	24	0.959798	1.02383	1.91201
663429558	lysophospholipase-like protein 1 isoform d [Homo sapiens]	11.56	3	3	3	1.14121	0.880562	0.472153
225703033	lysophospholipid acyltransferase 7 isoform 2 [Homo sapiens]	7.77	3	3	3	0.660609	0.606172	1.24402
4557010	lysosomal acid phosphatase isoform 1 precursor [Homo sapiens]	23.4	6	6	6	0.765439	1.39803	1.77036
119393891	lysosomal alpha-glucosidase preproprotein [Homo sapiens]	6.51	4	4	6	1.0493	1.43491	0.993087
291045220	lysosomal alpha-mannosidase isoform 2 precursor [Homo sapiens]	5.54	4	4	4	0.974615	1.37814	1.09791
189163485	lysosomal protective protein isoform b precursor [Homo sapiens]	10.83	5	5	6	0.733674	1.35004	1.85015
4826940	lysosomal Pro-X carboxypeptidase isoform 1 preproprotein [Homo sapiens]	10.48	5	5	7	0.525725	0.913661	0.944931
5031631	lysosome membrane protein 2 isoform 1 precursor [Homo sapiens]	16.53	8	8	12	0.509325	0.835223	1.04606
4504957	lysosome-associated membrane glycoprotein 2 isoform A precursor [Homo sapiens]	4.39	2	2	2	0.372425	0.657528	0.66371
4557894	lysozyme C precursor [Homo sapiens]	37.16	6	6	8	3.69744	1.46114	0.748698
67782346	lysyl oxidase homolog 1 preproprotein [Homo sapiens]	6.1	2	2	2	1.69557	1.71141	0.334266
4505011	lysyl oxidase homolog 2 precursor [Homo sapiens]	3.88	2	2	2	0.997065	3.6205	0.700887
7661734	m7GpppX diphosphatase [Homo sapiens]	26.71	7	7	8	0.696021	0.942836	0.703146
543173121	macoilin isoform b [Homo sapiens]	5.72	2	2	2	0.814829	1.34354	0.0673458
20357512	macrophage scavenger receptor types I and II isoform type 1 [Homo sapiens]	4.88	3	3	3	0.956365	1.56206	1.06599
371502127	macrophage-capping protein isoform 2 [Homo sapiens]	34.53	9	9	23	1.13285	1.74673	3.25765
215983058	magnesium transporter protein 1 [Homo sapiens]	9.81	4	4	5	0.93497	0.813849	1.35765
507834111	MAGUK p55 subfamily member 2 isoform 6 [Homo sapiens]	10.41	2	2	4	0.189956	0.327824	0.0630792
225703102	major facilitator superfamily domain-containing protein 10 [Homo sapiens]	8.57	3	3	3	0.421209	0.685792	0.777273
345461076	major histocompatibility complex, class II, DR beta 1 precursor [Homo sapiens]	27.82	3	6	8	1.40478	1.58298	3.21974
18641375	major histocompatibility complex, class II, DR beta 5 precursor [Homo sapiens]	26.32	3	5	6	1.03158	2.57653	2.16198
645912966	major vault protein isoform 3 [Homo sapiens]	49.21	36	36	57	1.06262	1.08483	1.16247
5174539	malate dehydrogenase, cytoplasmic isoform 2 [Homo sapiens]	51.8	18	18	33	1.94355	0.835872	1.21994
21735621	malate dehydrogenase, mitochondrial isoform 1 precursor [Homo sapiens]	62.13	3	18	67	1.14756	0.767865	2.22268
538919685	malate dehydrogenase, mitochondrial isoform 2 precursor [Homo sapiens]	74.66	1	16	61	1.12745	0.767865	2.18993
7661948	malectin isoform1 precursor [Homo sapiens]	41.1	12	12	16	0.801574	0.722384	1.50802
7662502	malignant T-cell-amplified sequence 1 isoform 1 [Homo sapiens]	26.52	4	4	6	1.36932	1.10123	1.71116
24111244	MAM domain-containing glycosylphosphatidylinositol anchor protein 1 precursor [Homo sapiens]	2.62	2	2	2	0.924283	1.24975	0.293486
31881779	mannose-1-phosphate guanyltransferase alpha [Homo sapiens]	12.38	5	5	7	1.5364	1.21928	1.47956
11761621	mannose-1-phosphate guanyltransferase beta isoform 2 [Homo sapiens]	28.61	8	8	12	1.57934	1.17347	2.25376
24497519	mannosyl-oligosaccharide 1,2-alpha-mannosidase IA [Homo sapiens]	3.52	2	2	2	1.09819	2.03964	1.0422
225903430	mannosyl-oligosaccharide glucosidase isoform 2 [Homo sapiens]	16.55	10	10	12	0.633622	0.954363	0.962714
32481209	MAP kinase-activated protein kinase 2 isoform 2 [Homo sapiens]	4.5	2	2	2	1.07559	0.956319	1.69388
291084575	MAP7 domain-containing protein 3 isoform 3 [Homo sapiens]	3.8	2	2	2	0.804338	2.37448	0.426747
13491174	MARCKS-related protein [Homo sapiens]	86.67	8	9	15	0.306625	0.713276	1.01866
117938314	marginal zone B- and B1-cell-specific protein precursor [Homo sapiens]	42.33	6	6	9	1.23225	0.779716	4.56397
221316749	mast cell carboxypeptidase A precursor [Homo sapiens]	7.67	3	3	3	31.121	0.822307	0.40878
148005039	mast/stem cell growth factor receptor Kit isoform 2 precursor [Homo sapiens]	3.5	2	3	3	1.84968	0.964363	0.246762
38158015	mastermind-like protein 3 [Homo sapiens]	5.91	2	2	2	0.846051	0.865516	0.177006
13699836	matrilin-4 isoform 3 precursor [Homo sapiens]	18.04	4	4	4	1.19995	0.989143	0.120229
21626466	matrin-3 isoform a [Homo sapiens]	30.7	21	21	34	0.519664	0.74709	0.845338
49574514	matrix Gla protein isoform 2 precursor [Homo sapiens]	15.53	2	2	3	25.2641	1.58898	0.596331
4826834	matrix metalloproteinase-14 preproprotein [Homo sapiens]	7.04	5	5	5	0.606883	1.64507	0.770825
74272287	matrix metalloproteinase-9 preproprotein [Homo sapiens]	4.1	3	3	3	7.08354	4.43086	1.70995
139948432	matrix-remodeling-associated protein 5 precursor [Homo sapiens]	10.08	25	25	27	0.861206	6.15144	1.71209
56549131	matrix-remodeling-associated protein 7 isoform 1 precursor [Homo sapiens]	22.06	1	2	3	3.2427	1.74191	1.06441
543423803	matrix-remodeling-associated protein 8 isoform 3 precursor [Homo sapiens]	5.28	2	2	2	1.11966	1.20054	0.632305
554506554	medium-chain specific acyl-CoA dehydrogenase, mitochondrial isoform c [Homo sapiens]	24.94	9	9	9	0.802667	0.603279	1.54046
46094009	melanoma inhibitory activity protein 2 precursor [Homo sapiens]	2.91	1	2	2	0.756106	1.11994	0.361135
4505085	melanoma-associated antigen B4 [Homo sapiens]	7.8	2	2	2	0.524369	0.943544	0.113286
52632377	melanoma-associated antigen D1 isoform b [Homo sapiens]	2.57	1	2	2	0.479226	1.11601	1.06816
19387846	melanoma-associated antigen D2 [Homo sapiens]	28.71	12	13	15	0.791876	1.58597	1.17539
27502405	membrane cofactor protein isoform 14 precursor [Homo sapiens]	9.17	3	3	3	1.43602	0.95582	1.11557
4502119	membrane primary amine oxidase isoform 1 [Homo sapiens]	21.36	13	14	26	23.1229	1.17759	0.894518
24308237	membrane-associated phosphatidylinositol transfer protein 2 isoform 1 [Homo sapiens]	4.67	2	2	2	0.27895	0.808947	0.291627
5729875	membrane-associated progesterone receptor component 1 isoform 1 [Homo sapiens]	35.9	7	8	15	1.32667	0.678001	0.687697
291621647	membrane-associated progesterone receptor component 2 [Homo sapiens]	33.6	6	7	10	1.35659	0.605095	0.680808
32967264	merlin isoform 7 [Homo sapiens]	5.52	3	3	3	1.18699	0.719729	0.775159
618857509	mesencephalic astrocyte-derived neurotrophic factor precursor [Homo sapiens]	47.03	11	11	15	1.00504	1.21624	1.74504
378548216	metabotropic glutamate receptor 4 isoform 5 [Homo sapiens]	9.42	2	2	2	0.150211	0.292144	0.0171179
4507509	metalloproteinase inhibitor 1 precursor [Homo sapiens]	22.71	4	4	4	0.96942	1.70641	0.640943
4507511	metalloproteinase inhibitor 2 precursor [Homo sapiens]	13.64	2	2	3	0.481276	1.43964	0.351604
4507513	metalloproteinase inhibitor 3 precursor [Homo sapiens]	11.85	3	3	3	6.40279	4.093	0.704643
83367075	metallothionein-1E [Homo sapiens]	34.43	3	3	4	0.512113	1.37886	2.30264
322506112	metastasis-associated protein MTA1 isoform MTA1s [Homo sapiens]	12.56	3	5	6	0.806248	1.15753	0.835447
14141170	metastasis-associated protein MTA2 [Homo sapiens]	19.61	10	12	14	1.04432	1.40114	1.43012
11034825	methionine adenosyltransferase 2 subunit beta isoform 1 [Homo sapiens]	17.07	6	6	6	0.698895	0.677017	0.76217
14043022	methionine--tRNA ligase, cytoplasmic [Homo sapiens]	16	11	11	16	1.0224	1.22233	1.46147
24308436	methionine--tRNA ligase, mitochondrial precursor [Homo sapiens]	3.54	2	2	2	0.985354	1.66441	2.15502
4826830	methyl-CpG-binding protein 2 isoform 1 [Homo sapiens]	24.49	9	9	9	0.509291	0.537913	0.364753
515870065	methylmalonate-semialdehyde dehydrogenase [acylating], mitochondrial isoform 2 precursor [Homo sapiens]	20.11	9	9	10	1.08878	0.63026	0.861698
156105689	methylmalonyl-CoA mutase, mitochondrial precursor [Homo sapiens]	5.07	3	3	3	1.36822	0.961628	0.70975
72534748	methylthioribose-1-phosphate isomerase isoform 1 [Homo sapiens]	18.97	6	6	8	0.816249	1.61686	0.722806
166235186	methylthioribulose-1-phosphate dehydratase [Homo sapiens]	28.51	5	5	8	1.61318	0.963259	1.17712
685504984	methyltransferase-like protein 6 isoform 3 [Homo sapiens]	6.77	2	2	3	1.03908	1.13871	0.145188
667751613	mevalonate kinase isoform b [Homo sapiens]	10.17	2	2	2	0.650902	0.918256	0.137514
8923390	MICOS complex subunit MIC19 [Homo sapiens]	56.83	13	13	16	1.24322	0.964795	1.18967
154354966	MICOS complex subunit MIC60 isoform 3 [Homo sapiens]	32.26	24	24	31	1.43651	1.02327	1.27943
23111005	microfibril-associated glycoprotein 4 isoform 2 precursor [Homo sapiens]	6.27	2	2	3	22.1468	3.34726	0.46785
50726968	microfibrillar-associated protein 1 [Homo sapiens]	18	7	8	9	0.666459	0.939147	1.07772
207028905	microfibrillar-associated protein 2 isoform b precursor [Homo sapiens]	21.43	4	4	8	0.657179	3.33665	0.350115
663071068	microfibrillar-associated protein 5 isoform d precursor [Homo sapiens]	13.51	2	2	6	3.19439	0.277871	0.114217
4758714	microsomal glutathione S-transferase 3 [Homo sapiens]	15.79	2	2	4	1.06517	0.853783	1.21342
153285408	microsomal triglyceride transfer protein large subunit isoform 1 precursor [Homo sapiens]	4.47	3	3	6	0.486583	0.169083	0.0954641
149192843	microtubule-associated protein 10 [Homo sapiens]	2.96	2	2	2	0.737614	0.691277	0.088069
95147555	microtubule-associated protein 1A [Homo sapiens]	3.53	7	8	8	1.91601	1.10274	0.64175
153945728	microtubule-associated protein 1B [Homo sapiens]	13.41	21	22	22	3.95966	1.17865	0.545933
87578255	microtubule-associated protein 2 isoform 4 [Homo sapiens]	5.18	2	2	2	1.45419	1.25749	0.719296
6912494	microtubule-associated protein RP/EB family member 1 [Homo sapiens]	36.57	10	10	18	2.40201	1.41524	1.90863
374081840	microtubule-associated protein RP/EB family member 2 isoform 4 [Homo sapiens]	6.57	2	2	2	1.02122	1.147	0.547268
396080279	midkine isoform a precursor [Homo sapiens]	28.67	5	5	8	0.115671	1.74173	0.460748
14916498	mimecan preproprotein [Homo sapiens]	42.28	12	12	38	2.99205	0.390049	0.149328
29789409	mimitin, mitochondrial [Homo sapiens]	14.2	2	2	2	1.1731	0.76697	0.637635
23308607	minor histocompatibility antigen H13 isoform 1 [Homo sapiens]	12.2	3	3	3	0.845784	1.13234	2.43385
47834348	minor histocompatibility protein HA-1 isoform 1 precursor [Homo sapiens]	2.38	2	2	2	0.732873	0.563337	0.285203
259155315	mitochondrial 2-oxoglutarate/malate carrier protein isoform 2 [Homo sapiens]	24.42	7	7	7	1.12266	1.02533	1.09195
31542713	mitochondrial amidoxime reducing component 2 precursor [Homo sapiens]	15.82	5	5	5	1.04394	0.917651	0.591984
4557403	mitochondrial carnitine/acylcarnitine carrier protein [Homo sapiens]	14.62	3	3	3	1.71476	1.03539	0.960753
7657347	mitochondrial carrier homolog 2 [Homo sapiens]	20.13	5	5	10	1.9488	1.18871	2.25179
151108473	mitochondrial fission 1 protein [Homo sapiens]	16.45	2	2	2	2.30013	0.689155	1.38719
153251771	mitochondrial fission regulator 1-like isoform b [Homo sapiens]	13.17	2	2	2	1.57449	0.741123	0.734934
13375983	mitochondrial glutamate carrier 1 [Homo sapiens]	10.53	3	3	3	0.725215	0.556046	1.61298
11024700	mitochondrial import inner membrane translocase subunit Tim13 [Homo sapiens]	26.32	2	2	4	0.650672	1.04505	2.00503
298231213	mitochondrial import inner membrane translocase subunit TIM14 isoform 2 [Homo sapiens]	35.16	3	3	3	1.03497	0.972524	1.68855
33636719	mitochondrial import inner membrane translocase subunit TIM44 [Homo sapiens]	21.9	9	9	10	1.10237	1.1688	1.68993
6912714	mitochondrial import inner membrane translocase subunit Tim9 isoform a [Homo sapiens]	29.21	2	2	3	1.20745	1.19174	1.12988
7657257	mitochondrial import receptor subunit TOM20 homolog [Homo sapiens]	22.07	4	4	4	1.37124	1.44814	2.12748
9910382	mitochondrial import receptor subunit TOM22 homolog [Homo sapiens]	16.2	2	2	2	1.01396	1.14998	2.48736
21361356	mitochondrial import receptor subunit TOM34 [Homo sapiens]	43.69	10	10	11	0.451766	0.641924	1.06285
49169828	mitochondrial import receptor subunit TOM5 homolog isoform 1 [Homo sapiens]	43.14	4	4	5	0.905401	0.866097	2.36588
54607135	mitochondrial import receptor subunit TOM70 [Homo sapiens]	36.51	19	19	24	1.02245	0.848613	0.934467
223718097	mitochondrial inner membrane protein OXA1L [Homo sapiens]	4.44	3	3	3	0.65512	1.16701	1.93178
117647226	mitochondrial ribonuclease P protein 1 precursor [Homo sapiens]	23.82	10	10	12	1.13625	1.47456	2.63116
545478969	mitochondrial-processing peptidase subunit alpha isoform 3 [Homo sapiens]	17.88	7	7	8	0.98891	1.00375	2.28817
94538354	mitochondrial-processing peptidase subunit beta precursor [Homo sapiens]	16.36	7	8	8	1.06552	0.958172	1.90526
189083768	mitofusin-2 [Homo sapiens]	3.57	2	2	2	1.17158	0.837885	1.17377
20986531	mitogen-activated protein kinase 1 [Homo sapiens]	35.28	9	11	14	1.92926	0.966303	1.32223
20986508	mitogen-activated protein kinase 10 isoform 4 [Homo sapiens]	5.78	1	2	2	9.26228	1.51626	1.27762
4506085	mitogen-activated protein kinase 13 [Homo sapiens]	4.93	1	2	2	15.2675	1.69001	0.537424
91718899	mitogen-activated protein kinase 3 isoform 1 [Homo sapiens]	27.44	7	10	14	1.8155	0.964363	1.21557
282847398	mitogen-activated protein kinase kinase kinase 15 [Homo sapiens]	3.12	2	2	4	0.585367	0.91261	0.114193
336020360	mitogen-activated protein kinase kinase kinase kinase 4 isoform 5 [Homo sapiens]	3	2	3	3	1.01614	1.43652	1.24208
19526767	mitogen-activated protein kinase kinase kinase MLT isoform 2 [Homo sapiens]	7.25	2	2	3	1.68464	0.887941	0.587684
56550081	mitotic checkpoint protein BUB3 isoform b [Homo sapiens]	23.62	7	7	9	0.553256	1.15175	1.06078
519666801	mitotic checkpoint serine/threonine-protein kinase BUB1 isoform 3 [Homo sapiens]	3.11	2	2	3	0.429209	0.294389	0.089892
7706343	mitotic spindle-associated MMXD complex subunit MIP18 [Homo sapiens]	30.67	3	3	3	0.911839	0.924266	1.08937
574957012	MMS19 nucleotide excision repair protein homolog isoform 3 [Homo sapiens]	4.36	4	4	4	1.05748	1.12333	1.40336
148747437	MOB kinase activator 1A [Homo sapiens]	17.13	4	4	5	1.20333	1.06173	1.15465
4505257	moesin [Homo sapiens]	58.41	33	47	137	2.06791	1.40904	1.86246
115583685	monocarboxylate transporter 1 [Homo sapiens]	9	3	3	3	1.24061	1.3826	1.33257
109288010	monocarboxylate transporter 4 [Homo sapiens]	4.52	2	2	2	0.839263	1.74441	0.980306
291575163	monocyte differentiation antigen CD14 precursor [Homo sapiens]	12.8	5	5	6	1.30376	2.25814	1.57106
7662340	MORC family CW-type zinc finger protein 2 isoform 3 [Homo sapiens]	1.65	2	2	2	2.20082	0.893556	0.450941
209693426	mothers against decapentaplegic homolog 2 isoform 2 [Homo sapiens]	5.26	1	2	3	0.581044	0.643991	1.03751
5174513	mothers against decapentaplegic homolog 3 isoform 1 [Homo sapiens]	5.41	1	2	3	0.78803	0.74206	0.927033
47778925	mothers against decapentaplegic homolog 5 [Homo sapiens]	9.03	3	3	3	1.68933	1.0142	0.584259
4506567	mRNA cap guanine-N7 methyltransferase [Homo sapiens]	9.03	5	5	6	0.515588	1.35908	1.06503
14790190	msx2-interacting protein [Homo sapiens]	0.66	2	2	2	0.64765	0.481407	0.449834
34147384	mth938 domain-containing protein [Homo sapiens]	27.87	3	3	3	1.61994	0.855257	0.451101
324120966	mucin-1 isoform 14 precursor [Homo sapiens]	18.89	2	2	2	1.30502	0.62813	0.368216
83367077	mucin-16 [Homo sapiens]	1.61	8	8	9	0.602745	0.699439	0.0840227
533112494	mucin-19 precursor [Homo sapiens]	1.11	4	4	6	1.45965	1.43494	0.637428
151301154	mucin-6 precursor [Homo sapiens]	2.46	2	2	3	1.12593	0.829956	0.16911
554506493	multifunctional methyltransferase subunit TRM112-like protein isoform 2 [Homo sapiens]	40	4	4	6	0.922971	1.24626	0.853235
119220557	multifunctional protein ADE2 isoform 2 [Homo sapiens]	31.06	14	14	20	0.736746	0.820429	1.55092
145701025	multiple epidermal growth factor-like domains protein 8 isoform 2 precursor [Homo sapiens]	1.26	2	2	2	0.423447	0.667896	0.110586
46411168	muscleblind-like protein 1 isoform d [Homo sapiens]	17.88	7	7	9	1.01635	0.798057	0.898341
157694492	myb-binding protein 1A isoform 2 [Homo sapiens]	5.27	6	6	7	0.582329	0.929319	1.44866
110347459	myc-associated zinc finger protein isoform 2 [Homo sapiens]	10.75	2	2	2	0.559974	0.517539	0.0577253
8923001	mycophenolic acid acyl-glucuronide esterase, mitochondrial isoform 1 precursor [Homo sapiens]	14.71	4	4	5	0.874981	1.10086	0.769336
68509932	myelin basic protein isoform 4 [Homo sapiens]	13.75	2	2	2	0.0743152	0.138493	0.0580786
71361688	myeloblastin precursor [Homo sapiens]	17.19	3	3	3	14.0831	0.805519	1.86311
4505227	myeloid cell nuclear differentiation antigen [Homo sapiens]	25.06	9	9	10	4.12119	1.48057	1.90362
19923903	myeloid-associated differentiation marker [Homo sapiens]	10.25	2	2	3	4.28024	1.44275	1.06224
19718759	myoferlin isoform b [Homo sapiens]	40.67	71	74	93	2.76738	1.42751	1.65258
372220099	myopalladin isoform b [Homo sapiens]	2.14	1	2	3	7.2816	1.54942	1.43989
313851001	myosin light chain 6B [Homo sapiens]	15.87	1	3	27	8.41773	1.37248	1.77677
116008188	myosin light chain kinase, smooth muscle isoform 2 [Homo sapiens]	22.66	41	42	76	11.9113	1.31201	0.926081
88999583	myosin light polypeptide 6 isoform 2 [Homo sapiens]	80.79	9	11	75	8.84663	1.43865	1.95507
15809016	myosin regulatory light chain 12B [Homo sapiens]	83.72	5	12	53	3.65927	1.41923	2.71319
29568111	myosin regulatory light polypeptide 9 isoform a [Homo sapiens]	66.28	3	10	53	10.1099	1.36343	2.22218
115527082	myosin-1 [Homo sapiens]	1.96	2	4	6	8.09074	0.960036	1.07991
367460087	myosin-10 isoform 2 [Homo sapiens]	51.47	91	119	258	5.66624	1.07975	1.15584
13124879	myosin-11 isoform SM1A [Homo sapiens]	62.42	3	150	529	18.221	1.0411	0.786079
13124875	myosin-11 isoform SM2A [Homo sapiens]	62.38	1	148	527	18.221	1.0411	0.781689
116284394	myosin-14 isoform 2 [Homo sapiens]	33.88	47	61	125	4.37639	1.21417	2.28339
150010558	myosin-15 precursor [Homo sapiens]	3.75	4	4	8	4.0669	1.54015	0.257102
110611903	myosin-4 [Homo sapiens]	1.75	1	3	5	29.979	1.13245	0.87392
156104908	myosin-6 [Homo sapiens]	2.32	1	4	7	19.0444	0.875748	0.802365
115496169	myosin-7 [Homo sapiens]	1.86	1	3	5	9.04682	1.08307	0.802365
12667788	myosin-9 [Homo sapiens]	63.32	123	149	545	3.01019	1.88697	2.72362
21956645	myotrophin [Homo sapiens]	38.98	4	4	16	1.4978	1.02873	1.20731
4557896	myotubularin [Homo sapiens]	3.48	2	2	2	2.47892	1.44507	1.74303
661567381	myotubularin-related protein 12 isoform 3 [Homo sapiens]	2.51	2	2	2	2.32625	0.873379	1.8053
153070260	myristoylated alanine-rich C-kinase substrate [Homo sapiens]	43.67	11	12	20	1.10481	1.95213	1.10751
6912328	N(G),N(G)-dimethylarginine dimethylaminohydrolase 1 isoform 1 [Homo sapiens]	50.53	12	13	18	0.55523	0.448486	0.731761
731441424	N(G),N(G)-dimethylarginine dimethylaminohydrolase 2 [Homo sapiens]	45.26	9	10	14	1.56807	0.904916	0.966345
4759140	Na(+)/H(+) exchange regulatory cofactor NHE-RF1 [Homo sapiens]	32.12	7	7	8	0.686497	0.574177	1.07734
71897229	Na(+)/H(+) exchange regulatory cofactor NHE-RF2 isoform b [Homo sapiens]	11.04	3	3	3	1.17754	0.816248	1.02373
295844834	N-acetyl-D-glucosamine kinase [Homo sapiens]	38.46	13	13	19	1.37049	1.1917	1.31563
4504061	N-acetylglucosamine-6-sulfatase precursor [Homo sapiens]	18.3	9	9	17	0.679008	1.26358	1.66574
156616294	N-acetylmuramoyl-L-alanine amidase precursor [Homo sapiens]	19.62	8	8	11	0.552819	1.3962	0.25359
291045183	N-acetylserotonin O-methyltransferase-like protein isoform 3 [Homo sapiens]	11.07	6	6	6	0.986212	0.875525	0.77509
221316741	N-acetyltransferase 10 isoform b [Homo sapiens]	9.65	8	8	9	0.450544	0.887585	1.3612
291463280	NACHT, LRR and PYD domains-containing protein 2 isoform 3 [Homo sapiens]	3.37	2	2	2	2.71499	1.54235	1.71553
109148548	N-acylethanolamine-hydrolyzing acid amidase isoform 2 precursor [Homo sapiens]	5.57	2	2	2	5.47654	1.06701	1.63026
8923900	N-acylneuraminate cytidylyltransferase [Homo sapiens]	6.68	2	2	2	0.402813	0.515405	0.4099
146134341	NAD kinase 2, mitochondrial isoform 1 [Homo sapiens]	9.05	3	3	3	1.21672	1.1673	0.98365
312222779	NAD kinase isoform 1 [Homo sapiens]	7.62	2	2	2	1.34131	1.01881	1.5026
122939153	NAD(P) transhydrogenase, mitochondrial [Homo sapiens]	21.45	21	21	25	1.56132	1.04781	1.4046
91984773	NAD(P)H-hydrate epimerase precursor [Homo sapiens]	35.07	8	8	16	1.23406	1.23639	1.11633
4505145	NAD-dependent malic enzyme, mitochondrial isoform 1 precursor [Homo sapiens]	16.61	9	9	11	1.21631	1.8711	2.14716
300797705	NAD-dependent protein deacetylase sirtuin-2 isoform 3 [Homo sapiens]	8.55	2	2	2	1.74023	1.25748	1.4001
338827628	NAD-dependent protein deacylase sirtuin-5, mitochondrial isoform 4 [Homo sapiens]	33.66	4	4	4	0.912476	1.10092	0.585053
7661786	NADH dehydrogenase [ubiquinone] 1 alpha subcomplex assembly factor 4 [Homo sapiens]	14.86	2	2	2	0.95971	0.913878	1.62043
4758768	NADH dehydrogenase [ubiquinone] 1 alpha subcomplex subunit 10, mitochondrial precursor [Homo sapiens]	8.73	4	4	4	1.50507	0.717661	1.15217
260763955	NADH dehydrogenase [ubiquinone] 1 alpha subcomplex subunit 13 [Homo sapiens]	30.56	5	5	5	1.45655	0.793938	1.27026
4505355	NADH dehydrogenase [ubiquinone] 1 alpha subcomplex subunit 2 isoform 1 [Homo sapiens]	30.3	2	2	3	1.43147	1.02623	1.02864
4758772	NADH dehydrogenase [ubiquinone] 1 alpha subcomplex subunit 3 [Homo sapiens]	21.43	2	2	2	1.14603	0.697491	1.17491
538921301	NADH dehydrogenase [ubiquinone] 1 alpha subcomplex subunit 5 isoform 4 [Homo sapiens]	45.13	4	4	4	1.19632	0.988292	0.737323
51317370	NADH dehydrogenase [ubiquinone] 1 alpha subcomplex subunit 6 [Homo sapiens]	23.38	5	5	5	1.69479	1.06068	1.25466
103472001	NADH dehydrogenase [ubiquinone] 1 alpha subcomplex subunit 7 [Homo sapiens]	16.81	2	2	2	0.84459	0.544974	0.636222
6681764	NADH dehydrogenase [ubiquinone] 1 alpha subcomplex subunit 9, mitochondrial precursor [Homo sapiens]	18.57	5	5	7	1.612	0.647609	1.3414
4758774	NADH dehydrogenase [ubiquinone] 1 beta subcomplex subunit 10 [Homo sapiens]	38.95	6	6	6	1.44401	0.758718	1.0003
380036038	NADH dehydrogenase [ubiquinone] 1 beta subcomplex subunit 3 [Homo sapiens]	18.37	2	2	2	1.47466	0.622975	1.0149
6274550	NADH dehydrogenase [ubiquinone] 1 beta subcomplex subunit 9 isoform 1 [Homo sapiens]	32.4	5	5	5	1.49363	0.784546	0.972253
323098337	NADH dehydrogenase [ubiquinone] 1 subunit C2 isoform 3 [Homo sapiens]	28.13	3	3	3	1.53188	0.712681	1.21373
260656005	NADH dehydrogenase [ubiquinone] flavoprotein 1, mitochondrial isoform 2 precursor [Homo sapiens]	14.29	6	6	8	1.29059	0.544212	1.01519
[truncated: 3,185 more rows]
