# Supplementary material for: An integrated proteomic and glycoproteomic approach uncovers differences in glycosylation occupancy from benign and malignant epithelial ovarian tumors
Source: Clin Proteomics. 2017 May 10;14:16. doi: 10.1186/s12014-017-9152-2 (PMC5424371; doi:10.1186/s12014-017-9152-2)
Supplement: Supplementary file 4 — Additional file 4: Table S4. Glycosite-containing peptides identified from glycoproteomic analysis from additional 2 benign and 2 HGSC tissues in iTRAQ . [file 12014_2017_9152_MOESM4_ESM.xlsx]

## Sheet: Sheet1
Supplementary Table S4. Glycosite-containing peptides identified from glycoproteomic analysis from additional 2 benign and 2 HGSC tissues in iTRAQ experiment 2.
Protein Group Accessions	Sequence	PSM	Benign3/Benign2	HGSC2/Benign2	HGSC3/Benign2	Average NGSC1/Benign1
	vAnLTEPVVLTFQHQLQPk	1	0.33	3.96	5.35	4.655
62739166	yFnYTVk	1	0.47	5.18	3.41	4.295
62739166	eAInITLDHk	2	0.49	4.12	3.17	3.645
572876118	yDLPASINFILnk	1	0.52	4.68	3.53	4.105
4505259	ncSVSSTNANDITQSLTGkGnDSEEEmR	1	0.63	3.69	3.18	3.435
530380237	tLTnQTEAELATPEGIYERPVDYLPERDVYESLcR	1	1.1	5.62	4.57	5.095
16933540	sVnASNYGLSPDR	3	1.17	5.17	3.63	4.4
16933540	dILnGTFSYk	1	1.22	6.08	4.13	5.105
16933540	dDNLEHYknSTVmAR	2	1.27	4.73	3.63	4.18
	nLTNIDISk	1	1.32	3.13	3.28	3.205
16933540	vQnVSVLSIcDFR	2	2.28	3.54	7.36	5.45
530407092	gPSTPLPEDPNWnVTEFHTTPk	4	2.74	3.79	4.24	4.015
166795299	vIEEFYnQTWVHR	3	2.84	7.86	4.65	6.255
530407092	nATLVNEADk	1	2.92	3.12	6.07	4.595
221316760	fFPYAnGTLGIR	1	3.28	4.24	11.4	7.82
	gmcYFTnGTER	1	3.65	7.54	10.06	8.8
	iIkEFInk	2	3.83	15.1	4.26	9.68
530431011	vLEnSTk	1	5.58	3.19	3.6	3.395
530377406	dEkLnQSnFQk	3	7.25	3.86	7.47	5.665
530377406	kPTVnLTTVLIGR	2	7.71	3.65	6.08	4.865
578820030	fLnLTSEk	1	35.13	4.21	4	4.105
62739166	yncSIESPR	1	0.41	5.45	2.95	4.2
4505259	vLNnITNDLR	1	1.14	3.45	2.87	3.16
139948432	fEVLknGTLVIR	2	0.61	12.68	2.79	7.735
	dSVnISQk	1	1.1	4.19	2.76	3.475
530384404	nSSDETFLk	2	0.85	5.72	2.67	4.195
227430301	tASnLTVSVLEAEGVFEk	2	3.99	3.71	2.67	3.19
132814467	vALnLTk	1	2.22	9.77	2.56	6.165
7657319	nYNEnLTLIR	1	1.26	12.22	2.55	7.385
530384404	vSVNTAnVTLGPQLmEVTVYR	2	0.86	5.83	2.48	4.155
530370057	lDAPTNLQFVnETDSTVLVR	35	1.95	7.61	2.45	5.03
139948432	vSLLDnGTLTVR	5	0.66	7.6	2.29	4.945
62739166	iVGPEEnLSQAEAR	1	1	4.09	2.13	3.11
10092665	aQPGTmSnGTETR	2	15.61	6.2	2.1	4.15
34734066	cATPHGDnASLEATFVk	2	3.5	6.62	2.09	4.355
56237029	nALnLTFHAQNVGEGGAYEAELR	1	3.34	4.72	1.99	3.355
70906437	vDkDLQSLEDILHQVEnk	60	1.32	12.33	1.8	7.065
578812749	lSnLSNLSHDLVQEAIDHAQDLQQEANELSR	2	21.13	5.61	1.8	3.705
530370057	dQcIVDDITYNVnDTFHk	31	1.65	6.02	1.72	3.87
148806925	dTLSnSTLTEFVk	1	2.47	4.77	1.72	3.245
229892302	sVnTSVHIYDk	1	1.92	5.87	1.68	3.775
255918077	dNSInTSk	1	1.13	5.28	1.62	3.45
530370057	wTPLnSSTIIGYR	2	1.08	7.53	1.56	4.545
139948432	vFAnGTLVVk	4	0.63	6.71	1.54	4.125
13775238	dLDRInASFR	1	9.32	5.05	1.51	3.28
13775238	eLnFTTR	1	12.33	6.12	1.47	3.795
56237029	ePLSDPVGTcYLSTDnFTR	1	2.3	4.85	1.42	3.135
132814467	hTAEYAAnITk	2	1.76	5.81	1.32	3.565
32313593	nmTLLVEk	1	1.78	8.62	1.1	4.86
70906437	dLQSLEDILHQVEnk	15	0.92	7.8	1.1	4.45
	aTDVLnk	1	2.79	21.59	1.03	11.31
255918077	gQFESVAPSQnFSDSSESDTHPFVIAk	3	2.3	6.85	0.96	3.905
139948432	iINDLAnTSHVYmLPnGTLSIPk	1	0.62	5.67	0.91	3.29
139948432	iPHYSnGRLPFFTnk	2	0.33	10	0.82	5.41
255918077	fEnQTGFPPPDSR	18	1.03	6.33	0.78	3.555
544063432	iEnITAPk	1	2.09	8.07	0.71	4.39
192449445	lPHDcFQnATNSFYYDVGR	2	1.11	7.54	0.6	4.07
578833719	vVDDVSnQTScR	1	5.67	43.38	0.59	21.985
66346695	fnLSHLGSk	1	0.63	5.9	0.53	3.215
	ekDLnETLLR	1	6.71	5.88	0.46	3.17
495528154	knVTLILDck	2	0.29	7.73	0.45	4.09
	inVTEVNPLGASTR	1	0.81	5.57	0.45	3.01
	eAGQnVTFcck	1	0.27	5.75	0.44	3.095
	hTGNVVITncSAAHSR	3	1.3	6.59	0.43	3.51
	cnDTIPEDYETHQLR	2	1.17	9.02	0.32	4.67
	fFDVnGSAFLPR	1	1.02	34.68	0.31	17.495
578833719	wTPGAHGETFLHTnYSLk	1	1.35	8.33	0.25	4.29
	fEcHFFnGTER	2	1.1	8.28	0.25	4.265
38454326	hPcnITEEDYQPLmk	2	1.94	2.82	3.67	3.245
47078292	dAVncTYk	1	4.86	2.69	5.01	3.85
530407092	aEFnITLIHPk	6	2.61	2.45	4.46	3.455
221316760	vPGnQTSTTLk	1	1.64	2.4	3.85	3.125
47078292	dTGkDAVncTYk	2	4.56	2.14	4.89	3.515
5453832	enGTDTVQEEEESPAEGSkDEPGEQVELk	1	1.08	2.08	3.99	3.035
61744483	dIENLkDASSFLAEWQnITk	2	0.59	2.08	3.91	2.995
221316760	vTYQNHnk	1	1.25	1.8	6.37	4.085
183583553	eLEGmAGNknNTIYVDNFDk	1	0.91	1.64	5.37	3.505
	lGHTnASImLFEVk	1	2.36	1.45	5.81	3.63
30410805	eSnITVLIk	1	0.41	1.4	8.38	4.89
	lFIPnITTk	1	22.95	1.32	4.93	3.125
	eGnSTVDcLk	1	2.02	1.26	5.32	3.29
343168772;343168770	lGDcISEDSYPDGnITWYR	1	3.12	1.2	6.26	3.73
	eAEnFTLFIk	1	4.61	1.01	9.05	5.03
	nYAIIkPIGFnETAk	1	0.58	0.82	6.3	3.56
30410805	aSVSFLNFnLSNcER	1	0.26	0.78	5.56	3.17
392307009	sFHnFTLcYIk	2	1.31	1.38	4.6	2.99
56237029	iYLRnESEFR	2	1.98	4.68	1.29	2.985
	iGFLkPHEnk	1	1.56	3.57	2.36	2.965
27262665	nVFnETk	1	1.36	1.72	4.19	2.955
325651886	lDnYSTQELGk	1	6.32	2.63	3.28	2.955
132814467	eGITLnSSNPSGNAFLk	2	1.27	4.57	1.33	2.95
11415040	iTNENFVDAYENSnSTEFVSLASk	1	0.79	1.44	4.43	2.935
	gLIVFEnESYVLEPmk	1	1.23	4.69	1.12	2.905
495528154	nVTLILDck	2	0.34	5.31	0.47	2.89
578812749	lITEEAnR	1	17.33	4.55	1.21	2.88
119964726	mSVINFEcnkTAGNDGk	1	0.88	3.48	2.25	2.865
116295258	yFFnVSDEAALLEk	1	1.68	4.1	1.63	2.865
18497288	dScQQGSnmTLIGEnGHSTDTLTGSGFR	3	1.16	4.99	0.72	2.855
34452173	yLnFSESEEk	1	0.74	3.05	2.64	2.845
4502951	aSQnITYHck	7	0.48	5.19	0.49	2.84
16933540	fmGLPTkDDNLEHYknSTVmAR	2	0.72	3.22	2.46	2.84
56237029	vTGLncTTnHPINPk	6	2.08	4.1	1.58	2.84
4503273	eLYEPIWQnFTDPQLR	2	0.81	4.64	1.02	2.83
530377406	dTEENLHVLnQTLAEVLFPmDNk	2	3	1.91	3.73	2.82
344179112	qLGcGEAInATGSAHFGEGTGPIWLDEmk	2	1.43	3.67	1.97	2.82
53829381	gnSTHGcSSEETFLIDcR	2	1.19	3.8	1.83	2.815
530377406	nAPAAESVSNnVTEYmSTLHENIkk	1	2.35	2.9	2.72	2.81
119964726	dAGVGFPEYQEEDnSTYnFR	4	0.93	2.07	3.51	2.79
32313593	sLGSGGSVSQLFSnFTGSVDDR	1	1.28	5.31	0.26	2.785
34452173	lLLTAnVSSENNTPR	1	1.06	2.93	2.63	2.78
530363118	dITDLInNTFIR	3	2.03	1.8	3.71	2.755
	eALENmnSTLk	2	0.62	3.55	1.96	2.755
296080754	gTAGNALmDGASQLmGEnR	52	0.94	4.81	0.7	2.755
557786190	iFLkEVnDTLLVNELk	4	0.64	4.67	0.82	2.745
66346695	aSQDQTmcmDVDEcERHPcGnGTck	4	0.62	5.01	0.47	2.74
38788416	qTnESLLILR	1	0.25	5	0.43	2.715
296010912	vnVTVEDER	2	7.24	3.85	1.56	2.705
	lLDLSGNnLTHLPk	2	1.98	2.27	3.13	2.7
343168772;343168770	eGDnITLk	2	2.96	1.76	3.63	2.695
578801754	vQkEDnSTYImR	2	1.97	2.66	2.71	2.685
495528154	gInLSDGk	1	0.31	4.76	0.6	2.68
	tGIYQVLnGSR	1	0.72	1.38	3.97	2.675
4502281	fLkPYTLEEQknLTVcPDGALFEQk	2	2.81	1.83	3.52	2.675
221316760	tHnLTDLSPHLR	2	1.28	1.98	3.37	2.675
148806925	tTEFDTnSTDIALk	2	2.11	3.96	1.39	2.675
530363118	hLYTTTGGETDFTnVTSLR	4	2.11	1.5	3.83	2.665
170650661	mYnGSVPFEER	1	4.63	4.09	1.23	2.66
40317628	vVnSTTGTGEHLR	20	0.49	4.7	0.58	2.64
133925809	nAHGEEkEnLTAR	33	0.59	4.9	0.37	2.635
61744483	dASSFLAEWQnITk	2	0.59	1.8	3.45	2.625
530370057	hEEGHmLncTcFGQGR	22	1.17	4.19	1.05	2.62
38454326	fAEAAcDVVHVmLnGSR	1	1.06	1.16	4.04	2.6
170650661	mnASFSLk	1	4.79	3.59	1.61	2.6
27262665	vkNVFnETk	2	1.13	1.52	3.67	2.595
183583553	tQIQnVSk	1	1.38	1.66	3.46	2.56
139948432	iTVHGnGSLDIR	4	0.86	3.99	1.13	2.56
4503273	nmQIAnHTLk	3	0.96	4.18	0.94	2.56
221316760	dLQAnDTGR	1	1.86	2.18	2.92	2.55
116295258	gEYFVnVTTR	1	1.34	3.6	1.48	2.54
530369521	tmFnSTDIk	1	0.99	2.23	2.81	2.52
578819775	nLSLDVEANR	1	5.93	4.16	0.88	2.52
578830422	lmSTEASQnITYHck	20	0.17	4.65	0.37	2.51
344179112	eDAAVncTDISVQk	2	1.22	3.26	1.76	2.51
	yDREPAEFnLTk	1	2.66	3.35	1.67	2.51
544063432	sPGFknDTLR	1	1.18	4.67	0.33	2.5
578817261	nnISLVk	1	1.12	2.69	2.27	2.48
578819775	aQEAPGTnGSLVLATPGAGARPEPDSLQAR	2	2.75	3.92	1.03	2.475
68448544	yGnmTEDHVmHLLQNADPLkVYPPLk	1	0.57	1.04	3.88	2.46
31657142	lDLPVnTSIPnVTEVk	4	9.19	3.68	1.21	2.445
	tPSALALnQTQHck	1	1.41	4.54	0.31	2.425
	nLTVSEck	1	1.2	2.64	2.17	2.405
38788416	dFTQLHQnATLELk	2	0.2	4.54	0.27	2.405
	eERPLnASALk	3	1.76	2.19	2.61	2.4
31657142	gnLSTEk	2	5.1	3.48	1.32	2.4
262073021	kADIFInGSQLGEDFIQLHk	1	1.17	1.11	3.65	2.38
530377406	vnESVVSIAAQQk	1	3.78	1.8	2.95	2.375
530384404	nDRnSSDETFLk	10	1.35	3.92	0.83	2.375
	lHnLTTGTPAR	1	0.85	4.31	0.44	2.375
	yEEQQLEIQnSSR	1	3.67	3.36	1.38	2.37
	nITAEDcSHSQDAGVR	2	1.84	4.47	0.27	2.37
294660772	nkTDVEYESDEk	5	0.89	2.99	1.74	2.365
	lmnLTFLDLTR	1	0.69	2.76	1.97	2.365
	vIInDTEDEPTLEFDkk	1	0.38	3.2	1.52	2.36
110227598	nGDAYGFYnNSVk	4	1.84	2.01	2.71	2.36
5031863	ePGSnVTmSVDAEcVPmVR	2	0.78	2.78	1.94	2.36
	tTnLSVEEQkEk	1	0.41	1.11	3.6	2.355
18497288	lnSTHcQDINEcAmPGVcR	1	1	4.07	0.63	2.35
4758400	nAccSTnTSQEAHk	2	0.15	0.98	3.69	2.335
530373683	lnITQEGPk	1	9.12	2.46	2.18	2.32
530407092	nATLVNEADkLR	5	1.95	1.64	3	2.32
530365280	vncSHPFGAFR	2	5.88	1.31	3.32	2.315
578841489	gYYnQSEAGSHTVQR	5	0.74	4.28	0.35	2.315
262231791	fVQGnSTEVAcHPGYGLPk	3	1.71	4.31	0.32	2.315
189217425	lnDTVGVTk	1	5.04	3.8	0.82	2.31
66346695	sYnGTTcEnELPFNVTk	2	0.44	4.37	0.25	2.31
557786190	eVnDTLLVNELk	16	0.66	3.81	0.8	2.305
133925809	kNAHGEEkEnLTAR	1	0.62	4.37	0.23	2.3
167466198	anLTVVLLR	5	1.07	2.03	2.57	2.3
578807443	scInESAIDSR	2	0.7	2.82	1.78	2.3
51873055	eGETcGAEDnDScGISLYk	2	5.85	3.79	0.8	2.295
	vnLSAAPAPVSAVPTGLHSk	1	0.81	1.49	3.09	2.29
167466207	nSSVQLR	1	1.95	1.56	3.02	2.29
530377406	lnQSNFQk	1	2.8	2.08	2.5	2.29
119964726	tGPVVEDSGSLLLEYVnGSAcTTSDGR	1	31.61	4.1	0.48	2.29
530416104	eLGVVmYncScLAR	1	0.67	2.66	1.91	2.285
67782354	kGFcEAPGnR	1	1.98	2.99	1.57	2.28
56237029	gnLTYGYVTILnGSDIR	1	1.29	3.43	1.13	2.28
	sLnLSYNk	1	0.97	3.07	1.48	2.275
	vLEVTnSSLR	1	0.83	2.08	2.45	2.265
578799003	vEnGSGPk	1	3.31	3.31	1.22	2.265
	sTYnDTEDVSQASPSESEAR	2	1.44	2.26	2.27	2.265
167614504	lSDTTSQSnSTAk	8	1.58	3.4	1.11	2.255
578798498	dYYLnk	1	0.73	2.57	1.92	2.245
30410805	tcSSnLTLTSGSk	1	0.64	1.34	3.13	2.235
	lTLQPVDnSTISLQmGTNk	3	1.31	2.38	2.09	2.235
66346695	cnSGFALDmEERncTDIDEcR	2	0.53	4.17	0.25	2.21
530372153	eGSGYFFLnTSTADVVk	2	0.38	1.21	3.16	2.185
89363017	eASQnITYIck	6	0.59	4.09	0.28	2.185
5729772	iFLYSGEPTYLGnETSVFGPTGnk	1	0.63	2.27	2.08	2.175
635574608	fLnESYk	1	0.57	1.36	2.98	2.17
227430301	tQDEILFSnSTR	1	4.07	2.37	1.97	2.17
	nnSSmTYEk	1	0.87	1.18	3.15	2.165
578828891	anLTTLAGTHTNIPk	3	0.82	0.97	3.35	2.16
530425374	aLmnGSESR	1	1.19	2.66	1.65	2.155
578820030	wPAEkEnDTGVVHQVEEcR	4	12.49	2.56	1.74	2.15
31657142	qTQVGIVQYGEnVTHEFNLNk	3	10.8	3.67	0.61	2.14
530410575	lDVDQALnR	1	0.36	3.84	0.43	2.135
	fnSSSSSLEEk	1	1.09	1.71	2.54	2.125
33667044	enGSFSGk	1	9.64	3.79	0.46	2.125
343168772	tVNSLnVSAISIPEHDEADEISDENR	1	2.84	1.58	2.66	2.12
530425374	iTDSEDkALmnGSESR	2	1.59	2.36	1.88	2.12
167466198	lnPTVTYGnDSFSAk	3	1.24	2.19	2.03	2.11
21536337	lQFDDnGTYTcQVk	1	1.02	1.68	2.47	2.075
578807443	eIAnATAkPEDR	1	0.42	2.62	1.52	2.07
578812749	nTTGEHcEk	1	8.9	3.18	0.96	2.07
20149540	aEnQTAPGEVPALSNLRPPSR	1	1.25	3.26	0.88	2.07
51873055	dVDEcALGTHncSEAETcHnIQGSFR	6	4.26	3.56	0.58	2.07
229892302	kGFIISnATYk	1	1.07	3.3	0.82	2.06
	vDnFTQNPGmFR	1	1.3	3.47	0.65	2.06
154275767	rLDDILGnLSQQPEELRDLYSk	1	1.47	3.54	0.58	2.06
4507463	nASNLVk	1	0.57	3.61	0.49	2.05
33667044	qVIQnVTHk	2	7.82	3.62	0.48	2.05
89191868	iGEADFnR	1	3.36	3.38	0.68	2.03
5031863	ykGLnLTEDTYkPR	2	0.85	2.77	1.28	2.025
256017259	nITEGEAR	1	0.95	3.57	0.48	2.025
301500670	nFTEIASk	1	0.56	1.39	2.65	2.02
578798498	dYYLnkTENEk	2	0.74	2.33	1.71	2.02
4503273	nETHFDAGAk	2	0.79	3.34	0.7	2.02
67782354	gFcEAPGnR	1	1.08	2.05	1.98	2.015
5453832	vInETWAWk	1	0.92	1.33	2.69	2.01
167466207	eIVcnVTLGGER	1	1.83	1.76	2.26	2.01
532691763	vQnVTEFDDSLLR	1	0.77	2.62	1.4	2.01
	iTDIEnGSLANIPR	6	48.39	3	1.02	2.01
262231791	kFVQGnSTEVAcHPGYGLPk	3	1.6	3.68	0.33	2.005
54792100	fQTVDSSNIDGFVncTk	2	0.73	1.58	2.41	1.995
	tAVFADQVIVGnASLR	2	1.32	1.06	2.92	1.99
	lFLnWTEGQk	1	1.85	2.73	1.25	1.99
88501734	anVTSENNmPR	1	2.81	1.64	2.33	1.985
	lNnITIIGPLDmk	4	0.78	1.8	2.17	1.985
189217425	eVIDTnLTTLR	2	5.14	3.22	0.74	1.98
189083844	vTTYcnETmTGWVHDVLGR	2	1.42	2.45	1.5	1.975
	iSVITIFGPVNnSTmk	2	2.5	3.15	0.8	1.975
	aLAGLVYnASGSEHcYDIYR	2	0.57	0.91	3.02	1.965
	nFSScSAEDFEk	1	1.75	1.29	2.64	1.965
530424789;29568111	lnGTDPEDVIR	1	10.01	1.5	2.43	1.965
392307009	yHLEVEAGNTLVRnESHk	2	1.66	1.95	1.98	1.965
	dAFLnLTk	1	1.46	1.97	1.96	1.965
344179112	hSncTHQQDAGVTcSDGSNLEmR	3	1.18	2.61	1.32	1.965
	vEnGSETGPLPPELQPLLEGEVk	1	1.03	1.08	2.83	1.955
	fnVSLDSVPELR	3	0.69	1.18	2.72	1.95
530395491	yEQLQnETR	1	0.65	2.18	1.72	1.95
578819775	qVEELQVnHTALR	1	2.82	2.82	1.08	1.95
40317628	fFAEnETWVVDScTTcTck	1	0.74	3.56	0.34	1.95
301500670	vDcTPLmYSLVHnLTk	1	0.49	0.73	3.16	1.945
	vLnASAEAQR	1	0.56	3.12	0.77	1.945
530431011	ekEGkPFYQmTSnATQAFWTk	1	3.8	1.91	1.98	1.945
578820030	enDTGVVHQVEEcR	2	10.77	2.29	1.57	1.93
56237029	tEkEPLSDPVGTcYLSTDnFTR	6	1.54	3.1	0.76	1.93
578798498	hLLEnSTASVSEAER	2	0.85	2.12	1.73	1.925
530377406	sILYYESLnk	1	2.43	1.49	2.36	1.925
349732140	iTSASVnDSGEYR	2	0.8	2.03	1.81	1.92
	eNPGFDFSGAEISGnYTk	2	0.61	0.87	2.96	1.915
116534898	inATDADEPNTLNSk	9	0.6	1.51	2.32	1.915
530392152	kDTcTQEcSYFnITk	1	7.79	2.34	1.49	1.915
	eIPAnGTDIVYDmk	2	1	3.44	0.38	1.91
	nTTEVVNTmcGYk	2	1.4	2.17	1.64	1.905
38455402	eDkSYnVTSVLFR	2	5.66	0.85	2.95	1.9
47419930	lDPTVLDAGELAnR	1	0.78	3.13	0.66	1.895
530390682	eAFnETNQAIR	1	0.75	1.83	1.93	1.88
5031809	dLESVPPGFPAnVTTLSLSANR	1	0.36	2.99	0.76	1.875
119964726	mnFTGGDTcHk	2	0.93	1.53	2.21	1.87
	gFnFSTESmARPEGR	2	4.38	2.63	1.11	1.87
110347423	lTFYGnWSEk	2	0.46	2.67	1.05	1.86
294660772	cnTTQGNEVTSILR	1	0.58	2.34	1.37	1.855
530377406	yQQnmSHLEEk	2	2.09	1.79	1.91	1.85
20149540	dPGAAVPGAAnASAQQPR	1	1.28	2.87	0.83	1.85
167614504	mEmPSTPQQLQnLTEDIRER	1	0.83	2.91	0.79	1.85
530377406	kIDnISLTVNDVR	2	2.67	1.49	2.2	1.845
10092665	sELVnETR	2	5.02	2.7	0.99	1.845
530369521	kTmFnSTDIk	1	1.23	1.71	1.98	1.845
262118282	ynYTEDPTILR	1	2.36	1.74	1.95	1.845
	vnLScGGVSHPIR	2	1.33	1.14	2.54	1.84
578816994	eAVFAVNALnISEk	1	1	0.91	2.76	1.835
	dmnQTLGDNITVk	2	2.72	1.85	1.81	1.83
189217425	nASGDELVR	1	6.43	2.93	0.73	1.83
192449445	eQRPGQncSNYTVR	2	1.32	3.39	0.27	1.83
223468595	yNNnTLLYILHYDIDGPmncTSDmEINPLR	2	1.53	0.95	2.7	1.825
54792100	nLnVTSLGFR	1	0.23	1.09	2.56	1.825
5453832	nATLAEQAk	7	0.9	1.34	2.31	1.825
31377697	tALWVATDHNmDnTSTVLR	5	1.09	1.87	1.77	1.82
262231791	lGYNAnTSILSFQAVcR	1	1.49	3.1	0.54	1.82
530395491	qTPEYQnESSR	2	0.73	1.93	1.71	1.82
325651886	ikLDnYSTQELGk	10	4.13	1.91	1.72	1.815
4507677	lGVIEDHSnR	2	0.89	1.23	2.39	1.81
88501734	eLFnITNGAR	6	2.6	1.58	2.04	1.81
530383235	nLTHLESLHLEDNALk	3	0.77	1.95	1.67	1.81
530390682	gENPSHYGITAFNHPLnLTk	2	1.13	2.95	0.67	1.81
	yRPENSVAnDTGFTVVAPGk	1	0.95	2.12	1.49	1.805
189181666	sAEGTFFInkTEIEDFPR	1	1.36	1.65	1.96	1.805
578802575	lSTTEcVDAGGESHAnNTk	2	0.47	2.81	0.79	1.8
116534898	yVQnGTYTVk	2	0.26	1.41	2.19	1.8
119964726	nGSSIVDLSPLIHR	3	0.73	1.51	2.08	1.795
578824215	nLSHLPTFSSPAIESHIHR	3	0.66	1.8	1.77	1.785
	dnGSYFFR	1	1.15	2.95	0.62	1.785
	nLTNVLGTQSR	1	0.74	3.18	0.39	1.785
55953135	tLTLVENkPIQLncSVk	1	0.72	2.54	1.02	1.78
	gAnDSTSAmPEQmk	1	3.5	2.93	0.63	1.78
	fLEYSTSEcHFFnGTER	5	0.85	0.7	2.86	1.78
530384848	sYAGFLTVnk	1	0.8	2.37	1.18	1.775
154275767	emnETVILADELcR	1	1.13	3.15	0.4	1.775
343168772;343168770	nATVVWmk	2	2.15	1.16	2.38	1.77
62912466	tLFcnASk	2	1.31	2.38	1.16	1.77
	mVLWnDSVVR	1	0.7	1.16	2.37	1.765
62912466	eWDnTTTEcR	1	1.41	2.27	1.26	1.765
	aFnSTLPTmAQmEk	4	3.3	2.35	1.18	1.765
132814467	sEkEGITLnSSNPSGNAFLk	1	1.11	2.77	0.76	1.765
4503273	vTnDTESDINYLLk	1	0.74	2.91	0.62	1.765
344179112	gnESALWDck	1	0.92	2.42	1.1	1.76
38454326	iFDknSTFGSVEVHNLQPEk	7	0.92	1	2.51	1.755
188595677	lTNnSnQFQTEVGk	6	1.38	1.69	1.82	1.755
144446030	qTLQnASETVk	1	0.71	1.89	1.62	1.755
	vnETEmDIAk	1	0.64	2.56	0.95	1.755
	vVLGAHnLSR	2	5.27	1.1	2.39	1.745
6996021	vnNSDPYSVALSELGDR	1	1.25	1.31	2.18	1.745
635574608	fLnESYkHEQVYIR	2	0.51	1.34	2.15	1.745
154275767	cLLnSTEVNPAHcAGk	1	1.45	2.94	0.55	1.745
530367593	gScQNScEkGnTTTLISEnGHAADTLTATNFR	3	2.4	2.75	0.73	1.74
4505891	sAEFFnYTVR	2	0.85	2.07	1.41	1.74
105990532	fVEGSHnSTVSLTTk	17	1.27	2.73	0.74	1.735
578822199	fFGLnVTGkPNEETLDmmk	1	7.53	1.45	2.01	1.73
119964726	tnITLVckPGDLESAPVLR	4	0.8	1.66	1.8	1.73
47078292	dLPEELSLSFnATcLNNEVIPGLk	1	2.18	0.8	2.65	1.725
578812749	hVNEInATIYLLk	2	9.26	2.36	1.09	1.725
105990532	fEVDSPVYnATWSASLk	4	1.27	2.52	0.93	1.725
73747889	vVVVDGknESEYTVk	1	0.66	2.22	1.22	1.72
	gQPAnQSVLLSIYDER	2	1.59	2.63	0.8	1.715
	dmVTYFmnLSQANAQGTPR	1	0.47	1.21	2.21	1.71
139948432	sDSGnYTcLVR	3	0.57	2.66	0.76	1.71
	qGIDFcPGQnVSGVTTHNLEDHTk	1	1.62	1.68	1.73	1.705
34734066	cATPHGDnASLEATFVkR	2	1.71	2.62	0.78	1.7
11415040	vInQTTcENLLPQQITPR	2	0.56	0.9	2.5	1.7
4503273	kFDVNQLQnTTIkR	1	0.61	3	0.4	1.7
386869362	gVAVTnTSk	1	0.55	2.05	1.33	1.69
	cATVTEnATGDLATSR	1	0.61	1.58	1.79	1.685
578807380	nFTALIPGTTVEILDGDSk	2	1.4	1.86	1.51	1.685
530387528	tFDPEDTSQEIGmVAnGTk	2	0.61	2.16	1.21	1.685
89191868	mEAcmLnGTVIGPGk	1	2.38	2.71	0.66	1.685
578835517	lDAHSIPLPnVTVR	2	1.56	1.16	2.2	1.68
227430301	inYTVPQSGTFk	1	3.73	1.8	1.56	1.68
189083844	dVncSVmGPQEk	2	0.71	2.36	1	1.68
	lGIYADmGnFTcmGYPGTTLDk	1	0.41	2.98	0.38	1.68
89363017	eASQnITYIcknSVGYmDDQAk	2	0.42	3.23	0.13	1.68
4557759	sYnDSVDPR	2	9.49	1.13	2.22	1.675
530377406	kYQQnmSHLEEk	1	2.37	1.6	1.75	1.675
583966150	iISkncTSYGVLDISk	1	3.04	1.98	1.37	1.675
4826673	eTLLWHnITVIATEINNPk	1	0.69	2.39	0.96	1.675
60498978	lQQDFSFLYSQLnHTEnDVTHLQk	1	1.71	2.75	0.6	1.675
	fnISLQk	1	0.64	1.69	1.66	1.675
4503273	fDVNQLQnTTIk	1	1.09	2.63	0.72	1.675
	hLnASNPTEPATIIFTAAR	2	0.8	0.72	2.62	1.67
578832170	fIASFNVVnTTk	1	2.24	0.73	2.59	1.66
530392152	nGVnGTGEnGR	5	5.69	2.07	1.25	1.66
55953135	vQGnSTLLHITDLQAR	1	1.15	2.21	1.1	1.655
	lVALAVIDEknTSVEHTR	2	2	1.18	2.13	1.655
	gGnVTLPck	1	0.07	2.94	0.36	1.65
530392152	nPcTSEQncTSPFSYk	6	6.05	2.16	1.13	1.645
	nITLPGVk	1	0.77	1.56	1.72	1.64
47078292	dTGkDAVncTYkNEDDcVVR	1	2.23	1.74	1.54	1.64
530373683	lnITQEGPkDGk	1	6.53	1.82	1.45	1.635
578820673	nTcTTGITDPPPPDGSPnITSVSHNSVk	1	4.03	1.95	1.32	1.635
578820030	vVnVSDLYk	2	10	1.74	1.52	1.63
530395491	fnPNISWQPIPVHTVPITEDR	1	0.6	1.76	1.5	1.63
	nYHQPAILnSSALR	3	1.7	2.92	0.34	1.63
	yYnQSEAGSHIIQR	15	0.79	1.02	2.23	1.625
183583553	nLSIQVGk	1	0.76	1.1	2.15	1.625
578812707	eLLLDFAnSSAELTGcLVR	2	1.62	1.86	1.39	1.625
167614504	qSAEDILLkTnATk	1	1.42	2.63	0.62	1.625
32171249	sVVAPATDGGLnLTSTFLR	3	3.66	2.96	0.29	1.625
294660772	vVGGEREnVSmVDYAHNNYQAQSAVPLR	3	0.69	1.96	1.28	1.62
530391083	lLETVEYnISGAER	3	0.04	2.88	0.36	1.62
578835517	vVAEPGLDVPEGAALnLScR	2	0.9	1.07	2.16	1.615
189181666	sAEGTFFInk	3	1.28	1.74	1.49	1.615
105990532	qVLFLDTVYGncSTHFTVk	1	0.9	2.54	0.68	1.61
392307009	nGSAAmcHFTTk	2	1.34	1.47	1.75	1.61
89191868	tEPmQVALHcTnGSVVYHEVLNAmEck	2	2.28	2.36	0.86	1.61
4826673	eDAQInTTIGSVTAQDPDAAR	2	0.69	2.53	0.69	1.61
530391083	gnFSTEGcGcVcEPGWk	1	0.99	2.86	0.36	1.61
	tGVcPELQADQncTQEcVSDSEcADNLk	1	1.45	1.62	1.59	1.605
	nGIPLESnHTIk	1	8.98	2.11	1.1	1.605
578817261	tLnSSGLPFGSYTFEk	2	0.67	1.37	1.83	1.6
578820673	iHVAGETDSSNLnVSEPR	1	0.47	1.6	1.6	1.6
	dVEcGEGHFcHDnQTccR	2	0.85	2.1	1.1	1.6
530375558	dIYTFDGALnk	11	1.07	1.01	2.18	1.595
530428926	gYYnQSEAGSHTLQR	16	0.95	1.57	1.62	1.595
30410805	lQFQVLVQHPQnESNk	2	0.69	0.82	2.37	1.595
	nASAVVLYNEER	1	0.95	1.65	1.54	1.595
31657142	dScESnHnITck	3	10.15	2.54	0.65	1.595
51988914	aGAInATYk	1	0.22	2.86	0.33	1.595
7705753	nPPmGGNVVIFDTVITNQEEPYQnHSGR	10	0.69	2.31	0.87	1.59
578817250	iLnQTADmLQLASk	2	0.44	2.95	0.22	1.585
578828891	anLSQVADHLDHIk	2	0.55	0.53	2.64	1.585
	sEcHFFnGTER	3	0.63	0.78	2.39	1.585
223468595	enQnHSYSLk	5	2.46	1.63	1.54	1.585
578800850;578800846	sPYEmFGDEEVmcLnGNWTEPPQck	1	0.74	2.38	0.79	1.585
4502161	eLLETVVnR	1	1.16	2.62	0.55	1.585
532691763	nILDALmLnTTR	2	0.72	1.8	1.36	1.58
23111005	vDLEDFEnNTAYAk	39	14.44	2.94	0.22	1.58
83367077	tSSTEGnFTk	1	0.7	0.97	2.18	1.575
53832021	nFPDAFEYnNVSR	3	0.57	1.18	1.97	1.575
578812707	nYSEVck	1	1.23	1.9	1.25	1.575
170784838	nYSYVIHAk	3	0.46	2.69	0.46	1.575
262073021	aDIFInGSQLGEDFIQLHk	1	0.79	0.58	2.56	1.57
53832021	tVAQnYSSVTHLHSIGk	3	0.46	1.29	1.85	1.57
153082686	gnETLHYETFGk	1	1.45	1.85	1.29	1.57
	dSAAAASDPGTIVHnFSR	1	0.89	1.66	1.48	1.57
	snDTLYIPEWEGR	1	0.6	1.74	1.4	1.57
	eVnITIIDRk	1	0.99	1.26	1.87	1.565
343168772;343168770	nAIkEGDnITLk	4	1.61	1.39	1.74	1.565
392307009	nASVSISHNScTAPDk	1	1	1.68	1.45	1.565
227430301	hLnGTITAk	2	3.63	1.79	1.34	1.565
154275767	lDDILGnLSQQPEELRDLYSk	1	1.42	2.5	0.63	1.565
189458817	dFEDLYTPVnGSIVIVR	2	0.23	1.16	1.96	1.56
578802575	vYcnLSAAHTFEDLk	1	0.83	2.54	0.58	1.56
	lQLDcRPLEGnSTVTGQPR	1	0.79	2.85	0.27	1.56
	aITDGQAGFGnDTLSk	1	0.68	1.14	1.97	1.555
589269128	iYIPLnk	1	0.67	1.26	1.84	1.55
68448544	yGnmTEDHVmHLLQNADPLk	11	0.7	0.74	2.35	1.545
119964726	sLLEFnTTVScDQQGTNHR	2	0.91	1.26	1.83	1.545
	tVnVSVPk	2	1.38	1.46	1.62	1.54
154275767	lGSPHHLHEGSLLLTnVSSSDQGLYScR	3	2.15	2.39	0.69	1.54
169646749	iVTATVnNSVLQk	2	1.54	2.46	0.62	1.54
530377406	hPFTGDncTIk	2	5.02	1.52	1.55	1.535
4757876	nVTHLLQQELTEAQk	4	1.24	1.12	1.94	1.53
229091322	sDLNPAnGSYPFQALR	2	0.88	1.23	1.83	1.53
4503471	vETGVLkPGmVVTFAPVnVTTEVk	2	0.34	1.19	1.86	1.525
167466207	tELDmQPQGLGLFVnTSAPR	2	1.76	1.53	1.52	1.525
578798498	nSSVEAFk	1	0.58	1.6	1.45	1.525
578802575	vnncSDmcFHQk	2	1.14	2.57	0.48	1.525
530404459	eASIVGEnETYPR	3	1.11	1.25	1.79	1.52
4505891	eQYIHEnYSR	2	0.97	1.91	1.13	1.52
578807589	dkSGAVnSSAAR	1	1.85	2.17	0.87	1.52
46195719	gkEncSENILDSmPDIR	1	1.23	2.37	0.67	1.52
530406516	dQGSAYAnR	1	0.77	2.06	0.97	1.515
578802575	vYcnLSAAHTFEDLkNEIk	1	0.72	2.47	0.55	1.51
578827951	lAFQNmnGSEYFVk	1	0.13	1.26	1.76	1.51
578799003	aLVnFTR	17	7.92	2.43	0.59	1.51
40317628	nmSAcWQDGR	1	0.56	2.61	0.41	1.51
116534898	nTTVSGAGVPGPLPDFGLEESGHSnSTITTSSTR	1	0.32	1.51	1.5	1.505
5031863	aLGFEnATQALGR	8	0.6	1.65	1.36	1.505
530431011	eGkPFYQmTSnATQAFWTk	1	2.51	1.69	1.32	1.505
530406516	tALFPDLLAQGnASLR	5	0.57	1.94	1.07	1.505
530391083	vEAAQnLTLPGSLR	2	0.13	2.46	0.54	1.5
112380628	enTSDPSLVIAFGR	3	0.6	1.22	1.77	1.495
88501734	tnkTEFQLELPVk	2	1.7	1.41	1.58	1.495
262073021	ykEGDLTLYAINLHnVTk	1	0.58	0.86	2.13	1.495
48762934	lLANYASQnITYHck	12	0.28	2.7	0.28	1.49
	nETHSIcTAcDESck	1	0.95	1.82	1.16	1.49
66932947	vSnQTLSLFFTVLQDVPVR	2	1.12	1.21	1.76	1.485
530416104	dnHTHSDIQVk	3	0.93	1.46	1.51	1.485
5031863	aAIPSALDTnSSk	5	0.99	1.86	1.1	1.48
5453832	aEPPLnASASDQGEk	12	1.02	1.36	1.59	1.475
189217425	eGSLPGnSTISIR	1	1.61	2.02	0.93	1.475
530392152	sYcknGVnGTGEnGRk	1	6.11	2.71	0.24	1.475
68508955	gDknVTmGQSSAR	1	2.35	2.07	0.87	1.47
578824215	vILLPnQTHYIIPk	2	1.12	1.33	1.6	1.465
39777608	fEAEHISnYTALLLSR	1	0.59	1.21	1.72	1.465
	dYYPInESLASLPLR	2	0.69	1.03	1.89	1.46
73858570	mLFVEPILEVSSLPTTnSTTnSATk	2	1.13	1.2	1.72	1.46
31377697	amnTSQVEALGIQmLPGYR	4	1.33	1.52	1.4	1.46
291045220	anLTWSVk	1	0.9	1.66	1.26	1.46
5031863	gLnLTEDTYkPR	11	1.01	1.95	0.96	1.455
392307009	sAPPSQVWnmTVSmTSDNSmHVk	1	1.06	2.06	0.85	1.455
530370057	gGNSnGALcHFPFLYnnHNYTDcTSEGR	22	0.99	2.16	0.75	1.455
578799003	sLTQGSLIVGDLAPVnGTSQGk	16	4.84	2.1	0.8	1.45
530391083	nmNkEDEGEITk	1	1.17	2.49	0.41	1.45
21361657	vDcTANTnTcNk	2	0.81	0.99	1.91	1.45
578800895	kIQQESLGSAPLmGDDHPnASR	1	1.45	1.75	1.15	1.45
145309326	iPAInQTITEANEk	3	6.96	2.33	0.57	1.45
46358426	eIFVAnGTQGk	2	2.55	1.74	1.15	1.445
18201909	lDNGNLQHLSGnATLTLIAmR	1	0.64	1.92	0.97	1.445
530421543	nGSEADIDEGLYSR	1	0.97	1.18	1.7	1.44
	vnFTILk	1	3.8	1.47	1.4	1.435
153792110	tFLnTTVEk	1	1.2	1.52	1.35	1.435
223468595	anTTQPGIVEGGQVLk	8	1.85	1.7	1.17	1.435
	aLGVLEEHAnSSR	2	1.4	1.88	0.99	1.435
	dSGAPAHLESnATVR	1	1.95	2.04	0.83	1.435
4502161	mkELLETVVnR	1	1.26	2.37	0.5	1.435
589269128	tSLELWmHTDPVSQknESVR	2	1.66	1.43	1.43	1.43
167614504	vnASTTEPnSTVEQSALmR	3	1.02	1.94	0.92	1.43
386869362	nILPnITTTYLk	1	0.65	1.8	1.05	1.425
530384848	qAIHVGnQTFnDGTIVEk	3	0.75	2.03	0.82	1.425
31657142	nTTFNVESTkk	4	9.42	2.13	0.72	1.425
144446030	iYEDEVPFGTNcnLTITSR	1	0.7	0.89	1.95	1.42
578842191	gYYnQSEDGSHTIQR	8	1.4	1.03	1.81	1.42
578842191	gYYnQSEDGSHTLQR	8	1.4	1.03	1.81	1.42
73747889	eQQLEScAcnETDNSck	2	0.97	1.19	1.65	1.42
384081596	ySVAnDTGFVDIPk	6	0.69	1.44	1.4	1.42
578798498	lLGGGDEEAIRPQmQQILDFETALAnITIPQEk	1	0.51	1.44	1.4	1.42
	sIHEnATGDLATSR	1	0.94	1.52	1.32	1.42
578832534	dADAcnATNWIEYmFNk	2	0.98	1.66	1.18	1.42
18201909	qLPNGELQPLSEnATLTLISTk	1	0.65	2.03	0.81	1.42
160333222	nTTIFLk	1	0.65	1.1	1.73	1.415
	vmYTTQGGGEAWGISVLNPnkTk	2	0.87	1.66	1.17	1.415
145309326	yEQAknISQDLEk	3	4.86	2.27	0.56	1.415
	amSGINnYTQHck	1	0.73	2.33	0.49	1.41
89191868	hcDGnVSScGDHPSEGcFcPPDk	2	2.09	2.37	0.45	1.41
530383235	vLHnGTLAELQGLPHIR	1	0.59	1.38	1.44	1.41
16418467	lPPGLLAnFTLLR	6	0.82	2.55	0.27	1.41
112380628	kDnTTVTR	2	1.07	1.36	1.45	1.405
	dmSDGFISnLTIQR	5	0.6	1.84	0.97	1.405
132814467	nVTLLSR	1	1.67	2.01	0.8	1.405
4503273	kFDVNQLQnTTIk	3	0.89	2.26	0.55	1.405
38455402	sYnVTSVLFR	3	6.59	0.63	2.17	1.4
61742797	tQnFTLLVQGSPELk	13	1.78	1.23	1.57	1.4
530399906	lnITcESSk	1	1.92	1.31	1.49	1.4
578835517	sPLGQAnTSLELR	1	1.48	0.91	1.88	1.395
20302168	fAFQnLTQLR	1	1	1.21	1.58	1.395
119964726	aAcAVkPQEVQmVnGTITNPINGk	3	0.98	1.26	1.53	1.395
578800809	tYTYADTPDDFQLHnFSLPEEDTk	3	0.51	1.27	1.52	1.395
578820030	kVVnVSDLYk	3	8.99	1.93	0.86	1.395
4507509	fVGTPEVnQTTLYQR	4	0.64	2.16	0.63	1.395
105990532	vNQNLVYESGSLnFSk	4	0.91	2.21	0.58	1.395
5453601	ncSAAPQPEPAAGLASYPELR	2	0.82	1.48	1.3	1.39
145309326	tLAGEnQTAFEIEELNR	4	6.78	2.27	0.51	1.39
578808446	lDLNGnNITR	1	5.28	2.27	0.51	1.39
189217425	lnDTVGVTkk	1	4.43	2.31	0.47	1.39
33667044	vHInTTSDSILLk	6	5.63	2.43	0.35	1.39
21264602	qELSRDnATLQATLHAAR	2	2.46	2.4	0.38	1.39
	nNVITLnITGk	4	0.58	1.36	1.41	1.385
530372115	eLkGDGPFTIFVPHADLmSnLSQDELAR	2	1.09	1.97	0.8	1.385
261878614	icDLLVANNHFAHFFAPQnLTNmNk	4	0.57	2.35	0.42	1.385
530407102	tnASVPSIPLDVLSASnSSSQLIVk	1	0.82	1.8	0.96	1.38
641451059	vVAnGTGTQGQLk	8	0.51	1.26	1.49	1.375
	lTSPPEPTVmTHVPYQVLALYnSTR	1	0.92	1.57	1.18	1.375
386869362	aAEnFTLLVk	1	0.72	1.71	1.04	1.375
578812749	nASGIYAEIDGAk	2	8.04	2.13	0.62	1.375
	vFPYISVmVnNGSLSYDHSk	1	1.04	1.06	1.68	1.37
183583553	dLSTFSQnmTQIIk	1	0.98	1.19	1.55	1.37
94421469	iFIFnQTGIEAk	1	1.23	1.2	1.54	1.37
578808907	inSSVTDIEEIIGVR	1	1.78	1.26	1.48	1.37
	mDPPcTnTTAASTYLNNPYVR	3	0.64	1.28	1.46	1.37
	nHSLAFVGTk	1	1.82	1.62	1.12	1.37
	sNSnSSSVITTEDNk	1	1.09	1.12	1.61	1.365
530388455	ynLSEVLQGk	1	0.72	1.06	1.67	1.365
530407092	kLnYTLSQGHR	2	1.56	1.68	1.05	1.365
530363118	lAnNTHQHVFDDLR	4	1.21	1.07	1.65	1.36
530377406	lnDSIQTLVNDNQR	1	1.5	1.43	1.29	1.36
384081596	ySVAnDTGFVDIPkQEk	9	0.89	1.58	1.14	1.36
	sQnDTVTPDVWYTSkPk	1	0.37	1.66	1.06	1.36
291045220	wWHQQTnATQEVVR	1	1	1.69	1.03	1.36
583966150	ncTSYGVLDISk	1	4.09	1.75	0.97	1.36
4557040	nVGPnTTSTVISTDAFRPGVR	1	1.14	1.89	0.83	1.36
62912466	kTLFcnASk	3	1.38	1.91	0.81	1.36
436408726	enATVPENEEEIIR	1	0.64	1.04	1.67	1.355
	enSTDYLYPEQLk	1	0.73	1.22	1.49	1.355
578801754	eLQNSVLETTLmPHnYSR	1	1.85	1.27	1.44	1.355
578829418	eLYnGTADITLR	1	1.21	1.32	1.39	1.355
11386147	nLEknSTkQEILAALEk	1	0.69	1.82	0.89	1.355
41152506	aAVPknVSVAEGk	1	1.47	1.92	0.79	1.355
	cIPVmEAQEYIAnVTSSSSAk	1	1.14	1.97	0.74	1.355
578811644	ynSTAATNEVPEVTVFSk	1	0.87	1.33	1.37	1.35
	iGPGEPLELLcnVSGALPPAGR	2	0.49	1.63	1.07	1.35
105990532	yDFnSSmLYSTAk	4	1.04	1.81	0.89	1.35
145309326	iASAVQknATSTk	2	6.13	2.18	0.52	1.35
	iITVSTnGSIHSPR	2	0.25	2.5	0.2	1.35
5453832	lSALDNLLnHSSmFLk	7	0.58	1.12	1.57	1.345
6996021	gQTAESLAVHnITVcEQk	2	2.01	1.25	1.44	1.345
66864913	gPEcSQnYTTPSGVIk	1	2.36	1.9	0.79	1.345
	vIDGmTVVHSIELQATDGHDRPLTncSIINSGk	2	0.81	1.37	1.31	1.34
188595677	lnFTGPGDPDSIR	5	1.59	1.6	1.08	1.34
153082686	aAPAPQEATATFnSTADREDGHR	1	1.11	1.93	0.75	1.34
4507157	aASnFTEIk	1	0.55	0.92	1.75	1.335
578837685	tEAGAFEYVPDPTFEnFTGGVk	1	0.95	1.23	1.44	1.335
6996021	qnESYLNFAR	1	1.45	1.34	1.33	1.335
	yELFGHAVSENGASVEDPmnISIIVTDQNDHkPk	1	0.84	1.67	1	1.335
578818565	iSLPLPnFSSLNLR	1	1.33	1.71	0.96	1.335
578799100	cVEESGSAHcVcPmLTcPEAnATk	1	1.06	1.85	0.82	1.335
	gTnFTHLVADR	1	1.11	1.91	0.76	1.335
53832021	sQnFSALk	1	0.49	0.82	1.84	1.33
68508955	tFknESENTcQDVDEcQQNPR	3	1.51	1.72	0.94	1.33
578802575	iLcDnADnITR	2	1.04	2.15	0.51	1.33
154275767	hQnGIFSnGSk	2	1.27	2.31	0.35	1.33
530410575	sHEIWTHScPQSPGnGTDASH	1	0.46	2.36	0.3	1.33
4557759	aLLPFDNLHDDPcLLTnR	10	4.99	0.87	1.78	1.325
392307009	yAnITVDYLYNk	3	0.84	1.25	1.4	1.325
294660772	vVGGEREnVSmVDYAHnNYQAQSAVPLRHETHGGEDVAVFSk	1	1.18	1.52	1.13	1.325
33667044	nETLALPAESk	1	7.36	2.25	0.4	1.325
	wGHnITEFQQR	1	0.83	1.52	1.12	1.32
7657319	eIkNnQTEk	1	1.84	2.02	0.62	1.32
578802575	qGEHLSnSTSAFSTR	1	0.84	2.16	0.48	1.32
16418467	kLPPGLLAnFTLLR	12	0.72	2.41	0.23	1.32
355594753	eDALnETRESETk	6	0.66	2.45	0.19	1.32
578832534	dnGQAPFTITPVFSDFPVHGmEPmnNATk	1	0.49	1.38	1.26	1.32
355594753	kEDALnETRESETk	2	0.44	2.41	0.22	1.315
343168772;343168770	iIISPEEnVTLTcTAENQLER	4	1.09	1.33	1.3	1.315
	tATESFPHPGFnNSLPNk	1	0.73	1.69	0.94	1.315
578809106	iIVPLNnREnISDPTSPLR	8	1.38	1.93	0.7	1.315
61742775	sALLEFAcTHNLGncSTTAmk	2	1.71	1.03	1.59	1.31
578800895	tSnSSQVSNEQDkIDAYk	1	1.25	1.3	1.32	1.31
	mEDGLLTcHGPGPDncTk	1	0.4	1.34	1.28	1.31
294660772	enVSmVDYAHNNYQAQSAVPLR	1	0.63	1.59	1.03	1.31
	vnLSAPLLPk	1	0.48	1.01	1.6	1.305
112380628	sScGkEnTSDPSLVIAFGR	8	1.16	1.27	1.34	1.305
145309326	cDQcEENYFYnR	2	6.55	2.1	0.51	1.305
51873055	sckDVDEcALGTHncSEAETcHNIQGSFR	2	1.91	2.33	0.28	1.305
4757876	gFQDVEAQAATcnHTVmALmASLDAEk	5	1.15	0.82	1.79	1.305
	gVYELTHNnk	1	0.59	0.85	1.76	1.305
	inVTTLkDDGDISk	1	1.22	1.14	1.47	1.305
5729772	nIETnYTR	3	0.55	1.17	1.44	1.305
148664211	vSLTnVSISDEGR	2	0.45	1.46	1.15	1.305
4502119	kEEEPSSSSVFNQnDPWAPTVDFSDFInNETIAGk	1	17.47	1.88	0.73	1.305
663071006	dRQDGEEVLQcmPVcGRPVTPIAQnQTTLGSSR	1	0.98	0.9	1.7	1.3
530370057	dQcIVDDITYNVnDTFHkR	5	1.55	2.08	0.52	1.3
11386147	nLEknSTk	1	0.71	1.66	0.94	1.3
578824215	tnVSHVVGQLDDIRk	2	1.02	1.35	1.24	1.295
	nFSGPDkDVFFDDR	1	0.53	1.08	1.5	1.29
333440434	eAGnHTSGAGLVQINk	5	0.77	1.5	1.08	1.29
89191868	aSPPSSScnISSGEmQk	2	4.4	1.88	0.7	1.29
145309326	nISQDLEk	7	5.52	1.99	0.59	1.29
355594753	kEDALnETR	11	0.61	2.36	0.22	1.29
495528154	vYcnFTAGGSTcVFPDkk	5	0.13	2.41	0.17	1.29
223468595	tAADTTGLQPILnQFTPAnISR	4	2.31	1.02	1.55	1.285
4504747	aHcVWLEcPIPDAPVVTnVTVk	2	1.42	1.32	1.25	1.285
	vVmDIPYELWnETSAEVADLkk	2	0.47	1.32	1.25	1.285
229091322	nQSLVQDmDSmVR	1	1.16	0.93	1.64	1.285
41152506	nVSVAEGk	2	1.58	1.68	0.89	1.285
32307144	eQInITLDHR	1	0.26	1.72	0.85	1.285
27734709	eNVGIYnLSk	1	0.85	0.83	1.73	1.28
209529703	gTAnLSETIR	2	1.76	1.63	0.93	1.28
4507509	sHnRSEEFLIAGk	2	0.71	2	0.56	1.28
355594753	lkELPGVcnETmmALWEEckPcLk	3	0.36	2.2	0.36	1.28
53829381	gPmNQcLVATGTHEPknQSYmVR	1	0.73	2.2	0.36	1.28
578817250	yQHLATLAHnQSEIIAQLEEHcQR	2	0.25	2.27	0.29	1.28
355594753	eDALnETR	12	0.54	2.31	0.25	1.28
262118282	lSGnLTLLR	1	1.4	1.17	1.39	1.28
148664211	fQLLnFSSSELk	2	0.13	1.42	1.13	1.275
62339432	vATPYSLYVcPEGQnVTLTcR	1	1.32	0.6	1.94	1.27
530413667	aInDTAAR	1	0.15	1.03	1.51	1.27
	qEcYAFnGTQR	1	0.91	1.18	1.36	1.27
578798498	nSSVEAFkR	2	0.52	1.44	1.1	1.27
	sLnSSEPLFLGQTGLGTTEEmGk	1	0.48	1.62	0.92	1.27
	lLPAFnTTSGLPYPR	1	0.67	0.95	1.58	1.265
4557251	inTTADEkDPTNPFR	2	1.43	0.98	1.55	1.265
597955366	dLnASDNNTEFLk	1	1.38	2	0.53	1.265
530429128	snSTAATNEVPEVTVFSk	2	0.57	0.73	1.79	1.26
22202611	lLnTTDVYLLPSLNPDGFER	1	0.5	1.03	1.49	1.26
221316760	gSGPASEFTFSTPEGVPGHPEALHLEcQSnTSLLLR	1	1.23	1.4	1.12	1.26
530377406	mYQmFnETTSQVR	1	1.83	1.44	1.08	1.26
5031863	dAGVVcTnETR	1	0.64	1.56	0.96	1.26
530392152	nGVnGTGEnGRk	6	6.46	1.62	0.9	1.26
	gTEVnTTVIGENDPIDEVQGFLFGk	1	0.77	0.68	1.83	1.255
192449445	nISTATAAQTDLNFINDEGDTFPLR	1	0.38	2.33	0.18	1.255
153791276	ncSFEDDNIR	1	0.37	1.52	0.99	1.255
495528154	vYcnFTAGGSTcVFPDk	1	0.5	2.15	0.36	1.255
68448544	gHHncSESLELEDPSSGLGVTk	3	1.17	1.31	1.19	1.25
46358426	dASINIENmQFIHnGTYIcDVk	1	2.75	1.36	1.14	1.25
192448443	yHYncSLLDGTQLFTSHDYGAPQEATLGANk	2	0.16	1.39	1.11	1.25
530387776	tVLEnSTSYEEAk	9	0.9	1.41	1.09	1.25
4502659	lEEkPLEGnSSQGSFk	1	2.23	1.49	1	1.245
578832170	aVSSFDPEIDLSnQSGR	1	2.08	1.51	0.98	1.245
40317628	fFAEnETWVVDScTTcTckk	1	0.86	2.14	0.35	1.245
	rEQFcPPPPQIPnAQNmTTTVNYQDGEk	2	0.65	2.17	0.32	1.245
66346698	vFPQVnVTk	1	0.79	0.99	1.49	1.24
530372918	sDFSQTmLFQAnTTR	2	0.93	1.08	1.4	1.24
	gSQWSDIEEFcnR	4	1.24	1.87	0.61	1.24
578805724	aLDnESEVk	1	6.98	0.9	1.57	1.235
578807443	eIANATAkPEDRnDPmLLYNk	1	0.81	1.6	0.87	1.235
530391083	qTGLAPGQEYEISLHIVknNTR	2	0.78	2.1	0.37	1.235
4758400	nAccSTnTSQEAHkDVSYLYR	3	0.43	0.73	1.74	1.235
4506675	tILPAAAQDVYYRDEIGnVSTSHLLILDDSVEmEIRPR	5	0.42	0.82	1.65	1.235
68508955	lSAVNSIFLSHnnTk	5	1.28	1.14	1.33	1.235
530399906	nInGTDPIQk	1	1.97	1.18	1.29	1.235
	fGEFGnYSLLVk	2	0.8	1.21	1.26	1.235
386869362	vkGVAVTnTSk	3	0.56	1.66	0.81	1.235
344179112	aPGWAnSSAGSGR	2	0.97	1.68	0.79	1.235
189217425	iESINQQLLPLGnISDNmDR	2	2.72	1.99	0.48	1.235
223468595	iSSLQTTEknDTVAGQGER	4	2.04	1.14	1.32	1.23
	lVSGnLTDR	1	2.09	2.04	0.42	1.23
	ynQSEAGSHTLQGmNGcDmGPDGR	2	0.93	0.71	1.74	1.225
530375558	sDAVSHTGnYTcEVTELTR	16	1.17	1.13	1.32	1.225
54792100	hFnDSGAcVPR	1	1.28	1.14	1.31	1.225
530395491	yHGFLnTSYHR	2	0.51	1.39	1.06	1.225
153791276	kFnSTQIAAmAPEHEEPR	1	0.85	1.93	0.52	1.225
	iLmNEGGHYnASSGk	2	15.83	2.08	0.37	1.225
530413667	anYTILk	2	0.29	0.98	1.46	1.22
	nSTIEAANLAGLk	1	0.78	1.05	1.39	1.22
530364894	aLEVnmSLSGR	1	0.65	1.15	1.29	1.22
	eAFALnSSTGELR	1	0.9	1.54	0.9	1.22
11386147	lIDnnkTEk	4	0.86	1.69	0.75	1.22
530407102	dVmQVAnTTmSSR	1	0.9	1.71	0.73	1.22
189217425	tFNLnTTEVEPcR	1	3.68	1.96	0.48	1.22
6996021	vNnSDPYSVALSELGDRQnESYLNFAR	2	1.19	0.87	1.56	1.215
224586817	nDTLQEAk	1	0.43	0.87	1.56	1.215
4504957	vQPFnVTQGk	5	0.59	1.5	0.93	1.215
530406558	eDNPDkNPEAPLnVSR	4	0.4	1.86	0.57	1.215
116295258	lNLQTSTSIPnVTEmk	2	1.06	1.86	0.57	1.215
31657142	sQNDkFnVSLTVk	1	5.43	1.97	0.46	1.215
5031809	fQAFAnGSLLIPDFGk	1	0.64	1.98	0.45	1.215
	tGTVDnnTSTDLk	4	0.64	2.2	0.23	1.215
22202611	dLDTDFTNnASQPETk	1	0.75	1.21	1.22	1.215
4502281	nLTVcPDGALFEQk	1	1.49	1.42	1.01	1.215
355594753	kkEDALnETR	24	0.52	2.22	0.2	1.21
227430301	nVSTNVFFk	1	2.88	1.37	1.05	1.21
119395742	anHSGAVVLLk	4	3.42	1.46	0.96	1.21
530372115	iVAGScVDcQALnTSTcPPNSVk	1	1.51	1.39	1.02	1.205
578808446	iTcVGnDSFIGLSSVR	1	4.52	1.86	0.54	1.2
110227598	vkLnHSLDk	1	1.95	1.21	1.19	1.2
	nASSEYSGTYScTVR	1	1.48	0.68	1.71	1.195
530387776	tSQEnISFETmYDVLSTkPVLNk	2	0.48	0.85	1.54	1.195
	vIYnLTEk	1	0.8	0.85	1.54	1.195
192448443	yHYnGTFEDGk	3	0.27	1.51	0.88	1.195
145309326	vNDnkTAAEEALR	10	6.46	1.95	0.44	1.195
578812749	eQmEVVnmSLSTSADSLTTPR	1	9.93	1.95	0.44	1.195
355594753	mLnTSSLLEQLNEQFNWVSR	1	0.43	2.14	0.25	1.195
226371643	vPLQSAHLYYnVTEk	3	0.33	1.38	1	1.19
	vIDGTPcDQnGTAIcVSGQck	1	1.67	2.02	0.36	1.19
4507463	lkLTSPPEDYPEPEEVPPEVISIYnSTR	2	0.31	2.11	0.27	1.19
578820673	acVAGFTnITFHPQNk	1	0.82	0.97	1.4	1.185
	yAESDPTVPcnETR	1	0.73	1.07	1.3	1.185
	aPQHVVNHLPPYTnVSLk	4	0.74	1.16	1.21	1.185
578807589	nnLTTYk	2	1.55	1.62	0.75	1.185
	cFDAmEVDALnSSHPVSTPVENPAQIR	1	0.75	0.55	1.81	1.18
153082686	qESmNSnVSVYQPPR	1	1.09	1.62	0.74	1.18
662236804	nQnESVSEIGGk	1	0.54	0.7	1.66	1.18
4557251	nISQVLEk	1	1.49	0.89	1.47	1.18
42491362	iSnLTIVQAEIk	2	0.43	1.21	1.15	1.18
170784838	mYnHSWPESLAcDELPVYDR	1	0.65	1.93	0.43	1.18
530392152	sYcknGVnGTGEnGR	2	4.41	1.83	0.52	1.175
112380628	nmTFDLPSDATVVLnR	4	0.81	1.22	1.13	1.175
4507677;431822406	eLISnASDALDkIR	1	0.54	1.17	1.17	1.17
530360855	tASVSInQTEPPk	1	1.29	1.19	1.15	1.17
167466207	vEPQNPVLSAGGSLFVncSTDcPSSEk	1	1.13	1.37	0.97	1.17
530372115	gcASYcnQTImEQGcck	1	1.2	1.67	0.67	1.17
167614504	gTnYTVR	1	1.45	1.93	0.41	1.17
	iVDVnLTSEGk	1	0.46	0.83	1.5	1.165
343168770	tVNSLnVSANENR	1	1.64	1.13	1.2	1.165
194306629	iEVLVSnATQFIILHSk	1	0.99	1.13	1.2	1.165
	nGTLVAFR	1	0.84	2.05	0.28	1.165
	fTFTSHTPGEHQIcLHSnSTk	15	0.45	1	1.32	1.16
349732140	tNISHnGTYHcSGmGk	2	0.69	1.55	0.77	1.16
	hYHSmEVFTHYDLLNLnGTk	2	0.69	1.85	0.47	1.16
	dGQLLPSSNYSnIk	5	3.16	1.44	0.88	1.16
61742775	lFDDWmASnGTQSLPTDVmTTVFk	1	1.57	1.27	1.04	1.155
	yTLDPnITSAGPTk	1	1.94	0.93	1.37	1.15
530370057	gGNSnGALcHFPFLYnNHNYTDcTSEGRR	7	1.12	1.84	0.46	1.15
578816994	aAnYTSSLNLPDk	1	0.6	0.75	1.55	1.15
	lPEnQTSPGESPER	1	1.39	0.94	1.36	1.15
	dSVInLSESVEDGPk	1	0.92	1.03	1.27	1.15
578823164	eNDNFnISk	1	0.63	1.39	0.91	1.15
641451059	iAnETRYPHSVAk	1	0.67	1.3	0.99	1.145
	qLVLnLTGNTLcAGGASDEk	2	0.61	1.37	0.92	1.145
32307144	yIHQnYTk	4	0.3	1.8	0.48	1.14
21536337	vLEAVnGTDAR	1	1.04	1.13	1.15	1.14
578798498	hLLEnSTASVSEAERk	2	0.8	1.4	0.88	1.14
	qcIEIIEnR	2	0.71	2.26	0.02	1.14
530375558	gRDIYTFDGALnk	2	1.01	0.89	1.38	1.135
5453832	vFGSQnLTTVk	7	0.83	0.9	1.37	1.135
119395742	eINSLnLTESHNSR	2	1.48	1.73	0.54	1.135
47419930	aGQPATAFSQQDLLDGAVLYSHnGSLSPR	2	1.25	1.77	0.5	1.135
578824215	nQAIITDETnDSLVAPQEk	1	0.92	1.77	0.5	1.135
530372918	vGEEYQELQLDGFDNESSnk	1	2.18	1.81	0.46	1.135
	aSVDVFGnR	1	0.21	1.89	0.38	1.135
55743098	qEVLSHISnmSYIGGTnQTGk	1	0.39	2.1	0.17	1.135
	yLLNLnHSEk	1	0.5	0.9	1.36	1.13
	lSQGnTTLSINPVk	2	2.05	1.06	1.2	1.13
9845238	lSnISHLNYcEPDLR	1	0.55	1.38	0.88	1.13
	gYYnQSEAGSHTLQWmHGcELGPDGR	1	1.13	1.42	0.84	1.13
31657142	sEnASLVLSSSNQk	3	2.41	1.78	0.47	1.125
73747889	nTSWDNAGFk	1	0.88	0.88	1.36	1.12
	vIQTSAAnFSLNNSk	2	0.97	1.16	1.08	1.12
	nYSDTPPTSk	2	1.37	1.19	1.05	1.12
	nVSWATGR	1	1.03	1.52	0.72	1.12
296010912	nNTFLSLR	1	3.53	1.59	0.65	1.12
	mcAQQLGDncTEAAIcDPHR	1	0.57	1.89	0.35	1.12
589269128	vPSENkDLYEYSWVQGPLHSnETDR	1	0.93	1.11	1.12	1.115
229091322	hPDAVAWAnLTNAIR	3	0.51	0.81	1.42	1.115
42491362	iTEkQDILnNSLTTLSQDITk	1	0.4	1.18	1.05	1.115
73747889	kcQEAInATck	1	0.93	1.2	1.03	1.115
94421469	nITGLEnFTLk	1	1.14	1.23	1	1.115
530383235	nLTEVPTDLPAYVR	2	0.77	1.34	0.89	1.115
530392152	cHEGnGTFEcGAcR	1	3.45	1.47	0.76	1.115
530406516	vVLGAnGTYScLVR	3	0.57	1.6	0.63	1.115
530367593	ecYYNLNDASLcDNVLAPnVTk	1	3.53	1.61	0.62	1.115
355594753	lAnLTQGEDQYYLR	18	0.51	2.02	0.21	1.115
22902126	dDAGnYTcIASnGPQGQIR	7	0.36	1.29	0.93	1.11
238624149	anATIEVk	6	3.69	1.33	0.89	1.11
	gTAnTTTAGVPcQR	3	0.62	1.94	0.28	1.11
	hYEnHSAImLGIk	1	0.86	1.5	0.71	1.105
53832021	sQnFSALkk	4	0.42	0.6	1.6	1.1
62339432	hGLESASDHHGnFSITmR	2	1.6	0.97	1.23	1.1
9845238	eSWGQESNAGnQTVVR	1	0.5	1.33	0.87	1.1
156616294	gFGVAIVGnYTAALPTEAALR	2	0.56	1.89	0.31	1.1
578824215	tnVSHVVGQLDDIR	1	0.92	1.09	1.1	1.095
310703621	tLFPNYFnGSEIIIAGk	2	7.19	1.35	0.84	1.095
	snSSmHITDcR	4	1.61	1.95	0.24	1.095
23111005	fnGSVSFFR	2	13.96	2.05	0.14	1.095
	eADnHTAFIR	2	0.54	0.93	1.25	1.09
578800809	mELSmGPIQAnHTGTGLLLTLQPEQk	2	0.46	1.17	1.01	1.09
	dEDDDcTYSYTmEGDGAPGPnSTVLVHk	1	0.74	1.18	1	1.09
	snHTQATnDPPEVTVFPk	6	0.99	1.23	0.95	1.09
	hRPTAGAFnHSDLDAELR	2	0.95	1.23	0.95	1.09
578797797	lFnVTPQDEQk	1	0.91	1.7	0.48	1.09
578829418	hmLALAPnSTAR	2	2.01	1.06	1.11	1.085
119395742	lWnSTFLEEYSk	2	2.43	1.31	0.86	1.085
192448443	yHYnGTFEDGkk	6	0.29	1.43	0.74	1.085
578809106	enISDPTSPLR	3	0.98	1.49	0.68	1.085
530392152	dTcTQEcSYFnITk	4	2.65	1.51	0.66	1.085
578819775	sFnQSLHSLTQAIR	1	2.24	1.85	0.32	1.085
4504747	tSIPTINmEnk	2	1.81	1	1.16	1.08
578807380	dcVEcLLLHSGkPDnQTcHSLcR	2	1.15	1.38	0.78	1.08
	yEFcPFHnVTQHEQTFR	2	0.58	1.39	0.77	1.08
7656967	nETQVDGAR	1	0.7	1.39	0.77	1.08
14042945	lSITnETFR	1	1.36	1.41	0.75	1.08
20302168	kQnDSVIAEcSNR	1	0.88	1.33	0.82	1.075
148664211	vDDEmPQHAVLSGPNLFINNLnk	1	0.61	1.39	0.76	1.075
578819775	nLSELHmTTAR	4	1.25	1.5	0.65	1.075
145309326	kIPAInQTITEANEk	18	3.85	1.71	0.44	1.075
	qGGVnATQVLIQHLR	2	0.8	1.91	0.24	1.075
	eEGSHPPVQGQLSLQnTTHTR	1	0.35	1.27	0.87	1.07
530372115	sLEAQGnSSHLDADTVR	6	1.02	1.59	0.55	1.07
578797797	tDNSLLDQALQnDTVFLNmR	1	0.76	1.72	0.42	1.07
154275767	rLDDILGnLSQQPEELR	2	0.99	1.77	0.37	1.07
189458817	kDFEDLYTPVnGSIVIVR	1	0.36	0.73	1.41	1.07
144446030	ynVSSLEk	1	0.45	0.49	1.64	1.065
52485941	nQTVFER	1	6.61	1.06	1.07	1.065
	dGYEPcVNEGmcVTYHnGTGYck	1	0.96	1.28	0.85	1.065
145309326	lLNnLTSIk	11	6.63	1.69	0.44	1.065
530367593	gnTTTLISEnGHAADTLTATnFR	8	2.32	1.72	0.41	1.065
530391083	gPncSEPEcPGNcHLR	5	0.84	1.83	0.3	1.065
578809988	lSSnSTk	1	0.39	1.89	0.24	1.065
27734709	lEnITTGTYTIHAQk	3	0.71	0.7	1.42	1.06
	gEQGLYPLPLLnSTLDDGk	1	0.8	1.22	0.9	1.06
578800809	rmELSmGPIQAnHTGTGLLLTLQPEQk	1	1	1.53	0.59	1.06
	sVQLHDSGnYScYR	1	0.9	1.6	0.52	1.06
530402101	qVHFFVnASDVDNVk	3	0.6	1.83	0.29	1.06
530392152	lRNPcTSEQncTSPFSYk	1	1.94	1.85	0.27	1.06
21264602	gInASSmAWAR	1	5.27	1.87	0.25	1.06
32171249	sVVAPATDGGLnLTSTFLRk	1	2.97	1.9	0.22	1.06
530411863	gVFITnETGQPLIGk	5	0.74	1.28	0.83	1.055
88853069	fEDGVLDPDYPRnISDGFDGIPDNVDAALALPAHSYSGR	5	0.47	1.8	0.31	1.055
	vLGQSQEPNVNPASAGnQTQk	1	0.49	0.61	1.49	1.05
	aLNYYPQnITmk	2	1.66	1.55	0.55	1.05
530404459	mYSEGSDIVPQSnETALHYFk	2	1.24	0.97	1.13	1.05
4507677	gVVDSDDLPLnVSR	1	1.03	0.64	1.45	1.045
	lAPnLTELR	1	0.69	1.14	0.95	1.045
21264602	lnASIADLQSQLR	4	4.74	1.67	0.42	1.045
540344555	lGSYPVGGnVSFEcEDGFILR	4	0.61	1.85	0.24	1.045
160333222	lFQncSELFk	1	0.51	0.86	1.22	1.04
578827951	aLSQQnVSmDLATFmk	4	0.47	0.96	1.12	1.04
189571636	dYFTDLITnESINYFk	2	0.21	1.18	0.9	1.04
217272890	gInESYk	1	0.42	1.2	0.88	1.04
578800846	wDPEVncSmAQIQLcPPPPQIPnSHNmTTTLNYR	1	0.48	1.26	0.82	1.04
530389241	tGVHDADFESnVTATLASINk	1	0.64	1.35	0.73	1.04
345090974	gFcAnSSLAFPTk	1	1.01	1.45	0.63	1.04
	gnATHDNIcSGNSESTQk	1	1.25	1.7	0.38	1.04
	dnYTDLVAIQNk	1	0.82	1.75	0.33	1.04
189217425	fnISTPAFR	1	3.33	1.79	0.29	1.04
355594753	eLPGVcnETmmALWEEckPcLk	2	0.35	1.8	0.28	1.04
	lnVSHTGVPLGEEYILVFSR	1	1.11	0.81	1.26	1.035
578799003	iQGEEIVFHDLnLTAHGISHcPTcR	5	2.16	1.62	0.45	1.035
70778918	gAFISnFSmTVDGk	12	0.47	1.82	0.25	1.035
189217425	kIESINQQLLPLGnISDNmDR	2	2.98	1.67	0.4	1.035
578812749	vREQmEVVnmSLSTSADSLTTPR	2	2.54	1.74	0.33	1.035
	tAGWNIPmGLLFnQTGSck	2	10.53	0.29	1.77	1.03
578816994	dVnYTQIVVDR	1	0.42	0.64	1.42	1.03
	fLSSSPHLPPSSYFnASGR	8	0.79	1.32	0.74	1.03
189571636	lYPnASQHITPSYNYAPNmDk	1	0.46	1.33	0.73	1.03
356582273	gLnVTLSSTGR	13	0.68	1.7	0.36	1.03
530370057	rHEEGHmLncTcFGQGR	7	0.94	1.73	0.33	1.03
355594753	hnSTGcLR	1	0.4	1.88	0.18	1.03
	gnGTILk	1	2.2	1.61	0.44	1.025
38788416	hQVSInNTAVmQR	1	0.07	1.83	0.22	1.025
10800144	nDEELnk	1	0.83	0.81	1.24	1.025
578826580	qEDQLQDYRknNTYLVk	1	0.55	0.83	1.22	1.025
	nnESLDEGLR	1	0.86	0.98	1.07	1.025
530405921	tPASDPHGDnLTYSVFYTk	1	1.02	1.01	1.04	1.025
	vESGEncSSPAPR	1	7.3	1.09	0.96	1.025
42491362	qDILnNSLTTLSQDITk	2	0.23	1.11	0.94	1.025
4557251	eGIcNGFTALcPASDPkPnFTDcNR	3	1.14	1.25	0.8	1.025
31657142	vYVYALnQTR	3	6.04	1.32	0.73	1.025
530425374	iLLTcSLnDSATEVTGHR	11	0.93	1.45	0.6	1.025
	nLSFmDAmNk	1	1.29	1.21	0.83	1.02
41152506	lEnWTDASR	1	0.87	1.41	0.63	1.02
46195719	nAnISYAFDTHTNTQIVPR	1	1.11	1.49	0.55	1.02
530373927	dSEDnVTk	1	4.76	0.18	1.85	1.015
	dYGSQEDFTQVWnTTmk	2	0.37	0.67	1.36	1.015
217272890	nHSIFLADINQER	4	0.56	0.75	1.28	1.015
578826580	nNTYLVk	1	0.96	1.03	1	1.015
217272890	gInESYkk	1	0.44	1.23	0.8	1.015
217272890	eDVYRnHSIFLADINQER	1	0.97	1.34	0.69	1.015
597955366	aGFEYAFDQLQNSnITR	1	1.01	1.51	0.52	1.015
4557733	dGTQQAVPLEHPSSPWGLnLTEk	10	0.71	1.64	0.39	1.015
148664211	dTAVEGEEIEVncTAmASkPATTIR	2	0.38	1.33	0.69	1.01
	eGEHDLVQGSGQQPQAGLSQAnFTLGPVSR	1	0.81	1.49	0.53	1.01
530372115	fcnESmGDcGPTGLAQHcHLHAR	3	1.11	1.51	0.51	1.01
4557733	dEcWcPAnSTGk	4	0.67	1.62	0.4	1.01
66346695;281485550	ncTDIDEcR	10	1.04	1.79	0.23	1.01
	fVnSTGYLTEAEk	4	0.66	1.08	0.93	1.005
153792110	sHAASDAPEnLTLLAETADAR	1	0.98	1.62	0.39	1.005
578809988	lSSnSTkk	4	0.56	1.79	0.22	1.005
41327734	dSLSInATNIk	1	1.84	0.72	1.29	1.005
578835517	eAAGSPAnFSWFR	1	1.03	0.72	1.29	1.005
126012562	qSGDVTcncTDGR	1	0.73	1.14	0.87	1.005
	gFYLDGSDTIVcDSnSTWDPPVPk	1	1.07	1.19	0.82	1.005
153082686	hYLVSnISHDTVLQcHFTcSGk	1	1.82	1.31	0.7	1.005
116174742	fGnETFIIHLDNGR	1	0.92	1.45	0.56	1.005
530405921	lPSGmLVISnATEGDGGLYR	2	1.05	1.46	0.55	1.005
255918077	tLYRFEnQTGFPPPDSR	1	0.91	1.67	0.34	1.005
29550838	lQQDVLQFQknQTNLER	1	0.28	0.93	1.07	1
41152506	ySVLImAEkPVGDLSSPnETk	2	0.88	0.99	1.01	1
238624149	eNGmPmDIVnTSGR	2	3.44	1.07	0.93	1
52485941	gncSFQk	1	5.93	1.07	0.93	1
	aDEGSLknISIYTk	1	5.03	1.12	0.88	1
88702793	nLSGPDk	1	1.15	1.34	0.66	1
145309326	tAnDTSTEAYNLLLR	7	5.58	1.49	0.51	1
145309326	tLAGEnQTAFEIEELnRk	5	3.29	1.62	0.38	1
392307009	nIETFTcDTQnITYR	2	0.71	1	0.99	0.995
	lSGcQnITSTk	1	0.67	1.25	0.74	0.995
4502133	eSVTDHVNLITPLEkPLQnFTLcFR	9	1.21	1.72	0.27	0.995
155030211	ecHFFnGTER	1	2.98	1.82	0.17	0.995
	dInSQQELQnITTDTR	5	0.79	0.88	1.1	0.99
301500670	vPYNVGPGFTGnFSTQk	2	0.3	0.91	1.07	0.99
	qYnSTGDYR	1	0.53	0.99	0.99	0.99
	tkEINnmTVPSk	1	1	1.1	0.88	0.99
530404200	dLnETIHYmYk	4	0.68	1.18	0.8	0.99
530380237	tLTnQTEAELATPEGIYERPVDYLPER	1	0.69	1.36	0.62	0.99
530372115	tmnASLAQQLcR	1	1.39	1.45	0.53	0.99
578814602	sLDNDNYVFTAPYFnk	2	1.66	1.12	0.85	0.985
662236804	nQTLAGEYFHk	1	0.69	0.71	1.26	0.985
	nATYGYVLDDPDPDDGFnYk	5	0.51	0.97	1	0.985
	dHLLLPATTHnk	1	0.77	1.55	0.42	0.985
5729772	enGTLVQVATISGNmFNQmAk	1	0.53	1.13	0.84	0.985
	lVAnESVPFETScR	1	0.35	0.99	0.97	0.98
291045220	lEHQFAVGEDSGRnLSAPVTLNLR	2	0.78	1.01	0.95	0.98
192448443	tLSRPSETcnETTk	5	0.31	1.3	0.66	0.98
	nGSGAVFPVAGADVQTLR	1	0.93	1.64	0.32	0.98
5031631	cnmInGTDGDSFHPLITk	3	0.64	0.64	1.31	0.975
436408726	enATVPENEEEIIRk	2	0.76	0.92	1.03	0.975
21264602	kQELSRDnATLQATLHAAR	2	2.84	1.59	0.36	0.975
	emLHnATFcLVPR	1	1.57	1.62	0.33	0.975
333440434	lkPLFnk	1	0.73	0.98	0.97	0.975
209529703	aEnQVnVTcQVR	1	1.53	1.43	0.52	0.975
530387528	iTPnASFTLENFSk	1	0.68	1.46	0.49	0.975
112380628	sGPknmTFDLPSDATVVLnR	3	0.75	1.13	0.82	0.975
	lVLPAknTTNLk	1	1.58	0.94	1	0.97
4504061	tPmTnSSIQFLDNAFR	7	0.66	1.02	0.92	0.97
47271477	vLVSnASEDTRR	2	10.42	1.26	0.68	0.97
325651886	gNVISSHGNPILLnSSIPEDPSIk	8	1.31	1.48	0.46	0.97
	gQTEIQVNcPPAVTEnk	5	1.81	1.07	0.86	0.965
530425349	kVEAEALnATAIR	2	1.15	1.31	0.62	0.965
663071061	gPDLSncTSHWVNQLAQk	1	0.52	0.78	1.15	0.965
22902126	dGTPLSDGQSnHTVSSk	10	0.41	1.19	0.74	0.965
	nYPGTYPnHTVcEk	1	0.51	1.2	0.73	0.965
73915092	lAFATmFnSSEQSQk	2	1.64	1.04	0.88	0.96
530431011	vncSVPEEk	1	1.32	1.3	0.62	0.96
62243068	vDYESQSTDTQnFSSESkR	1	0.54	1.3	0.62	0.96
	vSAITLVSATSTTAnmTVGPEGk	1	1.2	1.51	0.41	0.96
578799003	nLHQSnTSR	3	4.85	1.56	0.36	0.96
578812749	dAVRnLTEVVPQLLDQLR	1	3.03	1.65	0.27	0.96
	hTNmnLTQLk	2	0.67	0.83	1.08	0.955
	sVNPnDTcLAScVk	1	0.76	0.84	1.07	0.955
	nVTYGTYLDDPDPDDGFNYk	5	0.71	0.89	1.02	0.955
	aPADLPHGSYLmVnTSQHAPGQR	2	0.95	1.01	0.9	0.955
41152506	eLDLTcnITTDR	3	1.19	1.33	0.58	0.955
578808446	dLEVLTLNNnNITR	2	2.06	1.44	0.47	0.955
578801403	cnDTVPEDFEPFRR	1	0.39	1.73	0.18	0.955
	yHVLHInTTk	3	0.27	0.54	1.36	0.95
530418149	tYAIYDLLDTAmInNSR	2	0.56	0.69	1.21	0.95
	ykPDTLAVAVEnGTGTDR	2	1.26	0.72	1.18	0.95
	tFAnGSLAFR	1	0.46	0.95	0.95	0.95
383872547	nnHTASILDR	17	0.74	1.21	0.69	0.95
345090974	lYAnHTSLPASAR	2	0.57	1.22	0.68	0.95
194306629	dLEITnATLQSEEDSR	2	0.57	1.25	0.65	0.95
118572606	aEnGTcIDIDEck	2	0.2	1.38	0.52	0.95
	lAVTnTTmTGTVLk	3	1.59	0.87	1.02	0.945
56237029	hPGnFSSLScDYFAVnQSR	1	0.83	1.26	0.63	0.945
530411863	lEnLSSSEmGYTATLTR	1	0.31	0.94	0.95	0.945
578823164	nGTEVVScHPQGSTAGVVYR	1	0.66	1.13	0.76	0.945
	nTTQFAAVcPQHLDER	1	0.66	1.15	0.74	0.945
14042945	dSSGnETHFTGNEVGFFkPIScR	1	1.05	1.36	0.52	0.94
530376357	dSSGVIHVmLnGSEPTGAYPIk	3	4.22	0.88	1	0.94
22202611	nNSNNFDLNR	1	0.69	0.9	0.98	0.94
	lDDcDFQTnHTLk	1	0.81	1.04	0.84	0.94
	aLSPnSTISSAPk	4	0.91	1.15	0.73	0.94
31657142	nTTFNVESTk	8	3.83	1.39	0.49	0.94
145309326	rVNDnkTAAEEALR	4	4.55	1.49	0.39	0.94
	iIFAnVSVR	1	0.39	0.79	1.08	0.935
4504061	yYnYTLSINGk	3	0.5	0.85	1.02	0.935
	qVALQTFGnQTTIIPAGGAGYk	1	0.61	0.98	0.89	0.935
126012562	lnGTDPIVAADSk	3	0.74	1.11	0.76	0.935
530372115	gDGPFTIFVPHADLmSnLSQDELAR	4	0.77	1.31	0.56	0.935
530360855	tSVTVSDLEPHmnYTFTVEAR	1	1.01	1.32	0.55	0.935
4557040	nIQNnVScYLEGk	1	0.89	1.35	0.52	0.935
	iDFSGSQDnLTITmHR	1	0.67	0.95	0.91	0.93
530406516	qLVHSFAEGQDQGSAYAnR	2	0.79	1.15	0.71	0.93
153252201	tnESVSEPR	1	0.74	1.17	0.69	0.93
5031631	anIQFGDnGTTISAVSNk	2	0.71	1.07	0.78	0.925
530391083	nLTVPGSLR	2	0.14	1.6	0.25	0.925
116174742	iLQDFSSDPSSnLSSHSLEk	1	0.94	1.14	0.71	0.925
578823164	tASTIAnSSk	2	0.67	1.08	0.76	0.92
88853069	nISDGFDGIPDnVDAALALPAHSYSGR	35	0.52	1.54	0.3	0.92
89191868	tTcNPcPLGYkEEnNTGEccGR	1	1.2	1.56	0.28	0.92
530402101	kQVHFFVnASDVDNVk	2	0.46	1.61	0.23	0.92
18641360	dLQDLHkDAEnR	3	0.62	0.88	0.96	0.92
192448443	yHYnGSLmDGTLFDSSYSR	7	0.55	1.21	0.63	0.92
39777608	kInSSLQLPDR	1	0.97	1.24	0.6	0.92
	hLTnDTTTPESTmTSGQAR	2	1.21	1.26	0.58	0.92
61744483	sLVTQYLnATGNR	2	0.41	1.06	0.77	0.915
262118282	eNGcLVYnDTTmVcR	2	1.11	1.2	0.63	0.915
291045220	gVSEPLmEnGSGAWVR	1	0.78	1.2	0.63	0.915
578835517	dLEETDSGEYkcSATNSLGNATSTLDFHAnDPPR	1	0.71	1.28	0.55	0.915
238624149	kEnGmPmDIVnTSGR	2	1.85	1.5	0.33	0.915
	fYHnNTFk	1	0.18	0.79	1.03	0.91
530376505	sSVLPIAHLnISk	1	0.6	0.93	0.89	0.91
209862839	gPYTLQGLLGcELGPDnTSVPTAk	2	1.19	1.03	0.79	0.91
40317626	vVnSTTGPGEHLR	33	0.24	1.53	0.29	0.91
153252201	nTNEnPQEcFnASk	4	0.42	1.13	0.69	0.91
	vInmSYHPR	1	3.17	1.22	0.6	0.91
119220552	lTHTLnSTTHEYk	1	1.34	0.71	1.1	0.905
29550838	aVLVnnITTGER	4	0.38	0.86	0.95	0.905
22902126	sAnASFNIk	4	0.38	1.06	0.75	0.905
	sLnSSkPLYLGQTGLGNIEELGk	1	0.58	1.23	0.58	0.905
153791276	fnSTQIAAmAPEHEEPR	1	0.53	1.28	0.53	0.905
4505245	wEcknDTLLGIk	1	1.18	1.41	0.4	0.905
	wLVnITk	1	2.24	1.64	0.17	0.905
194306629	nISDISENLkR	1	0.1	0.92	0.88	0.9
73915092	lHNQLLPnVTTVER	4	1.93	1.04	0.76	0.9
530372442	anTSALAVPSPVSnSASAR	5	4.25	1.47	0.33	0.9
55743098	tkQEVLSHISnmSYIGGTnQTGk	3	0.51	1.71	0.09	0.9
7656967	lSRnETQVDGAR	2	0.9	0.85	0.95	0.9
7705753	rNPPmGGNVVIFDTVITNQEEPYQnHSGR	4	0.88	1.38	0.42	0.9
	kAnLSFSmmGDR	1	0.52	1.07	0.72	0.895
530368992	eLLEEVGQnGSR	1	0.59	1.2	0.59	0.895
530404200	sHTnTSHVmQYGnk	3	0.35	1.33	0.46	0.895
578812749	nLTEVVPQLLDQLR	4	4.78	1.4	0.39	0.895
	sELVANnVTLPAGEQR	1	0.37	0.52	1.25	0.885
663071061	sLGQFLSTEnATIk	1	0.4	0.67	1.1	0.885
530425819	aGPnGTLFVADAYk	3	0.56	0.77	1	0.885
	gSEGGnGSNPVAGLETDDHGGk	1	0.75	0.96	0.81	0.885
281485550	dAcGnGTcR	2	1.05	1.52	0.25	0.885
366039951	anSTGTLVITDPTR	1	2.86	0.9	0.86	0.88
578800809	dLGPTLAnSTHHNVR	8	0.66	1.03	0.73	0.88
62912466	lGHcPDPVLVnGEFSSSGPVnVSDk	4	0.97	1.23	0.53	0.88
189163532	yLGnATAIFFLPDEGk	117	0.28	1.55	0.21	0.88
	vFPYISAmVNnGSLSYDHER	2	0.55	0.59	1.17	0.88
153218487	nLSDLLEk	2	1.26	0.66	1.09	0.875
530376357	vALDkDPcSVLPSDYDLFInLSR	3	3.07	1.2	0.55	0.875
281485550	cTDLDEcSnGTHmcSQHADck	2	1.01	1.45	0.3	0.875
18201909	dTTVLVSPSSILEEGSSVnmTcLSQGFPAPk	1	0.59	1.5	0.25	0.875
530403252	dYSLTFGAInQTWSYR	1	1.85	1.35	0.39	0.87
11342670	fVnVTVTPEDQcRPNNVcTGVLTR	3	6.67	0.72	1.02	0.87
222831610	nITDLVEGAk	1	1.93	0.88	0.86	0.87
578837685	eAESLQPmTVVGTDYVFHnDTk	4	1.07	0.96	0.78	0.87
	eSHSPFGLDSFnSTAk	1	0.86	0.96	0.78	0.87
530375558	mDkSDAVSHTGnYTcEVTELTR	4	1.02	0.97	0.77	0.87
55743098	vAVVQHAPSESVDnASmPPVkVEFSLTDYGSk	4	0.47	1.41	0.33	0.87
530392152	kEnSSEIcSnNGEcVcGQcVcR	2	2.13	1.41	0.33	0.87
540344555	tmFPnLTDVR	6	0.49	1.56	0.18	0.87
540344555	qSVPAHFVALnGSk	2	0.48	1.56	0.18	0.87
	fAEInGSALcSYNLkPSEYTTSPk	1	0.65	0.98	0.75	0.865
	cGLSQSQGnLSHVDWFSVHk	1	4.73	1.15	0.58	0.865
21264602	dnATLQATLHAAR	7	2.15	1.28	0.45	0.865
578805763	tTLVDNNTWnNSHIALVGk	7	0.53	0.63	1.09	0.86
94721340	tYVDEVNSELVNIYTFnHTVTR	1	0.53	1.09	0.63	0.86
578798514	nATQHTAGYFGSDVk	3	0.48	0.72	1	0.86
18641360	hTDDLTSLnNTLANIR	2	0.69	0.78	0.94	0.86
530389241	fnQTmQPLLTAQNALLEDDTYR	1	0.78	1.21	0.51	0.86
62912466	dcDPPGNPVHGYFEGNnFTLGSTISYYcEDR	2	0.45	1.25	0.47	0.86
572876118	nYFHYnQSYPPTYNVk	3	0.41	1.28	0.44	0.86
66932947	sLGNVnFTVSAEALESQELcGTEVPSVPEHGR	8	1.03	1.29	0.43	0.86
530391083	nTTSYVLR	4	0.58	1.43	0.29	0.86
355594753	eIRHnSTGcLR	2	0.62	1.56	0.16	0.86
4826940	nYSVLYFQQk	1	0.38	0.56	1.15	0.855
589269128	nISGVVLADHSGAFHNk	5	0.54	0.71	1	0.855
578837685	lSHDAnETLPLHLYVk	4	0.97	0.85	0.86	0.855
153218487	gVTNDLLSIQGNTGPSWInk	2	1.05	0.94	0.77	0.855
5031863	tVIRPFYLTnSSGVD	2	0.43	1.09	0.62	0.855
22902126	mHIFQnGSLVIHDVAPEDSGR	11	0.39	1.15	0.56	0.855
	qDGPmPkPHSVSLnDTETR	1	0.55	1.18	0.53	0.855
5730075	lHVGNYnGTAGDALR	7	0.42	1.33	0.38	0.855
530372442	nTSAASTAQLVEATEELR	2	8.27	1.35	0.36	0.855
356582273	fSDGLESnSSTQFEVk	5	0.68	1.43	0.28	0.855
	lGAnGSHIPQTSSVFSIEVYPEDHSELQSVR	1	0.99	1.57	0.14	0.855
119964726	dPNSGFVFNLNPLnSSQGYnVSGIGk	1	0.33	0.58	1.12	0.85
4503143	gSLSYLnVTR	2	0.37	1.06	0.64	0.85
530407102	lNPGnYTAR	1	0.57	1.06	0.64	0.85
530411863	nNTIVNELVR	2	0.51	1.07	0.63	0.85
126012562	wLcDGDNDcGNSEDESnATcSAR	2	0.98	1.08	0.62	0.85
4502119	qPQPnVSELVVGPLPHPSYmR	2	3.87	1.3	0.4	0.85
540344555	lTDTIcGVGnmSAnASDQER	2	0.46	1.3	0.4	0.85
	iHnVTASDSGk	2	0.74	0.82	0.88	0.85
5031631	tmVFPVmYLnESVHIDk	3	0.59	1	0.7	0.85
	gnSTLSVPk	1	0.94	1.16	0.54	0.85
	lDmSQnVSLVTAELSk	1	1.09	1.19	0.51	0.85
4502119	yLYLASnHSNk	24	14.97	1.24	0.46	0.85
189458817	qNnGAFnETLFR	3	0.36	0.75	0.94	0.845
	iPDHDPAPnVTVLLR	2	0.58	0.91	0.78	0.845
224586817	gnITEYQcHQYITk	4	0.93	0.95	0.74	0.845
	kPDPAEQQnVTQVAHSPQGYNTAR	2	0.93	1.06	0.63	0.845
50659080	yTGnASALFILPDQDk	9	0.23	1.4	0.29	0.845
530377406	fNPGAESVVLSnSTLk	1	1.55	1.43	0.26	0.845
578814602	dAVNnITAk	5	1.66	1.04	0.64	0.84
20149540	rDPGAAVPGAAnASAQQPR	1	0.9	1.36	0.32	0.84
4504747	sLDAYPILnQAQALEnHTEVQFQk	5	1.43	0.7	0.98	0.84
	vQPmTASnWTLVmEGEWmLk	1	0.73	0.84	0.84	0.84
530364894	sISEnATATAAPk	1	0.77	1.19	0.49	0.84
126012562	lGcQHHcVPTLDGPTcYcnSSFQLQADGk	3	0.64	1.23	0.45	0.84
47419930	lGLTPEATnASLLGcmEDLSVnGQR	3	1.34	1.25	0.43	0.84
	dGVQLAESnR	1	0.65	1.25	0.43	0.84
4505529;167857790	nEEYnk	5	0.63	1.43	0.25	0.84
530413667	nGIYnITVLASDQGGR	3	0.42	0.78	0.89	0.835
578826580	lQnNISYQmADIHHLk	4	0.59	0.82	0.85	0.835
284925165	tLSPTGnISSAPk	1	0.91	0.83	0.84	0.835
530405525	aPQLnHSNSDVVSINcNIR	2	1.85	0.89	0.78	0.835
530425235	hnLTITQGk	2	0.88	0.9	0.77	0.835
578814602	iSDnNTEFLLNFNEFIDR	2	1.67	0.94	0.73	0.835
188595677	ncSAAcPGLQLSNNPVk	1	1.52	0.97	0.7	0.835
530425235	gETLEIGnYSFYALDNQNLR	2	0.45	0.98	0.69	0.835
	dcVLQcEEQncSGGALNHFR	1	0.45	1.02	0.65	0.835
189217425	tFNLnTTEVEPcRR	1	2.06	1.1	0.57	0.835
	gnETSVLFQR	1	11.84	1.19	0.48	0.835
578799003	nQELEDNVHISPnGSIITIVGTRPSNHGTYR	5	1.62	1.27	0.4	0.835
	eTcSGnSSQcAPNIHk	1	1.42	1.41	0.26	0.835
4506675	dEIGnVSTSHLLILDDSVEmEIRPR	2	0.69	0.9	0.76	0.83
	tAVncSSDFDAcLITk	12	2.73	0.99	0.67	0.83
73858570	vGQLQLSHnLSLVILVPQNLk	2	0.74	1.41	0.25	0.83
578807213	gnSSLYPVASPSLQQLVVEk	1	1.13	0.84	0.81	0.825
530415930	gnESLPER	1	0.57	0.92	0.73	0.825
32313593	vnLTTNTIAVTQTLPNAAYNNR	1	1.2	0.99	0.66	0.825
	dLEILTLNNNnISR	2	2.39	1.06	0.59	0.825
333944018	aNYNLPImVTDSGkPPmTnITDLR	5	10.73	1.25	0.4	0.825
	tcSDAAYnHTTFPNLLQHR	4	0.56	1.26	0.39	0.825
	vLTLNLDQVDFQHAGnYScVASNVQGk	1	0.82	1.3	0.35	0.825
55743098	vAVVQHAPSESVDnASmPPVk	18	0.45	1.38	0.27	0.825
62243068	gLcVnASAVSR	1	0.94	1.38	0.27	0.825
112380628	gHTLTLnFTR	7	0.67	0.88	0.76	0.82
291045220	lnQTEPVAGNYYPVNTR	3	0.79	0.92	0.72	0.82
	cSGDGLDSDGnQTLHWQAIGNPR	1	5.79	1.08	0.56	0.82
205830426	nLSTcFSSGDLFTAHnFSEQSR	1	0.76	1.09	0.55	0.82
229892302	gHTLVLncTATTPLNTR	1	0.93	1.35	0.29	0.82
578799003	gVnVTmPAQPGTPPLSSTQLQIDPSLHEFQLVDLSR	1	1.31	1.07	0.56	0.815
	eVLnYTAENIck	1	0.68	0.72	0.91	0.815
41327734	dIVSSDFLSnmSmDFQNHLGScQk	2	1.23	0.88	0.75	0.815
209529703	lQLTWLENGnVSR	1	1.11	0.95	0.68	0.815
	dScnDSFR	1	0.58	0.75	0.87	0.81
52485941	iAQknQTVFER	2	6.28	0.9	0.72	0.81
	iTnISAVEmTPLPTcLQFNR	2	0.53	0.9	0.72	0.81
153218487	gVTNDLLSIQGNTGPSWInkTER	2	1.15	0.93	0.69	0.81
4502659	sSELTLTPRPEDHGTnLTcQmk	1	1.38	0.96	0.66	0.81
578818565	dGQVInETSQHHDDLE	4	0.91	1	0.62	0.81
4826940	nISSHTnIVFSnGELDPWSGGGVTk	2	1	1.08	0.54	0.81
5901944	lnLTAAR	3	0.45	1.35	0.27	0.81
33469985	yHYnASLLDGTLLDSTWNLGk	2	0.46	1.06	0.55	0.805
4504489	vIDFncTTSSVSSALAnTk	17	0.73	1.3	0.31	0.805
578809327	tFAFcTnLTELHLmSNSIQk	1	0.47	0.41	1.2	0.805
61742797	vLSLPLnSSAVVncSVHGLPTPALR	1	0.83	1.02	0.59	0.805
	eHHnGnFTDPSSVNEk	1	0.61	1.04	0.57	0.805
94721340	tGEQFSFnTTAAQPQYFk	2	0.75	0.81	0.79	0.8
144446030	dGHGTAISnASDVWk	1	0.95	0.9	0.7	0.8
126012562	lNLDGSnYTLLk	1	0.75	0.94	0.66	0.8
148664211	dVTVIEGEVATIScQVnk	1	0.36	1.06	0.54	0.8
578814602	dDLDPEknDSEPGSQR	3	1.66	1.11	0.49	0.8
115527062	rHAELSFVFLTDGVTGnDSLHESAHSmR	2	0.46	1.25	0.35	0.8
73858570	vLSnNSDANLELINTWVAk	15	0.62	1.29	0.31	0.8
	mSIQGcVAQPSSFLLnHTR	1	1.54	1.15	0.45	0.8
530376505	eFGnmSQLk	1	0.45	1.18	0.42	0.8
4502337	eDIFmETLkDIVEYYnDSnGSHVLQGR	2	0.52	1.38	0.22	0.8
4507677	hNnDTQHIWESDSNEFSVIADPR	16	0.82	1.04	0.55	0.795
21264602	tLSELmSQTGHLGLAnASAPSGEQLLR	8	2.4	1.25	0.34	0.795
105990532	fnSSYLQGTNQITGR	7	1.11	1.28	0.31	0.795
73858570	dTFVnASR	22	0.63	1.31	0.28	0.795
530405525	vIQQSERDnVTR	2	0.71	0.89	0.7	0.795
	nITQIVGHSGcEAk	2	0.49	1.23	0.36	0.795
126012562	dnATDSVPLR	3	0.79	0.96	0.62	0.79
61742775	nQSIGLIQPFATNGk	1	1.02	1.02	0.56	0.79
28626510	nATYGHYAPGEEFHDVEDAETYkk	5	0.66	1.06	0.52	0.79
281485550	nYYADnQTcDGELLFnmTk	15	1.25	1.4	0.18	0.79
530373927	gIFSDVTASVcnSSk	1	2.46	0.78	0.79	0.785
578798514	gNELSLVLLnASTGELk	1	0.15	0.79	0.78	0.785
222831610	knITDLVEGAk	2	1.94	0.92	0.65	0.785
19923362	hEnTSSSPIQYEFSLTR	23	2.28	1.01	0.56	0.785
52426774	snYTPITnVPPEVTVLTNSPVELR	3	0.6	1.05	0.52	0.785
281485550	cDSGFALDSEERncTDIDEcR	7	1.04	1.35	0.22	0.785
53831991	nYEIIQQPmSYDnLTQR	2	1.98	0.95	0.62	0.785
	dFnETQLAR	1	0.48	0.97	0.6	0.785
	aTQRcASYFSSHFSnVVLWDLPGTGSATTTLEnYLmEMQFnR	1	0.37	1.19	0.38	0.785
	dLGQGQGQVQVQnGTLR	1	0.64	1.22	0.35	0.785
	eYESYSDFERnVTEk	11	0.31	1.38	0.19	0.785
530399906	gNPYSDLGnHTTcR	2	1.54	0.88	0.68	0.78
	vDGQLVnLTLVEGR	1	1.53	1.01	0.55	0.78
530365280	gnmTcLHSAk	1	1.41	1.02	0.54	0.78
530403927	lPYQGnATmLVVLmEk	2	0.3	1.23	0.33	0.78
66864913	rGPEcSQnYTTPSGVIk	2	1.37	1.26	0.3	0.78
51988914	hnSTIDVGGQk	1	0.5	1.27	0.29	0.78
589269128	kIYIPLnk	1	0.69	0.65	0.9	0.775
578805763	amSSnETAAYk	6	0.5	0.68	0.87	0.775
167466198	sFScSATLEVAGQLIHknQTR	1	0.61	0.78	0.77	0.775
4504957	vASVINInPnTTHSTGScR	4	0.53	0.9	0.65	0.775
153218487	rnLSDLLEk	1	0.89	0.91	0.64	0.775
19923362	dEGTYTcALHHSGHSPPISSQnVTVLR	9	2.05	1	0.55	0.775
21264602	lVGGPVAGGDPnQTIR	4	4.66	1.02	0.53	0.775
	mLANLQnISLQNNR	1	0.66	1.09	0.46	0.775
	nLTFEGPLPEk	1	0.34	0.72	0.83	0.775
578837685	ncSFQPER	1	0.86	0.86	0.69	0.775
	nYSLNDATITLHNIGFSDSGk	1	0.74	0.98	0.57	0.775
	yPGIFnSTTSDAFLQSk	1	0.54	0.97	0.57	0.77
148664211	vDDEmPQHAVLSGPNLFINNLnkTDnGTYR	1	0.42	1.05	0.49	0.77
192448443	yHYnGTLLDGTSFDTSYSk	4	0.35	1.17	0.37	0.77
5901944	rLGALnSSLQLLEDR	3	0.36	1.25	0.29	0.77
18497288	rLnSTHcQDINEcAmPGVcR	1	1.06	1.25	0.29	0.77
530407155	nNSIPDk	1	0.53	1.3	0.24	0.77
	lEVcLLnAENk	1	1.29	1.49	0.05	0.77
222831610	gVLmVGnETTYEDGHGSR	4	1.39	1.13	0.41	0.77
578837685	scVAVTSAQPQnmSR	2	0.9	0.91	0.62	0.765
88853069	nnATVHEQVGGPSLTSDLQAQSk	10	0.55	1.21	0.32	0.765
88853069	nGSLFAFR	5	0.47	1.23	0.3	0.765
18641360	vQSLQTLAAnNSALAk	1	0.41	0.39	1.14	0.765
5730075	nSSFEVYcDmETmGGGWTVLQAR	1	0.73	1.13	0.4	0.765
333944018	qEDLSVGSVLLTVnATDPDSLQHQTIR	3	5.78	1.18	0.35	0.765
167001141	icPQGYTccTSEmEENLAnR	1	0.89	1.18	0.35	0.765
5031631	tmVFPVmYLnESVHIDkETASR	9	0.63	0.95	0.57	0.76
110624774	kPnATAEPTPPDR	2	0.66	0.98	0.54	0.76
4505245	tAHcnESFYFLck	2	1.11	1.05	0.47	0.76
	vLDANDNAPVFnQSLYR	1	0.97	1.08	0.44	0.76
110611235	sFVQLWnDTVPTESLAR	1	4.06	1.11	0.41	0.76
578800846	iSEEnETTcYmGk	18	0.49	1.24	0.28	0.76
4503635	nFTENDLLVR	2	0.66	1.24	0.28	0.76
88702793	lHEITnETFR	5	0.79	1.12	0.39	0.755
	fTFTSHTPGDHQIcLHSnSTR	3	0.54	0.64	0.87	0.755
578807213	iknVTNQIALLk	1	0.98	0.71	0.8	0.755
530388455	lVQLFPnDTSLk	3	0.86	0.83	0.68	0.755
530370519	eESTEEVkIEVLHRPEncSk	1	0.57	1.08	0.43	0.755
156616294	lEPVHLQLQcmSQEQLAQVAAnATk	7	0.39	1.27	0.24	0.755
578806548	nESTGSLGTQGR	1	0.28	1.13	0.38	0.755
4504993	vknITDISQk	1	1.51	0.84	0.66	0.75
530392883	nYTADYDk	2	1.05	0.87	0.63	0.75
53831991	lAnDTLIYFTSDQGAHVEEVSSk	1	1.38	0.95	0.55	0.75
21264602	lnTTGVSAGcTADLLVGR	1	3.25	1.16	0.34	0.75
62243068	aYLLPAPPAPGnASESEEDR	2	0.66	1.22	0.28	0.75
543871461	vQnmSQSIEVLDR	1	0.76	1.22	0.28	0.75
530367593	yVQDQVAAPFQLSnHTGR	9	3.57	1.25	0.25	0.75
530403927	dFDVkETFFnLSk	1	0.77	1.26	0.24	0.75
530403927	eTFFnLSk	3	0.32	1.28	0.22	0.75
40549451	aNQQLnFTEAk	1	1.5	1.34	0.16	0.75
4502403	mIEnGSLSFLPTLR	36	0.78	1.37	0.13	0.75
530411340	vDTFnESR	1	4.22	1.11	0.38	0.745
166795301	lLHALGGDDFLGmLnR	1	1.78	0.71	0.78	0.745
224586817	lnLTTDPk	1	0.59	0.74	0.75	0.745
284925165	nVTHHVSVTk	4	0.76	0.78	0.71	0.745
383872547	qQmENYPkNnHTASILDR	2	0.64	0.99	0.5	0.745
530372918	vEFHWGHSnGSAGSEHSINGR	1	1.01	1.08	0.41	0.745
	tELFSSScPGGImLnETGQGYQR	3	0.27	1.22	0.27	0.745
	fIFSLPPEIIHNPnFTVR	3	0.64	0.86	0.62	0.74
	aLNncSFcHEAGQLGPEIR	1	0.84	1.02	0.46	0.74
153266841	dTAVFEcLPQHAmFGnDTITcTTHGnWTkLPEcR	3	0.72	1.22	0.26	0.74
634743251	eENQEQPRnYSHHQLNR	2	1.26	1.28	0.2	0.74
281485550	tNDDQTmcLDINEcERDAcGnGTcR	7	1.41	1.36	0.12	0.74
4504747	nITLAYTLEADRDR	1	1.23	0.66	0.81	0.735
	qPVSPVIHPPVSYnDTAPR	1	0.43	1.08	0.39	0.735
52426774	rSnYTPITNVPPEVTVLTNSPVELR	4	0.87	0.99	0.48	0.735
153266841	lGnWSAmPSck	8	0.77	1.22	0.25	0.735
4504489	vIDFncTTSSVSSALAnTkDSPVLIDFFEDTER	1	0.38	1.27	0.2	0.735
4505047	lSHNELADSGIPGNSFnVSSLVELDLSYNk	5	0.96	1.29	0.18	0.735
71040111	lYLDHNnLTR	41	0.14	1.36	0.1	0.73
33469985	yHYnGTFLDGTLFDSSHnR	11	0.36	0.8	0.66	0.73
189571636	tFAVYLnNTGYR	1	0.26	0.8	0.66	0.73
126012562	lHkDnTTcYEFk	2	0.55	0.81	0.65	0.73
110624774	kkPnATAEPTPPDR	1	0.69	0.87	0.59	0.73
153252201	kTnESVSEPR	2	0.45	0.88	0.58	0.73
	vHAGnFSTIPQYFk	2	0.41	0.89	0.57	0.73
	gSVALVIHnITAQEnGTYR	1	1.13	0.93	0.53	0.73
	aGHFQnTSSPSAR	2	0.95	0.94	0.52	0.73
	hnNITSISTGSFSTTPNLk	1	0.53	1.09	0.37	0.73
634743251	kAEnSSNEEETSSEGNmR	1	5.77	1.14	0.32	0.73
5730075	lDGSTnFTR	2	0.32	1.2	0.26	0.73
4502511	aVnITSEnLIDDVVSLIR	6	0.46	1.26	0.2	0.73
530429128	rSnSTAATNEVPEVTVFSk	1	0.89	0.64	0.81	0.725
66346698	sVYncSGEAcR	1	0.55	0.68	0.77	0.725
	sYSTTYEERnITGTR	2	0.49	0.92	0.53	0.725
223468595	ikISSLQTTEknDTVAGQGER	1	0.94	0.83	0.62	0.725
126012562	gSkDnATDSVPLR	6	0.91	1.02	0.43	0.725
261878614	anLSSQALQmSLDYGFVTPLTSmSIR	5	0.57	1.13	0.32	0.725
110347437	vnGScEDVDEcATGGR	6	1.89	1.14	0.31	0.725
38788416	tInVSNLYVGGIPEGEGTSLLTmR	2	0.4	1.24	0.21	0.725
	hVYNnLTEEQk	1	0.4	0.78	0.66	0.72
	kGTEnGVnGTLTSNVADSPR	2	0.78	0.93	0.51	0.72
187936949	dLNEDDHHHEcLnVTQLLk	1	0.5	0.99	0.45	0.72
	eAQnQSIcSLAELLELAk	1	0.74	1.06	0.38	0.72
530372442	nTSAASTAQLVEATEELRR	6	5.02	1.16	0.28	0.72
578800846	iPcSQPPQIEHGTInSSR	25	0.54	1.18	0.26	0.72
578800850	lQNNENnIScVER	19	0.67	1.19	0.25	0.72
	fVAcQmELLHSnGSQR	1	1.29	1.23	0.21	0.72
33469985	yHYnGTLLDGTLFDSSYSR	4	0.43	0.79	0.64	0.715
578798514	hIDmADFIAnNGTVPGcPAk	2	0.68	0.81	0.62	0.715
578837685	vVFLSPAVPEEPEAYnLTVLIEmDGHR	1	0.65	0.81	0.62	0.715
	hDcNRGLPVVDnDVPQPRPGEcITnNMk	1	0.09	1.3	0.13	0.715
5901944	eTnTTSQmQAALLEk	18	0.56	1.16	0.27	0.715
153266841	dTAVFEcLPQHAmFGnDTITcTTHGnWTk	11	0.7	1.17	0.26	0.715
5901944	lEQLGGLLAnVSGELGGR	1	0.54	1.17	0.26	0.715
40317626	kVScPImPcSnATVPDGEccPR	2	0.4	1.22	0.21	0.715
4504747	nITIVTGAPR	4	1.58	0.55	0.87	0.71
18641360	eTLENnSFLITTVnk	1	0.5	0.76	0.66	0.71
	aYnISVFSVk	1	0.37	0.92	0.5	0.71
578814602	yIDkGnR	1	1.8	0.95	0.47	0.71
126012562	dnTTcYEFk	1	0.74	0.96	0.46	0.71
	dLGnLTHLFLHGNR	1	0.31	0.98	0.44	0.71
	aLGDLPHHFnASTQPAYLR	1	0.65	0.99	0.43	0.71
530406558	hPScWNLVnGTVVPLGEmR	1	0.63	1.03	0.39	0.71
356582273	fSDGLESnSSTQFEVkk	5	0.7	1.18	0.24	0.71
5453914	gkEGHFYYnISEVk	3	0.27	1.26	0.16	0.71
71040111	vPNnALEGLEnLTALYLQHNEIQEVGSSmR	5	0.07	1.29	0.13	0.71
126012562	lTScATnASIcGDEAR	4	0.78	0.76	0.65	0.705
5730075	vAnLTFVVnSLDGk	4	0.33	0.85	0.56	0.705
126012562	fnSTEYQVVTR	3	0.88	0.86	0.55	0.705
	aIYnVSQcPGHQATPR	2	0.98	0.82	0.59	0.705
4504489	vEnTTVYYLVLDVQESDcSVLSR	1	0.92	1.2	0.21	0.705
	enQTLSMGAATVQSR	1	5.11	1.06	0.34	0.7
	aLQWNAGSGGLPEnETTFAR	1	0.6	0.57	0.83	0.7
578837685	aLSnISLR	2	0.78	0.75	0.65	0.7
28626510	nATYGHYAPGEEFHDVEDAETYk	1	0.25	0.81	0.59	0.7
530376357	nkncTAIWEAFk	2	3.09	0.83	0.57	0.7
22202611	gLVmNYPHITnLTNLGQSTEYR	2	0.53	0.85	0.55	0.7
	rQnITNQLEk	1	0.8	0.88	0.52	0.7
67782358	kIVLDPSGSmNIYLVLDGSDSIGASnFTGAk	3	0.43	1.05	0.35	0.7
110347437	vSAPDGPcPTGFERVnGScEDVDEcATGGR	1	2.19	1.05	0.35	0.7
33667044	sIQmTnQTFSTVENLkPNTSYEFQVkPk	3	1.73	1.13	0.27	0.7
281485550	aWGTPcEmcPAVnTSEYk	8	1.11	1.23	0.17	0.7
530431011	dDVLFYnISSmk	2	1.07	0.71	0.68	0.695
	eVFVHPnYSk	2	0.96	1.11	0.28	0.695
4505047	lHINHNnLTESVGPLPk	69	1.18	1.26	0.13	0.695
	nPnGTVTVISR	1	0.97	0.98	0.41	0.695
262050538	lPTQnITFQTESSVAEQEAEFQSPk	2	0.57	1.14	0.25	0.695
530377340	gINYnSSVAk	2	0.41	1.2	0.19	0.695
157419140	nLTALR	1	0.12	1.08	0.3	0.69
19923830	lQGLENWGQDPGVSAnASk	2	1.38	0.79	0.59	0.69
4503009	gnETIVNLIHSTR	1	2.96	0.8	0.58	0.69
126012562	kLNLDGSnYTLLk	3	0.79	0.83	0.55	0.69
5901944	fnSTLGPSEEQEESWPGAPGGLSHWLPAAR	3	0.5	1.13	0.25	0.69
	anESRLEEADQLYR	1	0.73	0.66	0.71	0.685
7656967	nVDmAGFIANnGTR	1	0.45	0.73	0.64	0.685
	nLSDSLAR	1	1.38	0.78	0.59	0.685
578814602	vLkDAVNnITAk	1	2.26	0.88	0.49	0.685
578814602	sFSGVLDcGncSR	1	1.93	0.88	0.49	0.685
	eLFYGHGDHLIDQGLDVGnLTQQR	1	0.52	0.88	0.49	0.685
312283627	lSSLEYLDLSSNnLSR	4	4.07	1.09	0.28	0.685
	aQHnDSEQTQSPQQPGSR	1	3.01	1.13	0.24	0.685
578809988	vLnFTTk	6	0.48	1.18	0.19	0.685
5453914	eGHFYYnISEVk	4	0.37	1.18	0.19	0.685
32455271	fSGVnDTDFR	1	0.79	0.81	0.55	0.68
4507157	sRnSTVEYTLNk	1	1.61	0.72	0.64	0.68
126012562	iETILLnGTDR	2	0.64	0.82	0.54	0.68
	lLAnSSmLGEGQVLR	2	0.43	0.88	0.48	0.68
153252201	yGEnNSLSVEGFRk	1	0.31	0.89	0.47	0.68
	enGTTcLmAEFAAk	2	0.22	0.97	0.39	0.68
530400202	lWnSTFLEEYSAVk	2	14.6	1.01	0.35	0.68
530372442	aQAALDkAnASR	14	6.36	1.13	0.23	0.68
	yHSQTYGnGSk	1	0.81	0.61	0.74	0.675
578823164	gAcEVRPLGnLSR	1	0.53	0.95	0.4	0.675
383872547	nRVPDSccInVTVGcGINFNEk	1	0.65	1.02	0.33	0.675
	iGDENcDPEcnHTLTGHDGGDcR	2	2.93	1.09	0.26	0.675
	sDEPVcASDnATYASEcAmk	1	0.93	0.9	0.44	0.67
4502163	aDGTVnQIEGEATPVnLTEPAk	6	0.59	1.03	0.31	0.67
205830426	gnVTQHVQGHR	2	0.53	0.73	0.61	0.67
126012562	tcVSncTASQFVck	1	0.88	0.83	0.51	0.67
47271477	lVnGSGPHEGR	2	12.38	0.99	0.35	0.67
511630717	tILVDNNTWnNTHISR	6	0.51	0.72	0.61	0.665
530425819	nmSFVNDLTVTQDGR	10	0.6	0.73	0.6	0.665
	lGSQSTnSSYTmNTk	2	1.98	0.82	0.51	0.665
118572606	sQHSDSGnYTcIASNmEGk	2	0.36	0.89	0.44	0.665
578819775	aLPGnLTAAVmEAnQTGHEFPDR	1	1.28	1.07	0.26	0.665
66932947	sLGNVnFTVSAEALESQELcGTEVPSVPEHGRk	1	1.62	1.09	0.24	0.665
31657142	ynHTGQVIIYR	2	4.12	1.1	0.23	0.665
262050538	aFITnFSmIIDGmTYPGIIk	2	0.36	1.12	0.21	0.665
53692189	gVVTDEQGIPIAnATISVSGINHGVk	17	0.53	1.13	0.2	0.665
	fLnLSANELQPSLR	2	0.98	1.16	0.17	0.665
530425819	nmSFVNDLTVTQDGRk	4	0.76	0.81	0.51	0.66
40549451	kANQQLnFTEAk	2	1.27	1.22	0.1	0.66
	anATLLLGPLR	1	0.09	1.26	0.06	0.66
5454038	eEAmLYHnQTAELR	3	0.44	0.83	0.49	0.66
5901944	gRLEQLGGLLAnVSGELGGR	6	0.35	0.95	0.37	0.66
543871461	vQnmSQSIEVLDRR	1	0.56	1.02	0.29	0.655
155030211	rEcHFFnGTER	2	2.36	1.07	0.24	0.655
	sGIIRnnSLWDRLIFHk	1	1.16	1.16	0.15	0.655
499589572	vnLTLGSIWDk	1	0.58	0.64	0.66	0.65
530373927	gVPQVLIVITDGESHDADkLnATAk	2	2.28	0.66	0.64	0.65
4502119	iQmLSFAGEPLPQnSSmAR	1	6.87	0.75	0.55	0.65
578837685	gGLnLTAVTVAAEnNHTVAFLGTSDGR	1	0.83	0.79	0.51	0.65
	eNSGHIYNknISQk	1	0.45	0.72	0.58	0.65
51988914	skPVLTGTHPVnTTVDFGGTTSFQck	1	1.01	1.13	0.17	0.65
530392883	nYTADYDkTLIFNk	1	0.79	0.68	0.61	0.645
4507157	sLTTSLHnk	1	0.58	0.76	0.53	0.645
122937187	hPFYGSAGVNSGVmLmnLTR	1	0.41	0.78	0.51	0.645
4507157	vEGLQGVYIATLInGSmNEENmR	1	0.74	0.83	0.46	0.645
	gFQWVTGDNnTSYSR	2	2.6	0.85	0.44	0.645
118572606	vQLQDGGEYTcVASNVAGTNnk	1	0.52	0.86	0.43	0.645
578808907	tGALTVQnTTQLR	1	1.25	0.89	0.4	0.645
530403927	eTFFnLSkR	2	0.51	1.1	0.19	0.645
4505047	kLHINHnnLTESVGPLPk	38	1.19	1.15	0.14	0.645
256017259	snDSGVYR	1	0.25	1.22	0.07	0.645
4506041	inGTQIcPnDLVAFHDFSSDLENVPHLR	31	1.04	1.14	0.15	0.645
366039951	yTcTAQTIVDnSSASADLVVR	1	1.49	0.72	0.56	0.64
126012562	vDIPQQPmGIIAVAnDTNScELSPcR	1	0.74	0.72	0.56	0.64
578808658	iTSnATSDLNIk	2	1.39	0.74	0.54	0.64
578814602	iDVNSWIEnFTk	1	2.08	0.76	0.52	0.64
5454038	dSEAFcHAncSGPAPAAkPDPDGGR	4	0.32	0.84	0.44	0.64
530395269	cSDGWSFDATTLDDnGTmLFFk	2	0.41	1.05	0.23	0.64
4506041	iHYLYLQNNFITELPVESFQnATGLR	3	1.49	1.08	0.2	0.64
578807068	eLHHLQEQnVSNAFLDkGEFYIGSk	17	0.53	1.09	0.19	0.64
19923106	hAnWTLTPLk	1	0.52	1.1	0.18	0.64
122937187	lFnSTQLAAmAPEHEIPk	1	0.33	0.69	0.58	0.635
	mQPSnQTEADnR	1	1.8	0.74	0.53	0.635
	snLSDLLEk	1	0.23	0.77	0.5	0.635
5901944	lGALnSSLQLLEDR	7	0.37	1.04	0.23	0.635
	gEnFTETDVk	1	0.79	0.6	0.66	0.63
	yIHPQnNSIccTk	1	0.81	0.8	0.46	0.63
110347437	nATSVDSGAPGGAAPGGPGFR	8	1.87	1.03	0.23	0.63
578809111	iYPGVDFGGEELnVTFVk	3	0.4	1.07	0.19	0.63
4502337	aREDIFmETLkDIVEYYNDSnGSHVLQGR	5	0.56	1.1	0.16	0.63
	rnQSLSLLYk	1	1.2	0.69	0.57	0.63
530373927	eAnQTQLR	1	3.61	0.49	0.76	0.625
	inRTEVYNk	1	0.92	0.7	0.55	0.625
153252201	yGEnNSLSVEGFR	1	0.22	0.72	0.53	0.625
	nnQSFDFEDVER	1	0.75	0.85	0.4	0.625
530425349	gHPQILEAAGnASAGTVLLR	1	0.63	0.89	0.36	0.625
73858570	aSSNPnATSSSSQDPESLQDR	1	0.37	0.95	0.3	0.625
530422150	tLYETEVFSTDFSnISAAk	3	0.27	1.03	0.22	0.625
578809103	lISncSk	5	0.44	1.04	0.21	0.625
530422150	vTAcHSSQPnATLYk	7	0.43	1.09	0.16	0.625
62530391	eGYSnISYIVVNHQGISSR	9	0.6	1.11	0.14	0.625
366039951	gTEWLVnSSR	1	2.06	0.68	0.56	0.62
302191651	gSALHEDIYVLHEnGTLEIPVAQk	1	0.34	0.81	0.43	0.62
578807068	eLHHLQEQnVSNAFLDk	14	0.83	1.01	0.23	0.62
312283627	eLYLQNNYLTDEGLDnETFWk	1	3.8	1.09	0.15	0.62
	nVTVnILnDQTk	4	0.93	0.67	0.56	0.615
144446030	tVDcNDNQPGAIcYYSGnETEk	1	0.78	0.72	0.51	0.615
154146262	lLISSLSESPASVSILSQADnTSk	1	0.35	0.73	0.5	0.615
578808658	lSVENnkTSITSDIGmQFFDPR	4	0.94	0.8	0.43	0.615
530403252	iHQnITYQVcR	8	1.63	0.93	0.3	0.615
530377340	lETTVnYTDSQRPIcLPSk	2	0.5	1.01	0.22	0.615
167857790	qDQcIYnTTYLnVQR	17	0.6	1.02	0.21	0.615
53692189	iYPLTWnGSLcmR	1	0.21	1.08	0.14	0.61
126012562	gVTHLnISGLk	5	0.69	0.72	0.5	0.61
530370519	iEVLHRPEncSk	3	0.4	0.76	0.46	0.61
578806548	fNSPTTQDLVYIDPSPDYcVRnESTGSLGTQGR	1	0.09	0.83	0.39	0.61
578797797	tVVTYHIPQnSSLENVDSR	1	0.65	0.88	0.34	0.61
238624149	kkEnGmPmDIVnTSGR	4	2.06	0.89	0.33	0.61
	lQILnASSDVLR	1	0.21	0.81	0.4	0.605
4502163	cIQAnYSLmENGk	3	0.49	0.88	0.33	0.605
310703621	gEDDSGPPPSTVInQNETFANIIFkPTVVQQAR	3	2.62	0.89	0.32	0.605
578807068	eHEGAIYPDnTTDFQR	63	0.53	0.99	0.22	0.605
5453914	vSnVScQASVSR	3	0.39	1.04	0.17	0.605
4502337	fGcEIEnnR	6	0.61	1.06	0.15	0.605
	nLGGLETEDDYSYQGHmQScnFSAEk	2	0.59	0.81	0.39	0.6
21361302	sQILEGLGFnLTELSESDVHR	7	0.47	1.06	0.14	0.6
4557759	scPAcPGSnITIR	1	4.91	0.69	0.51	0.6
110624774	vTPAcnTSLPAQR	7	0.52	0.76	0.44	0.6
	dAVITGNnFTFR	1	2.18	0.91	0.29	0.6
530375762	aFGSNPnLTk	4	0.51	0.97	0.23	0.6
156523970	vcQDcPLLAPLnDTR	12	0.58	1.02	0.18	0.6
530373927	tFADLAAHnQTFLk	4	3.43	0.32	0.87	0.595
4504747	vWnSTFIEDYRDFDR	2	1.12	0.51	0.68	0.595
110624774	gTDPSLSPSPAALPPAPGTELSYLnGTFR	1	0.47	0.59	0.6	0.595
530368992	iSVQVHnATcTVR	1	1.08	0.9	0.29	0.595
19923106	vTQVYAEnGTVLQGSTVASVYk	3	0.52	0.94	0.25	0.595
21361302	fLnDTmAVYEAk	5	0.32	1	0.19	0.595
4502337	dIVEYYnDSnGSHVLQGR	33	0.72	1.01	0.18	0.595
119220552	lknLTSHTk	1	1.05	0.53	0.65	0.59
578808907	gISYQmFGnHSk	1	1.11	0.67	0.51	0.59
4502277	fkLEWLGncSGLNDETYGYk	1	0.37	0.68	0.5	0.59
126012562	lHkDnTTcYEFkk	2	0.59	0.72	0.46	0.59
530391003	eGPPAAFSGHnASSGR	1	0.47	0.74	0.44	0.59
126012562	nSTTLVmHmk	2	0.56	0.76	0.42	0.59
156523970	kVcQDcPLLAPLnDTR	6	0.65	0.96	0.22	0.59
262050538	kAFITnFSmIIDGmTYPGIIk	1	0.33	0.97	0.21	0.59
578809111	lQAPLnYTEFQkPIcLPSk	2	0.39	1	0.18	0.59
530407155	vAYSnDSANWTEYQDPR	1	0.52	1.03	0.15	0.59
	iLGDkVnNTAVIEk	1	2.5	0.53	0.64	0.585
	lInSTFLHNk	1	0.28	0.67	0.5	0.585
126012562	iETILLnGTDRk	2	0.65	0.69	0.48	0.585
578832170	vNNGPLGNPIWnISGDPTR	1	1.52	0.71	0.46	0.585
	nATTPLWR	1	0.96	0.73	0.44	0.585
187936949	gEPSNEPSTETnkTQEQSDVk	1	0.41	0.73	0.44	0.585
126012562	mHLnGSNVQVLHR	14	0.63	0.8	0.37	0.585
	imQDPIQQAEGVYcnR	2	0.62	0.85	0.32	0.585
	gHAHLAALVnHESYnFSHR	1	0.83	0.87	0.3	0.585
19743803	nHTcNLQQTcYNLQGGFk	4	2.89	0.92	0.25	0.585
67782358	sPYYnVSDEISFHcYDGYTLR	14	0.51	0.94	0.23	0.585
530391083	lnYSLPTGQWVGVQLPR	1	0.31	1.05	0.12	0.585
530373927	dLSmFSQnmTHIIk	2	2.5	0.38	0.78	0.58
	gYLTSFEmFnSTYk	1	0.39	0.63	0.53	0.58
126012562	rGSkDnATDSVPLR	3	0.55	0.79	0.37	0.58
530418149	kTYAIYDLLDTAmInNSR	1	0.5	0.79	0.37	0.58
578807068	enLTAPGSDSAVFFEQGTTR	20	0.48	0.91	0.25	0.58
110624774	tSnISkPGTLER	9	0.48	0.71	0.45	0.58
	lTQGIcLEQnk	1	6.71	0.74	0.42	0.58
50659080	tLnQSSDELQLSmGNAmFVk	41	0.24	0.96	0.2	0.58
256017259	tVYVHAnQTGYPDPSSR	2	0.23	1.07	0.08	0.575
167001141	sFDDHFQHLLnDSER	3	1.08	0.67	0.48	0.575
366039951	gkAnSTGTLVITDPTR	5	1.33	0.73	0.42	0.575
612407849	vnGTkEPIEFk	1	10.16	0.82	0.33	0.575
333944018	iNnTHALVSLLQnLNk	1	7.63	0.83	0.32	0.575
296010988	fLTEVEknATALYHVEAFk	2	0.21	0.84	0.31	0.575
543871461	smVDFmNTDnFTSHR	1	0.94	0.89	0.26	0.575
19923106	vTQVYAEnGTVLQGSTVASVYkGk	1	0.85	0.91	0.24	0.575
4503635	yPHkPEInSTTHPGADLQENFcR	17	0.41	0.98	0.17	0.575
126012562	dnTTcYEFkk	2	0.73	0.76	0.38	0.57
	dEGLcSAnVTR	1	1.06	0.88	0.26	0.57
333440461	dLDmFInASk	1	0.5	0.88	0.26	0.57
4507157	iSDkLNFGLGnR	1	0.32	0.44	0.7	0.57
126012562	iNnGGcQDLcLLTHQGHVncScR	3	0.67	0.81	0.32	0.565
578827951	wnVTSLETLk	1	0.05	0.29	0.84	0.565
	gPPLnATVR	1	3.79	0.64	0.49	0.565
	nkDYYIISTSnGSLEGLDNQEGGVcQTR	1	1.26	0.73	0.4	0.565
530395269	aLPQPQnVTSLLGcTH	41	0.46	0.99	0.14	0.565
	fLSYnVTR	2	0.4	0.6	0.52	0.56
578805724	lnGTDVDTGmDFR	1	2.31	0.66	0.46	0.56
18641360	nFTILQGPPGPR	1	0.29	0.3	0.82	0.56
578807068	aGLQAFFQVQEcnk	2	0.51	0.77	0.34	0.555
	yFATncSATFGLEDDVVk	1	0.87	0.77	0.34	0.555
	tkAnGTVQVVSPR	1	0.93	0.9	0.21	0.555
115527062	rGTFTDcALAnmTEQIR	8	0.67	0.91	0.2	0.555
7656967	dIGnYScAAQGTQTGSk	1	0.53	0.76	0.35	0.555
	mnGTHFVLESPLnGcGTRPR	1	0.79	0.87	0.24	0.555
4504893	lnAEnnATFYFk	19	0.5	0.94	0.17	0.555
	yFYnGTSmAcETFQYGGcmGnGNNFVTEk	1	0.41	0.96	0.15	0.555
52426774	fTPPVVnVTWLR	1	0.94	0.26	0.84	0.55
118572606	mLnETVLVSNPVQLEck	2	0.28	0.73	0.37	0.55
119466532	lEQmVmSInLTGPLPAPYk	1	1.85	0.84	0.26	0.55
5901944	lEDRFnSTLGPSEEQEESWPGAPGGLSHWLPAAR	4	0.66	0.89	0.21	0.55
4557892	mAWPEDHVFISTPSFnYTGR	2	0.61	0.9	0.2	0.55
281485550	nYYADnQTcDGELLFnmTkk	8	1.19	0.91	0.19	0.55
578823393	iADTnITSIPQGLPPSLTELHLDGNk	48	1.06	1	0.1	0.55
256017259	tVYLYPnQTGLPDPLSR	1	0.25	1.01	0.09	0.55
612407849	mVVcDLGNPmVSGTnYSLGLR	1	8.69	0.79	0.3	0.545
	lnGSITSPGWPk	1	0.28	0.81	0.28	0.545
578800846	mDGASnVTcINSR	15	0.53	0.87	0.22	0.545
	lPSGTVDGSSVTVEIYDVnknEWk	1	1	0.98	0.11	0.545
4507157	lTIVnSSVLDRPR	2	0.28	0.37	0.72	0.545
333440461	iDSTGnVTnELR	5	0.64	0.84	0.25	0.545
118572606	sPEnISVVEk	2	0.16	0.7	0.38	0.54
169646749	kLTDVEAQVLnQTTR	1	0.54	0.87	0.21	0.54
530373049	wNPcLEPHRFnDTEVLQR	2	0.39	0.9	0.18	0.54
4506041	nSFnISNLLVLHLSHNR	3	1.39	0.92	0.16	0.54
530395269	sWPAVGncSSALR	17	0.44	0.95	0.13	0.54
145275213	nVTAEQAR	1	0.2	1.01	0.07	0.54
296010988	nATALYHVEAFk	1	0.45	0.63	0.44	0.535
530398334	smAGSGHnVSQEALAIk	1	0.34	0.76	0.31	0.535
40317626	gcSSSTSVLLTLDNnVVnGSSPAIR	3	0.36	0.85	0.22	0.535
62530391	vSEHIPVYQQEEnQTDVWTLLNGSk	3	0.58	0.82	0.25	0.535
55743098	gYPGDEGGPGERGPPGVnGTQGFQGcPGQR	1	0.27	0.94	0.13	0.535
578798606	eLSEYnATAIk	1	0.24	0.49	0.57	0.53
578808658	lSVENnk	1	0.95	0.6	0.46	0.53
	kGEEENLEGLGnQTk	1	0.75	0.77	0.29	0.53
211904152	nVNFEDPASAcDSINAWVknETR	1	0.12	0.8	0.26	0.53
	iTEnASDADLWLLNScTVk	1	0.42	0.86	0.2	0.53
87196339	nVTAQIcIDk	3	0.67	0.87	0.19	0.53
145275213	nHScEPcQTLAVR	4	0.72	0.89	0.17	0.53
	dLVPATnYSLR	1	0.82	0.39	0.66	0.525
4504993	kVPSnSTETVIESDEFRPGIR	1	1.62	0.53	0.52	0.525
333440461	cInQSIcEk	1	0.56	0.82	0.23	0.525
4506041	lEHLYLnnNSIEk	3	0.84	0.97	0.08	0.525
5901992	iPQGTFSNLEnLTLLDLQnNk	1	0.21	1	0.05	0.525
578805565	vTWkPQGAPVEWEEETVTnHTLR	2	0.31	0.55	0.49	0.52
166795301	gELnTSIFSSRPIDk	4	1.34	0.59	0.45	0.52
189458817	kQNnGAFnETLFR	3	0.27	0.61	0.43	0.52
	nISGHIYNQNVSQk	1	0.42	0.63	0.41	0.52
21264602	aQQLLAnSTALEEAmLQEQQR	3	0.67	0.77	0.27	0.52
	fINYnQTVSR	1	0.24	0.79	0.25	0.52
89191868	gQVYLQcGTPcnLTcR	1	1.27	0.85	0.19	0.52
578809111	gVnFnVSk	6	0.44	0.86	0.18	0.52
4505047	aFEnVTDLQWLILDHnLLENSk	16	0.94	0.89	0.15	0.52
578808854	icAmEGLPQkHnFSHccSk	1	0.37	0.91	0.13	0.52
118572606	vNVLSNnSLYIADAQkEDTSEFEcVAR	1	0.09	0.57	0.46	0.515
530411340	fSVVYTPVTnTTQQImNk	1	1.64	0.71	0.32	0.515
578809103	fLnnGTcTAEGk	10	0.43	0.87	0.16	0.515
530377340	lETTVnYTDSQRPIcLPSkGDR	1	0.46	0.87	0.16	0.515
115527062	gTFTDcALAnmTEQIR	61	0.71	0.89	0.14	0.515
87196339	eNYAELLEDAFLknVTAQIcIDk	3	0.38	0.89	0.14	0.515
194018472	eDQYHYLLDRnLScR	1	0.18	0.95	0.08	0.515
530373927	vGLVAYSnETk	2	3.65	0.28	0.74	0.51
126012562	lnGTDPIVAADSkR	2	0.57	0.58	0.44	0.51
530376257	lFPATGnSTNLADDGkR	1	0.42	0.6	0.42	0.51
126012562	fGTcSQLcnnTk	4	0.59	0.61	0.41	0.51
50659080	yTGnASALFILPDQDkmEEVEAmLLPETLk	6	0.23	0.76	0.26	0.51
310923191	ySEnSTTVIR	1	0.58	0.79	0.23	0.51
333440461	gIcnSSDVR	3	0.59	0.81	0.21	0.51
4502163	aDGTVNQIEGEATPVnLTEPAkLEVk	1	0.44	0.85	0.17	0.51
281485550	vLPVnVTDYcQLVR	26	1.14	0.87	0.15	0.51
	lTFnITAGNR	1	0.89	0.26	0.75	0.505
578809327	lTQVPDDLPTnITVLnLTHNQLR	1	0.38	0.26	0.75	0.505
211904152	nASEIEVPFVTR	3	0.17	0.75	0.26	0.505
	gGSSGWSGGLAQnR	5	0.52	0.87	0.14	0.505
4502403	lLQVVYLHSnnITk	30	0.64	0.89	0.12	0.505
55743098	gNPGEPGLnGTTGPk	3	0.31	0.92	0.09	0.505
530415930	qTLFFnGTR	1	0.13	0.35	0.65	0.5
4502277	lEWLGncSGLNDETYGYk	2	0.47	0.48	0.52	0.5
189571636	fYnYTVcR	1	0.27	0.52	0.48	0.5
530415930	aEAVGETLTLPGLVSADnGTYTcEASNk	1	0.66	0.6	0.4	0.5
578809111	iYSGILnLSDITk	3	0.39	0.85	0.15	0.5
530377340	vYSGILnQSEIk	1	0.36	0.85	0.15	0.5
578808854	dIEnFnSTQk	14	0.35	0.89	0.11	0.5
18641360	sRLDTEVAnLSVImEEmk	1	0.42	0.6	0.39	0.495
	tcmLnATSk	1	0.64	0.64	0.35	0.495
50659080	fnLTETSEAEIHQSFQHLLR	18	0.22	0.82	0.17	0.495
19743803	scQDINEcEHRnHTcNLQQTcYNLQGGFk	5	2.34	0.83	0.16	0.495
	lPEmAQPVDPAHnVSR	1	0.59	0.86	0.13	0.495
530395269	nGTGHGnSTHHGPEYmR	44	0.59	0.88	0.11	0.495
578822199	knGTNVIVEk	1	3.95	0.51	0.47	0.49
145309326	vnNTLSSQISR	7	3.66	0.77	0.21	0.49
578809023	lcDnLSTk	1	0.39	0.8	0.17	0.485
4504061	gPGIkPnQTSk	1	0.3	0.47	0.5	0.485
	vGPYAnTTR	1	0.06	0.5	0.47	0.485
	lHIAQPEnNTHVALFk	4	0.4	0.53	0.44	0.485
	nILPGLnITcTFHk	1	0.67	0.53	0.44	0.485
530376257	iDGVNVDTHHIPVnVTLR	1	0.45	0.7	0.27	0.485
153266841	vYkPSAGnNSLYR	47	0.31	0.85	0.12	0.485
4505529	qnQcFYnSSYLNVQR	10	0.54	0.8	0.16	0.48
4557892	aELSnHTRPVILVPGcLGNQLEAk	2	0.34	0.8	0.16	0.48
194018472	vVGVPYQGnATALFILPSEGk	1	0.11	0.91	0.05	0.48
270483821	tYnGTNPDAASR	1	0.25	0.47	0.49	0.48
296040431	vPGSTPALHSSPAQPPAETAnGTSEQHVR	1	0.46	0.64	0.32	0.48
126012562	dGTcIGnSSR	1	0.64	0.55	0.4	0.475
4505529;167857790	sVQEIQATFFYFTPnkTEDTIFLR	10	0.41	0.56	0.39	0.475
4503635	gHVnITR	3	0.44	0.78	0.17	0.475
14916498	lNnLTFLYLDHNALESVPLNLPESLR	1	2.56	0.79	0.16	0.475
578827951	tLAGETGQEAAPLDGVLANPPnISSLSPR	1	0.65	0.8	0.15	0.475
291045220	nLSAPVTLNLR	1	0.52	0.5	0.45	0.475
578823164	vILGEnLTSNcPEVIYEIk	1	0.47	0.72	0.23	0.475
115527062	hAELSFVFLTDGVTGnDSLHESAHSmR	17	0.5	0.75	0.2	0.475
530372442	rAnTSALAVPSPVSnSASAR	2	0.79	0.75	0.2	0.475
	tSALDknTSR	2	0.46	0.55	0.39	0.47
578798606	aGFEAVEnGTVcR	1	0.28	0.34	0.6	0.47
578805565	dGEAFEInGTEDGR	2	0.16	0.45	0.49	0.47
118582275	lDAFFALEGFPTEPnSSSR	1	10.44	0.5	0.44	0.47
	tPSmHnQSHVPFAPAELk	1	1.13	0.74	0.2	0.47
	eHETcLAPELYNGnYSTTQk	3	0.53	0.75	0.19	0.47
118572606	gAnSDLPEEVTVLVnk	3	0.23	0.56	0.37	0.465
	fGHFTGFnSSTLk	1	0.77	0.41	0.52	0.465
	tYnASVLPVR	1	0.53	0.48	0.45	0.465
4557251	inTTADEkDPTNPFRFPNIGVEk	1	1.23	0.49	0.44	0.465
	sLYGkEDnDTLVR	1	0.65	0.59	0.34	0.465
	vVRPDSELGERPPEDnQSFQYDHEAFLGk	3	0.51	0.61	0.32	0.465
578823393	yIQVVYLHNNnISVVGSSDFcPPGHNTk	13	0.85	0.84	0.09	0.465
	aQLLQGLGFnLTER	2	0.42	0.74	0.18	0.46
4557871	cGLVPVLAENYnk	2	0.28	0.74	0.18	0.46
118572606	kPGLSISEnR	1	0.33	0.64	0.27	0.455
73858566	dFVnASSk	6	0.32	0.76	0.15	0.455
	dLGISPSTcSFNPGVIVAnmTEWk	1	0.2	0.47	0.44	0.455
530398334	lRnSSLGDAINk	1	0.29	0.57	0.34	0.455
	vGnNTIHVHR	2	0.24	0.83	0.08	0.455
530373927	aEFnLTTYR	2	3.36	0.27	0.63	0.45
	vFIVPVGnHSNIPFSR	1	0.54	0.53	0.37	0.45
300244535	lTVnLTNDR	1	0.82	0.54	0.36	0.45
578823164	gTSTcDkDVIQVSHVLnDTHmk	1	0.62	0.66	0.24	0.45
156523970	aALAAFNAQNnGSNFQLEEISR	26	0.46	0.67	0.23	0.45
119466532	knISEIk	2	2.42	0.68	0.22	0.45
663071006	knQSVNVFLGHTAIDEmLk	2	0.6	0.68	0.22	0.45
73858566	nLSmPLLPADFHk	11	0.54	0.74	0.16	0.45
578809103	lSDLSInSTEcLHVHcR	1	0.42	0.77	0.13	0.45
578808854	yAEDkFnETTEk	13	0.28	0.81	0.09	0.45
10863927	hTGPGILSmAnAGPNTNGSQFFIcTAk	1	0.42	0.44	0.45	0.445
4502277	vLGFkPkPPknESLETYPVmk	5	0.46	0.54	0.35	0.445
530425235	gLSPGnYSVR	1	0.61	0.57	0.31	0.44
	iAPASnVSHTVVLRPLk	1	0.29	0.34	0.53	0.435
	eGDTVTLScNYnSSNPSVTR	1	0.23	0.26	0.61	0.435
119466532	tLnDTLGk	1	2.54	0.65	0.22	0.435
	sSLGGETPGQAAnR	1	0.74	0.7	0.17	0.435
73858566	gGETAQSADPQWEQLnNkNLSmPLLPADFHk	19	0.49	0.72	0.15	0.435
4504489	hSHNnnSSDLHPHk	2	0.39	0.73	0.14	0.435
4504893	yNSQnQSNNQFVLYR	6	0.54	0.74	0.13	0.435
530361825	lEHSSSLPAnVTGFNLIHR	4	0.28	0.76	0.11	0.435
4505047	lGSFEGLVnLTFIHLQHNR	20	1.13	0.78	0.09	0.435
530373049	nPVGLIGAEnATGETDPSHSk	5	0.54	0.68	0.18	0.43
	dnLTAFQk	1	0.66	0.51	0.35	0.43
578832534	nYkNPnLTISFTAER	1	0.44	0.58	0.28	0.43
310923191	vTFFNLnETkPR	1	0.5	0.63	0.23	0.43
333440461	mPSQAPTGNFYPQPLLnSSmcLEDSR	1	0.33	0.72	0.14	0.43
578827951	kWnVTSLETLk	3	0.08	0.34	0.51	0.425
530372442	lALnLTLR	2	10.38	0.66	0.19	0.425
	lNAInITSALDR	7	0.97	0.44	0.41	0.425
	vFVQTPTInYTLR	1	0.25	0.5	0.35	0.425
530363130	aINQGNYGWQAGnHSAFWGmTLDEGIR	1	7.21	0.69	0.16	0.425
530373049	fnDTEVLQR	1	0.35	0.72	0.13	0.425
126012562	cnASSQFLcSSGR	1	0.44	0.51	0.33	0.42
118572606	gGPQSLVILLnk	1	0.13	0.52	0.32	0.42
300244535	eQYTIInR	1	0.83	0.53	0.31	0.42
32455271	lSGNNLHnASIPEHLAYGSVITVk	2	0.35	0.55	0.29	0.42
578805565	iIPSNnSGTFR	3	0.15	0.43	0.41	0.42
50659080	yTGnASALFILPDQDkmEEVEAmLLPETLkR	13	0.18	0.63	0.21	0.42
21361302	dFYVDEnTTVR	2	0.4	0.73	0.11	0.42
	nLTIVDSGLk	1	6.09	0.45	0.38	0.415
530398334	smAGSGHnVSQEALAIkR	2	0.33	0.52	0.31	0.415
118572606	eGINVnTSGR	1	0.19	0.52	0.31	0.415
55743098	qLINALQInNTAVGHALVLPAGR	5	0.44	0.64	0.19	0.415
	lALTPAHLLFTADnHTEPAAR	1	0.34	0.66	0.17	0.415
14916498	anDTSYIRDR	2	2.96	0.67	0.16	0.415
66346695	sYNGTTcEnELPFnVTkR	1	0.38	0.69	0.14	0.415
578823393	lGLSFnSISAVDnGSLANTPHLR	33	0.99	0.72	0.11	0.415
126012562	wTGHnVTVVQR	3	0.35	0.52	0.3	0.41
115527062	nmTLFSDLVAEk	20	0.38	0.62	0.2	0.41
578809103	nGTAVcATNR	3	0.36	0.68	0.14	0.41
	lGYNAnTSVLSFQAVcR	1	0.83	0.3	0.51	0.405
578816756	aVENYcASISPQLIHcVNnYTQSYPmR	1	0.75	0.49	0.32	0.405
89903008	qIVENFSPnQTk	1	3.53	0.51	0.3	0.405
	tSLLIInNTESNIEDFIk	2	1.33	0.54	0.27	0.405
663071006	nQSVNVFLGHTAIDEmLk	2	0.54	0.61	0.2	0.405
4557351	enETEIIk	1	1.31	0.62	0.19	0.405
87196339	rnFTAADWGQSR	15	0.43	0.63	0.18	0.405
58331240	yNNEnTSk	1	0.26	0.68	0.13	0.405
578808854	hnFSHccSk	6	0.28	0.73	0.08	0.405
578837685	lHVTLYncSFGR	1	0.48	0.38	0.42	0.4
118572606	yLQINNADLGDTAnYTcVASNIAGk	1	0.16	0.53	0.27	0.4
22902126	rQDVnITVATVPSWLk	1	0.25	0.54	0.26	0.4
	iTFkPIAPSGQnATcTR	1	0.4	0.62	0.18	0.4
119466532	lSAIPnDTAAk	1	1.77	0.57	0.23	0.4
87196339	eNYAELLEDAFLknVTAQIcIDkk	2	0.4	0.69	0.11	0.4
	gDVFHnLTNLR	1	0.64	0.38	0.41	0.395
	vVQYYGnFSR	1	0.39	0.59	0.2	0.395
89191868	nVScPQLEVPVcPSGFQLSck	1	0.45	0.6	0.19	0.395
530395258	aYIQEFQEFSknISVmLGR	4	0.23	0.66	0.13	0.395
49574491	fLEPYnDSIQAQk	2	0.83	0.68	0.11	0.395
73858566	gETHEQVHSILHFkDFVnASSk	3	0.24	0.69	0.1	0.395
14916498	vIHLQFNNIASITDDTFckAnDTSYIR	6	2.39	0.66	0.12	0.39
118572606	dAGIYGcLASNSAGTDkQnSTLR	1	0.25	0.46	0.31	0.385
578826580	knNTYLVk	2	0.29	0.51	0.26	0.385
	lEESYTLnSDLARLGVQDLFnSSk	1	0.33	0.55	0.22	0.385
119466532	skQEGILYVDGASnR	1	1.38	0.59	0.18	0.385
222831610	tcNPETFPSSnESR	1	0.61	0.59	0.18	0.385
530395258	tLLnAScDNmLmGIk	15	0.39	0.6	0.17	0.385
	cQcEPGFQLGPNnR	1	0.36	0.61	0.16	0.385
578801403	lGFLGnQSQGcLPAR	5	0.33	0.69	0.08	0.385
4557351	dnNSIITR	2	1.15	0.57	0.19	0.38
	dSVSVVLGQHFFnR	1	0.33	0.64	0.11	0.375
	lFPnASQHITPSYNYAPNPDk	2	0.32	0.53	0.21	0.37
119466532	mLYGLEnmTQELk	2	2.03	0.54	0.2	0.37
578805565	hAnDSSSSTEIGSk	2	0.11	0.24	0.49	0.365
578821828	sLSnSTAR	1	0.19	0.45	0.28	0.365
	vFVRPTnDTVHESAEPSR	1	0.27	0.5	0.23	0.365
189163532	aDTHDEILEGLNFnLTEIPEAQIHEGFQELLR	5	0.24	0.53	0.2	0.365
119466532	ymQnLTVEQPIEVk	2	1.73	0.54	0.19	0.365
4557871	qQQHLFGSnVTDcSGNFcLFR	23	0.29	0.57	0.16	0.365
119466532	icNQnSSNPNQR	2	1.39	0.58	0.15	0.365
4504893	iTYSIVQTncSk	13	0.28	0.61	0.12	0.365
115527062	gTFTDcALAnmTEQIRQDR	3	1.03	0.63	0.1	0.365
49574491	fHVnYTQPLVAVk	3	0.66	0.63	0.1	0.365
	gTDnITVR	1	0.5	0.56	0.16	0.36
	gIFLEHFQVnQTk	1	0.41	0.29	0.43	0.36
4504893	hGIQYFnnNTQHSSLFmLNEVk	12	0.6	0.51	0.21	0.36
119466532	acncSGLGSk	1	1.55	0.52	0.2	0.36
333440461	aATcINPLnGSVcERPAnHSAk	2	0.59	0.6	0.11	0.355
87196339	nVTAQIcIDkk	13	0.59	0.61	0.1	0.355
333440461	nHScSEGQISIFR	1	0.47	0.56	0.14	0.35
	nSTGAYcGmGENk	1	0.14	0.19	0.51	0.35
	fnTSLAGDLTNLVHGSHcSk	1	0.25	0.35	0.35	0.35
	ynTSTLHHDImLLk	1	10.71	0.48	0.22	0.35
530393068	vmVSnDSHTWVTVk	1	1.91	0.52	0.18	0.35
530373049	dVQIIVFPEDGIHGFnFTR	3	0.41	0.57	0.13	0.35
530360448	wDHFnLTYR	1	1.02	0.57	0.13	0.35
296040431	qVQEQcPnITR	1	0.16	0.6	0.09	0.345
4507677	eEEAIQLDGLnASQIR	3	1.12	0.38	0.3	0.34
4557759	nmSNQLGLLAVNQR	1	2.16	0.41	0.27	0.34
	iYEmnVSTSYISVR	1	1.55	0.57	0.1	0.335
153218487	yFYLQAVNSEGQnLTR	1	0.37	0.12	0.54	0.33
87196339	nFTAADWGQSR	8	0.5	0.55	0.11	0.33
83367077	nTSVGPLYSGcR	1	0.15	0.31	0.35	0.33
24797067	gYYnQSEAGSHTIQImYGcDVGSDGR	1	1.13	0.35	0.31	0.33
530369972	iPnNTQWVTWSPVGHk	1	0.24	0.36	0.3	0.33
4504893	iTYSIVQTncSkENFLFLTPDck	1	0.18	0.57	0.09	0.33
578812388	dIkEAGnITTDGYEILGk	1	0.04	0.57	0.09	0.33
270483821	nQSVPLSccR	1	0.25	0.42	0.23	0.325
4504893	hGIQYFNnNTQHSSLFmLNEVkR	4	0.72	0.48	0.17	0.325
186910296	vVLHPnYSQVDIGLIk	104	0.28	0.54	0.11	0.325
578812388	eAGnITTDGYEILGk	14	0.08	0.54	0.11	0.325
356582273	gLnVTLSSTGRnGFk	2	0.35	0.54	0.11	0.325
530400202	aLDPAEkPLcLSnENASHVEcELGNPmk	1	3.11	0.55	0.1	0.325
530360448	aLmHLnATLR	1	1.37	0.56	0.09	0.325
	iNNDFNYEFYnSTWSYVk	1	0.36	0.56	0.09	0.325
145275213	rnHScEPcQTLAVR	2	0.34	0.6	0.05	0.325
116534900	sLEAInGSGLQmGLQR	1	0.6	0.49	0.14	0.315
	aELDLRPHGLGLFEnSSAPR	2	0.19	0.51	0.12	0.315
	ePAITSQNSPEAREESTSSGNVSnRk	1	0.35	0.42	0.2	0.31
296040431	nHSSGmDAVFPAnSDPETPVLNLLPEPQVAR	3	0.34	0.44	0.18	0.31
	nIScVVSDGSADDFSk	1	1.62	0.44	0.18	0.31
578799479	iYVLDGTQnDTAFVFPR	21	0.11	0.54	0.08	0.31
530393068	nGSGDmIFEGNSEk	2	1.71	0.44	0.17	0.305
530364787	wVSnkTEGR	2	0.29	0.57	0.04	0.305
578816756	nLTYcTNFNNRPTELFR	1	0.43	0.42	0.18	0.3
302191651	fnHTQTIQQk	4	0.16	0.49	0.11	0.3
578812388	mLEAYnLTEk	19	0.05	0.51	0.09	0.3
58331240	gcnDSDVLAVAGFALR	2	0.3	0.4	0.18	0.29
	lVPHmnVSAVEk	3	0.41	0.48	0.09	0.285
530369972	kLDFIILnETk	4	0.13	0.25	0.31	0.28
4557871	cGLVPVLAEnYNkSDNcEDTPEAGYFAVAVVk	1	0.19	0.34	0.22	0.28
530395258	nNTVWEFANIR	3	0.25	0.45	0.11	0.28
14916498	anDTSYIR	14	3.23	0.46	0.1	0.28
	lSQALGnVTVVQk	2	0.34	0.26	0.29	0.275
530381810	lGTSLSSGHVLmnGTLk	2	0.35	0.37	0.18	0.275
186910296	mVSHHnLTTGATLINEQWLLTTAk	45	0.27	0.41	0.14	0.275
530389313	sFmVnWTHAPGNVEkYR	1	0.4	0.46	0.09	0.275
55743098	gPPGVnGTQGFQGcPGQR	5	0.3	0.5	0.05	0.275
310703621	gSGRGEDDSGPPPSTVINQnETFANIIFkPTVVQQAR	1	1.74	0.37	0.17	0.27
186910296	nLFLnHSEnATAk	147	0.3	0.44	0.1	0.27
	tFNmNFISPFTQYnTTR	1	0.95	0.14	0.39	0.265
189217425	nFTFSHTLR	3	7.14	0.33	0.2	0.265
19923362	sRTnFTSk	1	3.12	0.38	0.15	0.265
115298678	tVLTPATNHmGnVTFTIPAnREFk	4	0.35	0.4	0.13	0.265
530389313	aIIQGLmPDQNYTVQIIAYnkDkESkPAQGQFR	3	0.28	0.44	0.09	0.265
4504893	kYNSQnQSNNQFVLYR	1	0.42	0.46	0.07	0.265
530369972	lDFIILnETk	1	0.1	0.19	0.33	0.26
119466532	nLSLNIR	1	1.2	0.36	0.13	0.245
	dSQQTEFTQnAATGLnISR	1	0.21	0.36	0.13	0.245
578812388	nLQVYnATSNSLTVk	13	0.11	0.4	0.09	0.245
116534900	aLYSFAPISmHcnk	1	0.55	0.35	0.13	0.24
530389313	amnASAnITSDGVEVLGk	22	0.27	0.39	0.08	0.235
	mTGSGIYAPnSSR	1	0.52	0.38	0.09	0.235
530364787	lGAcnDTLQQLmEVFk	19	0.19	0.44	0.03	0.235
296040431	vQFSnDSR	4	0.15	0.39	0.07	0.23
530369972	ymGLPTPEDNLDHYRnSTVmSR	1	0.09	0.24	0.22	0.23
115298678	tVLTPATNHmGnVTFTIPANR	27	0.32	0.37	0.09	0.23
	vIYGNTDGPSGPFVGknDSk	1	2.27	0.26	0.19	0.225
296040431	wnNQSIDLNHNFADLNTPLWEAQDDGk	2	0.13	0.37	0.08	0.225
530364787	sLTFnETYQDISELVYGAk	15	0.18	0.43	0.02	0.225
530420396	sQFnATSVADVDkR	1	0.25	0.29	0.16	0.225
165932370	inATTGEIFNk	1	0.25	0.29	0.16	0.225
188528648	snVTLPAPRPPPQPGGHTVGAGVGSPSSQLYEHTVEGGEk	1	0.26	0.34	0.1	0.22
165932370	nGTATVLSVDR	1	0.25	0.27	0.16	0.215
530381810	lNVEAAnWTVR	1	0.31	0.31	0.11	0.21
530361825	dSnVTLAPSGPk	1	1.3	0.26	0.15	0.205
530381810	nLTTSLTESVDR	1	0.32	0.31	0.1	0.205
530381810	nInYTER	1	0.29	0.32	0.09	0.205
89903008	yVAFnGTk	1	2.56	0.22	0.18	0.2
188528648	gPnLTSPASITFTTGLEAPR	4	0.27	0.26	0.13	0.195
165932370	aTDGDLGDnGTVR	1	0.25	0.33	0.06	0.195
165932370	inITVSDVNDHTPk	1	0.23	0.25	0.13	0.19
302191651	nLnFSTR	1	0.1	0.29	0.08	0.185
530420396	nGTSSGLGPScSDAPTTPIk	2	0.13	0.29	0.07	0.18
5901992	sVnVSVIcPSPSmLPAER	1	0.16	0.28	0.07	0.175
530389313	aIIQGLmPDQnYTVQIIAYnk	13	0.19	0.26	0.08	0.17
58331240	vLYLAAYncTLRPVSk	1	0.2	0.25	0.09	0.17
308818206	nnITSSGIGPk	3	0.03	0.31	0.03	0.17
578824190	iVnETLYENTk	1	0.1	0.19	0.13	0.16
530389313	vkVVDRGnGSRPSSPEEVk	1	0.15	0.25	0.07	0.16
530389313	aIIQGLmPDQnYTVQIIAYnkDk	11	0.16	0.26	0.05	0.155
578824190	sDRIVnETLYENTk	2	0.05	0.16	0.13	0.145
530389313	gnGSRPSSPEEVk	7	0.2	0.23	0.06	0.145
308818206	lDLSkNnITSSGIGPk	4	0.04	0.25	0.04	0.145
	iVVYNQPYInYSR	1	0.17	0.16	0.12	0.14
530389313	sFmVnWTHAPGNVEk	33	0.2	0.21	0.05	0.13
530389313	vVDRGnGSRPSSPEEVk	23	0.15	0.21	0.05	0.13
530369972	iQnYSVmDIcDYDESSGR	1	0.03	0.07	0.14	0.105
	nTTAEcWDEk	1	3.47	0.09	0.08	0.085
544346322	vnLSVDPcDNFFR	1	0	0.08	0.04	0.06
544346322	iAEImIPHEnR	1	0.03	0.07	0.04	0.055
